# Supplementary material for: GWAS on short tandem repeats identifies genetic mechanisms in Alzheimer’s disease
Source: Nat Commun. 2026 Jun 4;17:4968. doi: 10.1038/s41467-026-73902-7 (PMC13237113; doi:10.1038/s41467-026-73902-7)
Supplement: Supplementary file 3 — Dataset 1 [file 41467_2026_73902_MOESM3_ESM.xlsx]

## Sheet: Supplementary Data 1
Chromosome	Position (GRCh38 assembly)	STR ID	Reference allele	Alternative allele	Allele 1	P value	Beta	SE
1	161220995	chr1:161220995:TTGTTGTTGTTGTTGTTGTTG:TTGTTGTTGTTGTTGTTGTTGTTG	T	TTGT	TTGT	9.36045e-06	-0.00545473	0.00123089
1	207598421	chr1:207598421:C:CT	C	CT	C	1.49543e-11	0.0104178	0.0015437
1	207632797	chr1:207632797:CAAAAAAAAAAAAA:C	CAAAAAAAAAAAAA	C	CAAAAAAAAAAAAA	3.07324e-08	0.00684679	0.00123647
1	207648174	chr1:207648174:AACAC:A	AACAC	A	AACAC	3.81544e-06	0.0055473	0.00120038
1	207658307	chr1:207658307:G:GAA	G	GAA	G	4.27989e-07	0.00710245	0.00140471
1	235543821	chr1:235543821:CAA:C	CAA	C	C	3.64306e-06	0.009095	0.001964
2	26231968	chr2:26231968:CA:C	CA	C	C	5.38114e-06	0.00799196	0.00175669
2	127083078	chr2:127083078:C:CT	C	CT	CT	9.72134e-07	0.00757371	0.00154651
2	127091725	chr2:127091725:CA:C	CA	C	C	2.76305e-07	-0.00781291	0.0015203
2	127116738	chr2:127116738:TTTTTTTTTCTTTTTCTTTTTTTTTTTTTT:TTTTTTTTTCTTTTTCTTTTTTTTTTTTT	TTTTTTTTTCTTTTTCT	TTTTTTTTTCTTTTTC	TTTTTTTTTCTTTTTC	6.16269e-08	-0.00812365	0.00150045
2	127116753	chr2:127116753:CT:C	CT	C	C	3.06111e-07	-0.00760695	0.0014858
2	127118882	chr2:127118882:CTTTTTTTTTT:C	CTTTTTTTTTT	C	C	1.37047e-08	0.00877293	0.00154529
2	127118882	chr2:127118882:C:CTT	C	CTT	CTT	2.24761e-07	-0.0076255	0.00147275
2	127130712	chr2:127130712:TGTGAGTGTGTGTGTTTGTGTGTGAGATATATATATATATATATATACAT:TGTGAGTGTGTGTGTTTGTGTGTGAGATATATATATATATATATATATATATAC	TGTGAGTGTGTGTGTTTGTGTGTGAGATATATATATATATATATATACAT	TGTGAGTGTGTGTGTTTGTGTGTGAGATATATATATATATATATATATATATAC	TGTGAGTGTGTGTGTTTGTGTGTGAGATATATATATATATATATATATATATAC	1.41806e-09	0.00948783	0.0015673
2	127130761	chr2:127130761:T:TATAC	T	TATAC	TATAC	1.2585e-09	0.00952002	0.00156765
2	127131777	chr2:127131777:GAA:G	GAA	G	G	1.95471e-09	0.00932627	0.00155393
2	127132868	chr2:127132868:C:CA	C	CA	CA	1.10049e-08	0.0119337	0.00208827
2	127132868	chr2:127132868:C:CAAAAA	C	CAAAAA	CAAAAA	1.35008e-07	0.00953093	0.00180782
2	127132869	chr2:127132869:AAAAAAAAAAAAAAA:AAAAAAAAAAAAAAAAAAAA	A	AAAAAA	AAAAAA	1.84842e-07	0.00940848	0.00180443
2	127133691	chr2:127133691:C:CTTTT	C	CTTTT	CTTTT	2.94775e-09	0.00923644	0.00155635
2	127133691	chr2:127133691:C:CT	C	CT	C	2.09949e-07	0.006206	0.00119566
2	127133887	chr2:127133887:T:TGGG	T	TGGG	TGGG	1.93845e-17	0.0112382	0.00132246
2	212305573	chr2:212305573:C:CA	C	CA	CA	6.30867e-06	-0.00717248	0.00158829
3	56023767	chr3:56023767:A:AAAGGAAGGAAGGAAGGAAGG	A	AAAGGAAGGAAGGAAGGAAGG	AAAGGAAGGAAGGAAGGAAGG	9.8434e-06	0.0112081	0.0025354
3	56223518	chr3:56223518:CAA:C	CAA	C	C	9.35048e-06	0.0109585	0.00247274
5	76452905	chr5:76452905:CT:C	CT	C	C	2.15112e-06	0.00642629	0.00135611
6	32400912	chr6:32400912:C:CAAAAAA	C	CAAAAAA	CAAAAAA	1.06504e-06	0.00906245	0.00185732
6	32410969	chr6:32410969:T:TTG	T	TTG	TTG	3.94724e-06	0.00720436	0.00156134
6	32449131	chr6:32449131:GCAAGGAAGGAAGGA:G	GCAAGGAAGGAAGGA	G	G	6.94087e-06	0.0110441	0.00245667
6	32467601	chr6:32467601:TTTTTTTTTTTTT:TTTTTTTTTT	TTTT	T	TTTT	3.0487e-08	0.00736511	0.00132974
6	32477611	chr6:32477611:CAAA:C	CAAA	C	C	6.34257e-07	-0.00782929	0.00157196
6	32599654	chr6:32599654:TAAC:T	TAAC	T	TAAC	2.95163e-06	0.00731848	0.0015657
6	32600876	chr6:32600876:GA:G	GA	G	G	4.05645e-06	-0.00769735	0.00167023
6	32604622	chr6:32604622:G:GT	G	GT	G	1.56742e-06	0.0066926	0.00139355
6	32605542	chr6:32605542:CAAAT:C	CAAAT	C	CAAAT	3.4769e-06	0.00726483	0.00156552
6	32606031	chr6:32606031:A:AAAAG	A	AAAAG	AAAAG	9.74509e-06	-0.00598594	0.00135342
6	32611487	chr6:32611487:TCTTTCTTTC:T	TCTTTCTTTC	T	T	1.23096e-08	-0.00897565	0.00157591
6	32632339	chr6:32632339:GT:G	GT	G	G	4.23439e-07	-0.00854543	0.00168941
6	32680494	chr6:32680494:A:ATT	A	ATT	ATT	2.23999e-06	-0.00961907	0.00203339
6	32699750	chr6:32699750:CAAA:C	CAAA	C	C	3.10353e-06	-0.00958755	0.00205568
6	114051930	chr6:114051930:AT:A	AT	A	AT	7.14197e-06	-0.00888745	0.00197961
7	99959049	chr7:99959049:A:ACC	A	ACC	A	2.2366e-06	0.0056562	0.00119559
7	99959049	chr7:99959049:A:AC	A	AC	AC	5.3267e-06	0.00556356	0.00122234
7	100000043	chr7:100000043:AAAAAAAAAGAAAAAAAAAA:AAAAAAAAAGAAAAAAAAAAA	AAAAAAAAAG	AAAAAAAAAGA	AAAAAAAAAGA	8.2634e-06	0.00545182	0.00122284
7	100002604	chr7:100002604:TTATG:T	TTATG	T	TTATG	8.86979e-06	0.00533979	0.00120181
7	100039312	chr7:100039312:AAAGAAAAAAAAAAAAGAAAGAAAGAAAGAAA:AAAGAAAAAAAAAAAGAAAGAAAGAAAGAAA	AAAGA	AAAG	AAAGA	6.25136e-06	-0.00544617	0.0012055
7	100042737	chr7:100042737:C:CGTGTGT	C	CGTGTGT	CGTGTGT	2.08126e-06	-0.00641158	0.0013511
7	100042797	chr7:100042797:G:GT	G	GT	GT	4.92214e-06	0.00801611	0.00175478
7	100147615	chr7:100147615:TGTGTGATGTGTGTGTGTGTGTGTGTGTGTGTGTGTGTGTGT:TGTGTGATGTGTGTGTGTGTGTGTGTGTGTGTGTGTGTGTGTGT	TGTGTGA	TGTGTGATG	TGTGTGATG	8.81027e-06	0.0100469	0.00226049
7	100151864	chr7:100151864:TA:T	TA	T	T	6.97832e-06	-0.00536507	0.00119372
7	100159156	chr7:100159156:G:GA	G	GA	GA	1.91425e-06	0.00768889	0.00161451
7	100169304	chr7:100169304:C:CA	C	CA	CA	3.06353e-06	0.00611571	0.00131053
7	100178832	chr7:100178832:C:CTT	C	CTT	CTT	3.82667e-07	-0.00683447	0.00134603
7	100187392	chr7:100187392:CTT:C	CTT	C	C	1.14725e-07	-0.00711689	0.00134235
7	100193939	chr7:100193939:C:CT	C	CT	CT	1.98096e-06	-0.00629889	0.00132456
7	100199899	chr7:100199899:C:CAA	C	CAA	CAA	1.59983e-08	-0.00758045	0.00134152
7	100200065	chr7:100200065:C:CAA	C	CAA	CAA	6.38599e-08	-0.00729092	0.00134823
7	100203185	chr7:100203185:CT:C	CT	C	C	1.82699e-08	-0.0067189	0.00119388
7	100223140	chr7:100223140:AT:A	AT	A	AT	3.09806e-09	-0.0070746	0.00119372
7	100224215	chr7:100224215:ATTTTTT:A	ATTTTTT	A	ATTTTTT	3.00237e-09	-0.00708139	0.00119383
7	100225613	chr7:100225613:AT:A	AT	A	AT	2.78257e-08	-0.00744567	0.00134042
7	100227255	chr7:100227255:C:CT	C	CT	C	8.57081e-09	-0.00687241	0.00119375
7	100229038	chr7:100229038:CA:C	CA	C	CA	2.83597e-08	-0.00744769	0.00134158
7	100229683	chr7:100229683:CT:C	CT	C	C	8.99218e-09	0.00841374	0.00146354
7	100231228	chr7:100231228:GCA:G	GCA	G	GCA	3.56762e-08	-0.0073893	0.00134079
7	100242036	chr7:100242036:CA:C	CA	C	C	5.09894e-09	0.00697683	0.00119383
7	100244748	chr7:100244748:C:CA	C	CA	CA	2.26411e-08	0.00905773	0.00162015
7	100246101	chr7:100246101:CT:C	CT	C	CT	1.31074e-11	-0.00883464	0.00130541
7	100251526	chr7:100251526:CA:C	CA	C	C	1.12376e-10	0.00822914	0.00127593
7	100269405	chr7:100269405:C:CA	C	CA	CA	4.96194e-09	0.0100268	0.00171438
7	100284180	chr7:100284180:CT:C	CT	C	CT	1.239e-10	-0.00800195	0.00124356
7	100326718	chr7:100326718:CT:C	CT	C	C	7.32293e-12	-0.00888186	0.00129634
7	100334730	chr7:100334730:C:CT	C	CT	CT	1.52985e-08	0.00889353	0.00157176
7	100340338	chr7:100340338:CA:C	CA	C	CA	2.94299e-10	-0.00777851	0.0012343
7	100376482	chr7:100376482:G:GTT	G	GTT	GTT	1.2809e-07	0.00844482	0.00159889
7	100451359	chr7:100451359:C:CA	C	CA	CA	5.4638e-09	0.0105578	0.00181015
7	100473768	chr7:100473768:A:AT	A	AT	AT	8.96319e-08	0.00648015	0.00121199
7	100500736	chr7:100500736:AAAAAAAAAAAAAAAAAA:AAAAAAAAAAAAAAAAAAA	A	AA	A	5.64846e-06	-0.0055433	0.0012212
7	100532675	chr7:100532675:CA:C	CA	C	C	8.31968e-06	0.00906044	0.00203292
7	100564521	chr7:100564521:CT:C	CT	C	C	7.57998e-08	0.0125248	0.00232933
7	100564522	chr7:100564522:TTTTTTTTTTTTTTTT:TTTTTTTTTTTTTTT	TT	T	T	1.72274e-06	0.0114936	0.00240272
7	100636170	chr7:100636170:CTTT:C	CTTT	C	C	4.88257e-06	0.00600479	0.001314
8	27607747	chr8:27607747:C:CA	C	CA	CA	1.87102e-08	0.00672448	0.00119574
8	27609395	chr8:27609395:G:GA	G	GA	G	1.68828e-14	-0.00934004	0.0012173
8	109014865	chr8:109014865:C:CA	C	CA	CA	1.23893e-06	-0.00658747	0.00135841
8	141903438	chr8:141903438:CTT:C	CTT	C	C	5.44928e-06	-0.00583938	0.00128429
8	144088279	chr8:144088279:TTTTTTTTTTTTTTTTTTTTT:TTTTTTTTTTTTTTTTTTTTTT	T	TT	TT	4.63675e-06	0.0103139	0.00225162
9	93085260	chr9:93085260:C:CTT	C	CTT	CTT	1.0196e-06	0.00800908	0.00163855
11	60078004	chr11:60078004:TCAACAACAACAA:T	TCAACAACAACAA	T	T	2.40292e-08	-0.00725857	0.00130075
11	60084971	chr11:60084971:GT:G	GT	G	G	1.4957e-09	-0.00799731	0.00132296
11	60093802	chr11:60093802:TTGTG:T	TTGTG	T	T	5.12573e-06	-0.00554284	0.00121563
11	60096024	chr11:60096024:GT:G	GT	G	G	5.18172e-07	-0.00608488	0.00121223
11	60106978	chr11:60106978:GT:G	GT	G	G	1.09178e-06	-0.00587198	0.00120465
11	60128748	chr11:60128748:CT:C	CT	C	C	4.15968e-07	-0.00610486	0.00120611
11	60131452	chr11:60131452:C:CT	C	CT	CT	2.26733e-08	-0.00678169	0.00121309
11	60139804	chr11:60139804:C:CA	C	CA	C	1.41484e-07	-0.00634313	0.00120513
11	60139805	chr11:60139805:AAAAAAAAAAAA:AAAAAAAAAAA	AA	A	A	1.98783e-07	-0.00626971	0.00120558
11	60139805	chr11:60139805:AAAAAAAAAAAA:AAAAAAAAAAAAA	A	AA	A	2.01803e-07	-0.00626453	0.00120523
11	60148578	chr11:60148578:AT:A	AT	A	A	9.4251e-07	-0.00593931	0.00121127
11	60162915	chr11:60162915:TTTTTCTTTTTCTTTTTCTTTTTTTTTT:TTTTTCTTTTTCTTTTTCTTTTTTTTT	TTTTTCTTTTTCTTTTTCT	TTTTTCTTTTTCTTTTTC	TTTTTCTTTTTCTTTTTC	1.00987e-07	-0.00644739	0.00121076
11	60162932	chr11:60162932:CT:C	CT	C	C	2.37635e-08	-0.00676779	0.00121238
11	60163623	chr11:60163623:ATGTG:A	ATGTG	A	A	1.35803e-08	-0.0069497	0.00122381
11	60164367	chr11:60164367:GA:G	GA	G	G	2.35375e-08	-0.00677047	0.0012125
11	60174326	chr11:60174326:C:CT	C	CT	CT	2.06692e-10	-0.00776015	0.00122082
11	60177578	chr11:60177578:G:GT	G	GT	GT	1.7468e-10	-0.00777694	0.00121851
11	60178837	chr11:60178837:CA:C	CA	C	C	1.84806e-10	-0.00776474	0.00121825
11	60187265	chr11:60187265:G:GA	G	GA	G	1.36373e-08	-0.0068611	0.00120836
11	60191214	chr11:60191214:GA:G	GA	G	GA	1.24666e-07	-0.00642876	0.00121604
11	60193253	chr11:60193253:C:CTT	C	CTT	CTT	5.16223e-10	-0.00760028	0.00122303
11	60206474	chr11:60206474:CAT:C	CAT	C	C	2.37359e-08	-0.00676003	0.00121094
11	60232284	chr11:60232284:AACACACACACACACACACACACACACACACACACACAC:AACACACACACACACACACACACACACACACACACAC	AAC	A	A	5.17815e-09	-0.00747955	0.00128041
11	60234882	chr11:60234882:T:TA	T	TA	TA	1.70635e-09	-0.00733315	0.00121738
11	60240997	chr11:60240997:TTTTA:T	TTTTA	T	T	7.62989e-07	0.00601514	0.00121648
11	60251443	chr11:60251443:TA:T	TA	T	T	7.23843e-08	0.00648136	0.00120353
11	60257161	chr11:60257161:TTTATTTTATTTTTTTAATTATTTTATTTTATTTTATTTTATTTTATTTTATTTATTTT:TTTATTTTATTTTTTTAATTATTTTATTTTATTTTATTTTATTTTATTTATTTT	TTTATTTTATTTTTTTAATTATT	TTTATTTTATTTTTTTAA	TTTATTTTATTTTTTTAA	1.30887e-09	-0.00737934	0.00121641
11	60268305	chr11:60268305:A:ATT	A	ATT	ATT	7.14648e-06	0.00561225	0.00125012
11	60275733	chr11:60275733:TA:T	TA	T	T	4.27103e-06	0.00585196	0.00127277
11	60276157	chr11:60276157:G:GA	G	GA	GA	3.62334e-06	0.00589694	0.00127309
11	60289574	chr11:60289574:AGT:A	AGT	A	A	2.73522e-06	-0.00673588	0.00143627
11	60289575	chr11:60289575:GTGTGTGTGTGTGTGTGTGTATGTGTGTGTGTGTGTGTGTGTGTGTGTGT:GTGTGTGTGTGTGTGTGTATGTGTGTGTGTGTGTGTGTGTGTGT	GTGTGTGTGTGTGTGTGTGTATGTG	GTGTGTGTGTGTGTGTGTA	GTGTGTGTGTGTGTGTGTA	4.87853e-06	-0.00662677	0.00145005
11	60289595	chr11:60289595:ATGTG:A	ATGTG	A	A	2.31283e-06	-0.00676908	0.00143289
11	60323223	chr11:60323223:TA:T	TA	T	T	5.22874e-06	0.00568375	0.00124767
11	60324777	chr11:60324777:T:TAAA	T	TAAA	TAAA	5.34836e-06	0.00567784	0.00124768
11	60325066	chr11:60325066:CTAAATAAATAAA:C	CTAAATAAATAAA	C	C	7.33395e-06	0.00561496	0.00125227
11	60328029	chr11:60328029:CA:C	CA	C	C	5.21733e-10	-0.00773726	0.00124541
11	65805816	chr11:65805816:C:CAA	C	CAA	CAA	1.13539e-06	-0.00746353	0.00153359
11	65806889	chr11:65806889:C:CA	C	CA	CA	1.32707e-07	-0.00651387	0.00123481
11	65810443	chr11:65810443:TCA:T	TCA	T	T	7.00976e-08	-0.00660844	0.00122582
11	65812907	chr11:65812907:CA:C	CA	C	C	5.59239e-06	-0.00691174	0.00152196
11	65813502	chr11:65813502:CT:C	CT	C	C	4.71669e-06	-0.00693045	0.00151416
11	65816490	chr11:65816490:A:AAAAC	A	AAAAC	AAAAC	4.04031e-06	-0.00698868	0.00151619
11	65819352	chr11:65819352:AAATAAAAATATAAATATAAATAAATAAATAAATAAATAAATAAATAAATAAATAAATAAA:AAATAAATATATAAATATAAATAAATAAATAAATAAATAAATAAATAAA	AAATAAAAATATAAATATAAATAAATAA	AAATAAATATATAAAT	AAATAAATATATAAAT	1.21831e-07	-0.00661379	0.00125004
11	65821963	chr11:65821963:T:TA	T	TA	TA	3.68731e-06	-0.00577173	0.00124704
11	65825885	chr11:65825885:CACAAAAAAAAAAAAAAAA:CACAAAAAAAAAAAAAAA	CACA	CAC	CAC	2.6054e-07	-0.00639953	0.00124261
11	65826201	chr11:65826201:TATATATATATAA:T	TATATATATATAA	T	T	2.31063e-07	-0.00645839	0.00124859
11	65829038	chr11:65829038:T:TA	T	TA	TA	2.47795e-07	-0.00640855	0.00124209
11	65830384	chr11:65830384:C:CA	C	CA	CA	3.14962e-07	-0.00635407	0.00124239
11	85954996	chr11:85954996:A:AT	A	AT	A	4.90059e-07	-0.00643075	0.00127841
11	85968293	chr11:85968293:AAAACAAAAC:AAAACAAAACAAAACAAAAC	A	AAAACAAAACA	A	2.62504e-07	-0.0065828	0.00127854
11	86019270	chr11:86019270:A:AT	A	AT	A	2.79975e-06	-0.00708552	0.00151236
11	86028838	chr11:86028838:CT:C	CT	C	CT	3.85116e-07	-0.00645687	0.00127197
11	86035124	chr11:86035124:CT:C	CT	C	CT	5.72165e-07	-0.00611943	0.00122376
11	86035125	chr11:86035125:TTTTTTTTTTTTT:TTTTTTTTTTTT	TT	T	TT	1.17606e-07	-0.0064721	0.00122177
11	86035780	chr11:86035780:TA:T	TA	T	TA	3.65706e-07	-0.00652789	0.00128347
11	86036945	chr11:86036945:C:CAAAAAAAAA	C	CAAAAAAAAA	C	1.64952e-07	-0.00664897	0.00127006
11	86042660	chr11:86042660:C:CA	C	CA	CA	3.1176e-06	-0.00697451	0.00149571
11	86057587	chr11:86057587:A:ATG	A	ATG	A	1.2967e-06	-0.00601891	0.00124348
11	86081001	chr11:86081001:GT:G	GT	G	GT	7.15696e-08	-0.00685691	0.00127279
11	86092842	chr11:86092842:TA:T	TA	T	TA	2.25347e-08	-0.00703213	0.00125765
11	86119700	chr11:86119700:G:GATAA	G	GATAA	GATAA	2.30202e-06	0.00685908	0.00145165
11	86132304	chr11:86132304:C:CA	C	CA	C	1.05606e-06	-0.00583678	0.00119582
11	86132843	chr11:86132843:T:TA	T	TA	TA	2.1042e-06	0.00706486	0.00148946
11	86135938	chr11:86135938:GAA:G	GAA	G	G	7.02911e-07	0.00597636	0.00120475
11	121564744	chr11:121564744:A:AT	A	AT	AT	2.14277e-06	-0.0149477	0.00315381
11	121566367	chr11:121566367:T:TA	T	TA	TA	6.50464e-06	-0.014134	0.00313435
13	45294251	chr13:45294251:ATT:A	ATT	A	A	3.17032e-06	-0.0145065	0.00311329
14	52699702	chr14:52699702:CA:C	CA	C	C	8.43282e-07	-0.00590301	0.00119854
14	52706033	chr14:52706033:CAAAA:C	CAAAA	C	CAAAA	4.44478e-06	0.00548328	0.00119474
14	52712384	chr14:52712384:T:TAAAAAAAA	T	TAAAAAAAA	T	6.23363e-06	0.00539942	0.00119499
14	52717330	chr14:52717330:A:AT	A	AT	A	2.07526e-06	0.00566781	0.00119422
14	52720222	chr14:52720222:CAA:C	CAA	C	C	2.08246e-06	-0.00568459	0.00119793
14	52731433	chr14:52731433:C:CTTT	C	CTTT	CTTT	3.82798e-06	-0.00551751	0.00119411
14	52745123	chr14:52745123:GT:G	GT	G	GT	1.82606e-06	0.00569768	0.00119401
14	52752180	chr14:52752180:CA:C	CA	C	C	2.65762e-06	0.00560848	0.00119438
14	52755121	chr14:52755121:G:GT	G	GT	GT	3.68476e-06	0.00552778	0.00119429
14	52773341	chr14:52773341:A:AT	A	AT	A	3.6151e-06	0.00552669	0.00119304
14	52774400	chr14:52774400:TTTTTTTTTTTTT:TTTTTTTTT	TTTTT	T	T	7.09663e-07	0.00591796	0.00119342
14	52774591	chr14:52774591:AT:A	AT	A	A	3.41914e-06	0.00554445	0.0011939
14	52796232	chr14:52796232:AAAAAAAAAAAAAAAAAA:AAAAAAAAAAAAAAAAAAA	A	AA	A	1.81336e-06	-0.00569862	0.00119386
14	52901105	chr14:52901105:CAAAAAAAAA:C	CAAAAAAAAA	C	C	3.78753e-06	0.00953701	0.00206304
14	73280686	chr14:73280686:A:AT	A	AT	AT	7.82549e-06	0.00543756	0.00121646
15	58635791	chr15:58635791:TA:T	TA	T	T	6.9058e-06	-0.00594782	0.00132272
15	58685160	chr15:58685160:TA:T	TA	T	T	3.63972e-06	-0.00597341	0.00128986
15	58688446	chr15:58688446:T:TA	T	TA	TA	3.47156e-06	-0.0059606	0.00128438
15	58750793	chr15:58750793:GTGTGTGTGTGTGTGTGTGTGTGT:GTGTGTGTGTGTGTGTGTGTGTGTGTGTGT	G	GTGTGTG	GTGTGTG	1.33473e-07	-0.00745666	0.00141382
15	58759984	chr15:58759984:GA:G	GA	G	GA	3.33696e-07	-0.00661892	0.00129695
15	58763793	chr15:58763793:CA:C	CA	C	C	2.34755e-06	-0.00607437	0.00128666
15	58765042	chr15:58765042:CA:C	CA	C	C	7.40845e-07	-0.00651473	0.00131599
15	58767656	chr15:58767656:CT:C	CT	C	C	2.14823e-06	-0.00606309	0.00127939
15	58775860	chr15:58775860:TTTTTTTTTTTTTTTTTTT:TTTTTTTTTTTTTTTTT	TTT	T	T	9.21995e-06	-0.00775551	0.00174879
15	58779062	chr15:58779062:AT:A	AT	A	A	2.53912e-06	-0.00722769	0.00153615
15	58795179	chr15:58795179:AAATAAATAAATAAATAAATAAAT:AAATAAATAAATAAATAAATAAATAAAT	A	AAATA	AAATA	9.61904e-06	-0.00770667	0.00174137
15	58823664	chr15:58823664:AAAAAC:A	AAAAAC	A	A	2.00486e-06	-0.00608474	0.00128018
15	58839322	chr15:58839322:T:TTTTGTTTGTTTG	T	TTTTGTTTGTTTG	TTTTGTTTGTTTG	1.26896e-06	-0.00841091	0.00173612
15	58840628	chr15:58840628:CTTATTATTATTA:C	CTTATTATTATTA	C	C	9.07176e-07	-0.0149585	0.003046
15	58840969	chr15:58840969:AT:A	AT	A	A	7.91477e-07	-0.00857417	0.00173652
15	58844559	chr15:58844559:CA:C	CA	C	C	5.4195e-07	-0.0133531	0.00266478
15	58846595	chr15:58846595:CA:C	CA	C	C	1.55496e-07	-0.0150579	0.00287033
15	58846596	chr15:58846596:AAAAAAAAAAAAAAAAAAAA:AAAAAAAAAAAAAAAAAAA	AA	A	A	5.63549e-08	-0.0155365	0.00286116
15	58853819	chr15:58853819:TA:T	TA	T	T	4.66459e-06	-0.0111778	0.00244089
15	58857533	chr15:58857533:C:CA	C	CA	CA	4.50362e-06	-0.0111776	0.00243692
15	58864039	chr15:58864039:CTTTTTTTTTTTTTTT:C	CTTTTTTTTTTTTTTT	C	C	1.67002e-06	-0.011688	0.00244018
15	58869335	chr15:58869335:C:CT	C	CT	CT	2.82604e-06	-0.0059325	0.00126677
15	58874051	chr15:58874051:C:CT	C	CT	CT	1.50746e-07	-0.0126624	0.00241107
15	58874052	chr15:58874052:TTTTTTTTTTTTTTT:TTTTTTTTTTTTTTTT	T	TT	TT	1.47687e-07	-0.0126724	0.00241123
15	58875334	chr15:58875334:C:CAAAAAAAAAA	C	CAAAAAAAAAA	CAAAAAAAAAA	4.75819e-06	-0.00638052	0.00139457
15	58881524	chr15:58881524:G:GA	G	GA	G	6.90746e-07	-0.00628296	0.00126569
15	58886218	chr15:58886218:AGTGTGTGTGTGTGTGT:A	AGTGTGTGTGTGTGTGT	A	A	2.69666e-07	-0.016459	0.00319989
15	58910743	chr15:58910743:CT:C	CT	C	C	1.99962e-07	-0.00861756	0.00165738
15	58915191	chr15:58915191:AAAAAACAAAAAC:A	AAAAAACAAAAAC	A	AAAAAACAAAAAC	6.83406e-08	-0.00883209	0.0016369
15	58915191	chr15:58915191:AAAAAACAAAAACAAAAACAAAAACAAAAACAAAAACAAAAAAAAA:AAAAAACAAAAACAAAAACAAAAACAAAAAAAAA	AAAAAACAAAAAC	A	AAAAAACAAAAAC	1.9361e-07	-0.00854422	0.00164139
15	58923799	chr15:58923799:C:CTT	C	CTT	CTT	5.26861e-06	-0.0111774	0.00245448
15	58930281	chr15:58930281:ATTT:A	ATTT	A	ATTT	3.51485e-06	-0.00573489	0.00123643
15	58957682	chr15:58957682:C:CGAGA	C	CGAGA	CGAGA	1.30767e-06	-0.0116199	0.00240146
15	58989874	chr15:58989874:CT:C	CT	C	C	8.97015e-06	-0.00693871	0.00156253
15	63084034	chr15:63084034:A:ATTTT	A	ATTTT	A	1.48416e-06	-0.00575174	0.00119493
15	63087666	chr15:63087666:C:CAAAA	C	CAAAA	CAAAA	6.95126e-06	0.00536329	0.0011931
15	63107141	chr15:63107141:C:CTT	C	CTT	C	2.49783e-06	-0.00562804	0.00119532
15	63109526	chr15:63109526:TTAAAAAAAAAAAAAA:AAAAAAAAAAAAAAA	TT	A	A	1.1129e-06	0.00763833	0.00156824
15	63120884	chr15:63120884:TTGTGTGTGTGTGTGTGTGTGTGTGTGTGTGTA:TCGTGTGTGTGTGTGTGTGTGTGTGTGTGTGTGTGTGTG	TTGTGTGTGTGTGTGTGTGTGTGTGTGTGTGTA	TCGTGTGTGTGTGTGTGTGTGTGTGTGTGTGTGTGTGTG	TCGTGTGTGTGTGTGTGTGTGTGTGTGTGTGTGTGTGTG	7.43667e-06	0.0053901	0.00120291
15	63139192	chr15:63139192:TCCAAAAAAAAAAAAAAAAAAAAAA:TACAAAAAAAAAAAAAAAAAAA	TCCAAA	TAC	TAC	4.11388e-08	0.00663285	0.00120904
15	63152488	chr15:63152488:A:AT	A	AT	AT	7.61478e-06	0.00535691	0.00119686
15	63153726	chr15:63153726:C:CA	C	CA	C	7.73977e-06	-0.00533874	0.00119373
15	63160255	chr15:63160255:AATAAATAAATAAATAAATAAATAAATAAATAAATAAATA:AATAAATAAATAAATAAATAAATAAATA	AATAAATAAATAA	A	AATAAATAAATAA	7.91319e-06	-0.00535477	0.00119858
15	63164589	chr15:63164589:CT:C	CT	C	CT	8.3508e-06	-0.00618025	0.00138693
15	63169477	chr15:63169477:C:CAA	C	CAA	C	4.39254e-06	-0.00548076	0.00119355
15	63208894	chr15:63208894:TTTTTTTTTTTTTTTTT:TTTTTTTTTTTTTTTTTT	T	TT	TT	8.1501e-06	-0.00614746	0.00137796
15	63208894	chr15:63208894:TTTTTTTTTTTTTTTTT:TTTTTTTTTTTTTTTT	TT	T	TT	8.9908e-06	-0.00530132	0.00119394
15	63219004	chr15:63219004:ATTTTTTTTTT:A	ATTTTTTTTTT	A	A	6.39148e-06	-0.00589632	0.00130649
15	63220450	chr15:63220450:C:CT	C	CT	C	8.6966e-06	-0.00531046	0.00119407
15	63233055	chr15:63233055:C:CTTTTTTT	C	CTTTTTTT	C	1.24479e-07	-0.00649096	0.00122774
15	63240806	chr15:63240806:CA:C	CA	C	CA	4.09935e-06	-0.00549814	0.00119359
15	63262613	chr15:63262613:ATATATATATGTGTATATATATATATATACATATATATA:ATATATATATGTGTATATATATATATACATATATATA	ATATATATATGTGTA	ATATATATATGTG	ATATATATATGTGTA	9.91291e-06	-0.00527386	0.00119341
15	63268872	chr15:63268872:A:AT	A	AT	A	1.57573e-07	-0.00648841	0.00123739
15	63278242	chr15:63278242:GA:G	GA	G	G	9.24157e-07	-0.00701368	0.00142925
15	63281534	chr15:63281534:GA:G	GA	G	G	3.29912e-06	-0.00631462	0.00135759
15	63318837	chr15:63318837:CT:C	CT	C	CT	9.08235e-07	-0.00607143	0.00123638
15	63320303	chr15:63320303:GTATA:G	GTATA	G	GTATA	6.9413e-06	-0.0058895	0.00131007
15	63327500	chr15:63327500:G:GT	G	GT	GT	1.26556e-06	-0.00634215	0.00130896
15	76958248	chr15:76958248:CACACACACACACACACACACACACACACACACACA:CACACACACACACACACACACACACACACACACACACACACA	C	CACACAC	CACACAC	4.43366e-07	-0.00783314	0.00155129
17	49394520	chr17:49394520:CT:C	CT	C	C	2.90929e-06	-0.00565615	0.0012093
17	49398187	chr17:49398187:C:CT	C	CT	CT	3.86997e-06	-0.00558646	0.00120963
17	49398974	chr17:49398974:C:CTT	C	CTT	CTT	3.00581e-06	-0.00578641	0.00123892
17	63215755	chr17:63215755:A:AT	A	AT	AT	5.70914e-06	0.0167677	0.0036958
17	63471135	chr17:63471135:C:CA	C	CA	C	1.89904e-06	-0.00573596	0.00120403
17	63485772	chr17:63485772:C:CA	C	CA	CA	1.32329e-07	0.00633338	0.00120048
17	63488360	chr17:63488360:GAA:G	GAA	G	G	6.82456e-07	0.00594862	0.00119777
17	63500193	chr17:63500193:C:CTTT	C	CTTT	CTTT	2.58634e-07	0.0061615	0.00119607
19	1025180	chr19:1025180:AAAAATAAAATAAAATAAAATAAAATAAAATAAAATAAAATAAAATAAAATAAAAT:AAAAATAAAATAAAATAAAATAAAATAAAATAAAATAAAATAAAATAAAATAAAATAAAAT	A	AAAAAT	AAAAAT	7.35012e-06	0.00975122	0.00217498
19	1037969	chr19:1037969:CTTT:C	CTTT	C	C	9.92839e-09	0.0094911	0.00165578
19	1046580	chr19:1046580:TG:T	TG	T	T	5.90243e-11	0.00963058	0.00147112
19	1050782	chr19:1050782:AAAT:A	AAAT	A	A	2.27841e-08	0.0113612	0.00203257
19	44385000	chr19:44385000:CAAAAAAA:C	CAAAAAAA	C	C	4.21236e-07	0.0148615	0.00293751
19	44455364	chr19:44455364:G:GAGGAAGGAAGGAAGGAAGGAAGGA	G	GAGGAAGGAAGGAAGGAAGGAAGGA	GAGGAAGGAAGGAAGGAAGGAAGGA	9.39626e-08	-0.013347	0.0025003
19	44520845	chr19:44520845:CGTGTGTGTGTGTGTGTGTGTGTGT:CGTGTGTGTGTGTGTGTGTGTGT	CGT	C	C	5.29261e-09	0.0117496	0.00201265
19	44520845	chr19:44520845:CGTGT:C	CGTGT	C	C	2.19292e-07	-0.00710875	0.00137173
19	44610816	chr19:44610816:TTTTCTTTTTTTTTTTTT:TTTTCTTTTTTTTTTTTTTT	TTTTC	TTTTCTT	TTTTCTT	1.70685e-11	0.0307522	0.00456984
19	44629399	chr19:44629399:GT:G	GT	G	G	4.85148e-06	-0.0126948	0.00277713
19	44631092	chr19:44631092:C:CAA	C	CAA	CAA	3.82369e-08	-0.00831781	0.00151262
19	44634800	chr19:44634800:AAAAAAAAGAAAAAAGAAAAAAAAAAAAAAA:AAAAAAAAGAAAAAAGAAAAAAAAAAAAAA	AAAAAAAAGAAAAAAGA	AAAAAAAAGAAAAAAG	AAAAAAAAGAAAAAAG	1.26024e-15	-0.0108368	0.00135479
19	44638826	chr19:44638826:C:CT	C	CT	CT	2.13689e-08	-0.00936873	0.00167278
19	44643328	chr19:44643328:AAACTTTTTTTTTTTTTTTT:AGACTTTTTTTTTTTTTTT	AAACT	AGAC	AGAC	8.39117e-10	-0.00927583	0.00151133
19	44645415	chr19:44645415:G:GTATATA	G	GTATATA	GTATATA	2.98126e-06	0.0112235	0.00240219
19	44645477	chr19:44645477:T:TGAGA	T	TGAGA	TGAGA	8.92895e-13	-0.0100776	0.00141016
19	44649427	chr19:44649427:C:CT	C	CT	CT	6.23622e-11	-0.00907745	0.00138837
19	44663742	chr19:44663742:CT:C	CT	C	C	1.82357e-06	-0.00789258	0.00165388
19	44665635	chr19:44665635:C:CA	C	CA	CA	2.08987e-06	0.00872384	0.00183868
19	44670322	chr19:44670322:T:TAAA	T	TAAA	TAAA	8.8202e-08	-0.0207539	0.0038795
19	44670781	chr19:44670781:GAAAAAAAAAAAAAAA:G	GAAAAAAAAAAAAAAA	G	G	6.47386e-08	-0.0193802	0.0035854
19	44671125	chr19:44671125:CT:C	CT	C	C	3.22609e-10	-0.0174455	0.00277453
19	44674318	chr19:44674318:A:AT	A	AT	AT	6.65578e-06	-0.0144966	0.00321825
19	44675097	chr19:44675097:C:CGTGTGT	C	CGTGTGT	CGTGTGT	4.73233e-07	-0.00970587	0.00192692
19	44677432	chr19:44677432:GGAGA:G	GGAGA	G	G	4.56816e-08	-0.021091	0.00385752
19	44683055	chr19:44683055:ACT:A	ACT	A	A	3.93913e-07	-0.0116896	0.00230473
19	44685551	chr19:44685551:C:CA	C	CA	CA	8.6123e-12	-0.0112105	0.00164178
19	44685858	chr19:44685858:T:TA	T	TA	TA	6.53967e-06	-0.0159245	0.00353232
19	44686460	chr19:44686460:C:CT	C	CT	CT	1.65757e-07	-0.0127113	0.00242848
19	44686461	chr19:44686461:TTTTTTTTTTTTTTTT:TTTTTTTTTTTTTTTTT	T	TT	TT	1.4205e-07	-0.0127564	0.00242393
19	44688164	chr19:44688164:TGTTTTGTTTGTTTGTTTTCTTTTGTTTTGTTTTGTTTT:TGTTTTGTTTGTTTGTTTTCTTTTGTTTT	TGTTTTGTTTGTTTGTTTTCTTTTGTTTTG	TGTTTTGTTTGTTTGTTTTC	TGTTTTGTTTGTTTGTTTTC	3.65675e-09	0.0335181	0.00568182
19	44691106	chr19:44691106:C:CA	C	CA	CA	1.04563e-07	-0.00634754	0.00119343
19	44692474	chr19:44692474:C:CG	C	CG	CG	1.05316e-10	-0.018703	0.00289549
19	44693588	chr19:44693588:A:AT	A	AT	AT	7.96817e-13	-0.0199539	0.00278608
19	44706269	chr19:44706269:T:TACACAC;chr19:44706269:TACACACACACACACACACACACACACACACACACACACACACA:TACACACACACACACACACACACACACACACACACACACACACACACACA	T	TACACAC	TACACAC	2.01783e-08	-0.0181071	0.00322729
19	44712757	chr19:44712757:GA:G	GA	G	GA	3.68175e-10	0.00978032	0.00156056
19	44713939	chr19:44713939:GA:G	GA	G	G	3.18942e-06	-0.00872153	0.00187225
19	44714856	chr19:44714856:C:CA	C	CA	CA	1.90181e-06	-0.0089118	0.00187078
19	44716325	chr19:44716325:CTT:C	CTT	C	CTT	8.58571e-12	0.0112025	0.0016405
19	44726752	chr19:44726752:CA:C	CA	C	C	6.54093e-20	0.0135372	0.0014818
19	44726752	chr19:44726752:CAA:C	CAA	C	C	9.44988e-10	-0.00860479	0.00140633
19	44728745	chr19:44728745:C:CT	C	CT	CT	1.4097e-11	-0.00917529	0.00135786
19	44730364	chr19:44730364:CA:C	CA	C	C	3.07987e-09	-0.00839078	0.00141558
19	44731550	chr19:44731550:CAA:C	CAA	C	C	2.93172e-11	-0.0126279	0.00189887
19	44731730	chr19:44731730:A:AACACACAC	A	AACACACAC	AACACACAC	3.01864e-08	-0.00772757	0.00139474
19	44731731	chr19:44731731:ACACACACACACACACACACACACACACAC:ACACACACACACACACACACACACACACACAC	A	ACA	ACA	7.13171e-06	-0.00935959	0.00208463
19	44733382	chr19:44733382:AAAAT:A	AAAAT	A	A	5.86921e-19	0.0117551	0.00132153
19	44733382	chr19:44733382:A:AAAATAAAT	A	AAAATAAAT	AAAATAAAT	8.0125e-09	-0.00859018	0.00148919
19	44734663	chr19:44734663:C:CCCTTCCCCTTCT	C	CCCTTCCCCTTCT	CCCTTCCCCTTCT	2.50628e-14	-0.0165224	0.00216774
19	44736451	chr19:44736451:C:CAAA	C	CAAA	CAAA	1.51019e-09	-0.00856986	0.00141804
19	44736804	chr19:44736804:TTTTTTTCTCTTTTTTTTTTTTT:TTTTTTTCTCTTTTTTTTTTTTTT	TTTTTTTCTC	TTTTTTTCTCT	TTTTTTTCTCT	7.02237e-38	0.018938	0.00147177
19	44736804	chr19:44736804:TTTTTTTCTCTTTTTTTTTTTTT:TTTTTTTCTCTTTTTTTTTTTT	TTTTTTTCTCT	TTTTTTTCTC	TTTTTTTCTC	1.09998e-09	-0.00860926	0.00141266
19	44740296	chr19:44740296:TGTGTGTGTGTGTTGTGTGTGTGTGTATCTATCTATATATATATATAT:TGTGTGTGTGTATTGTGTGTGTGTGTATCTATCTATATATATATATATAT	TGTGTGTGTGTGTTGTGTGTGTGTGTATCTATC	TGTGTGTGTGTATTGTGTGTGTGTGTATCTATCTA	TGTGTGTGTGTATTGTGTGTGTGTGTATCTATCTA	7.85224e-20	-0.0185872	0.002039
19	44740296	chr19:44740296:TGTGTGTGTGTGTTGTGTGTGTGTGTATCTATCTATATATATATATAT:TGTGTGTGTATTGTGTGTGTGTGTATCTATCTATATATATATATATAT	TGTGTGTGTGTGTTGTGTGTGTGTGTATCTATC	TGTGTGTGTATTGTGTGTGTGTGTATCTATCTA	TGTGTGTGTGTGTTGTGTGTGTGTGTATCTATC	1.29847e-18	-0.0139544	0.00158456
19	44744435	chr19:44744435:ATATTATTAT:A	ATATTATTAT	A	A	4.02266e-19	-0.0198383	0.0022198
19	44744435	chr19:44744435:ATATTATTATTATTATTATTATTATTATTATTATTATTAT:ATATTATTATTATTATTATTATTATTAT	ATATTATTATTAT	A	A	6.13879e-13	-0.00932611	0.00129571
19	44749284	chr19:44749284:TGG:T	TGG	T	T	2.3565e-31	-0.0147596	0.00126702
19	44752078	chr19:44752078:GCACA:G	GCACA	G	G	1.66304e-15	-0.0143613	0.00180313
19	44794960	chr19:44794960:TTTTTTTTTTTTTTTTT:TTTTTTTTTTTTTTT	TTT	T	T	7.34717e-06	-0.0109514	0.00244263
19	44797574	chr19:44797574:C:CTTTTTTTT	C	CTTTTTTTT	CTTTTTTTT	1.23813e-06	-0.00949729	0.00195839
19	44797754	chr19:44797754:CA:C	CA	C	C	6.39226e-21	-0.0195803	0.00208656
19	44798193	chr19:44798193:GTTTTTTTGTTTGTTTGTTTGTTTGTTT:GTTTTTTTGTTTGTTTGTTTGTTT	GTTTTTTTG	GTTTT	GTTTT	8.4807e-22	-0.0161927	0.00168768
19	44802266	chr19:44802266:AAAAAAAGAAAAAAAAAAAAAA:AAAAAAAGAAAAAAAAAAAAA	AAAAAAAGA	AAAAAAAG	AAAAAAAG	1.0722e-15	-0.0278306	0.0034707
19	44804502	chr19:44804502:CA:C	CA	C	C	5.62106e-06	-0.0153805	0.00338758
19	44806006	chr19:44806006:CTT:C	CTT	C	C	4.82865e-23	-0.034287	0.00346825
19	44806721	chr19:44806721:CT:C	CT	C	CT	1.89914e-11	-0.0111798	0.00166518
19	44812949	chr19:44812949:CA:C	CA	C	C	1.98478e-24	-0.0339697	0.0033301
19	44817541	chr19:44817541:TTTTTTTTGTTTTTTTTTTTTT:TTTTTTTTGTTTTTTTTTTTTTT	TTTTTTTTG	TTTTTTTTGT	TTTTTTTTGT	6.65131e-24	-0.0324712	0.0032205
19	44823716	chr19:44823716:CTTT:C	CTTT	C	C	9.74816e-87	0.0258372	0.00130843
19	44823716	chr19:44823716:C:CTTT	C	CTTT	CTTT	1.78316e-06	-0.00686092	0.00143634
19	44825150	chr19:44825150:GAC:G	GAC	G	G	1.79903e-40	0.0159584	0.001198
19	44827033	chr19:44827033:TGATAGATAGATA:T	TGATAGATAGATA	T	T	8.76942e-10	-0.0110745	0.00180646
19	44827034	chr19:44827034:GATAGATAGATAGATAGATAGATAGATAGATAGATAGATAGATGATAGATAGATAGATA:GATAGATAGATAGATAGATAGATAGATAGATGATAGATAGATA	GATAGATAGATAGATAGATAGATAGATAGATAGATAGATAGATGATA	GATAGATAGATAGATAGATAGATAGATAGAT	GATAGATAGATAGATAGATAGATAGATAGAT	3.74954e-10	-0.0129744	0.00207115
19	44827064	chr19:44827064:TAGATAGATAGATGATA:T	TAGATAGATAGATGATA	T	T	7.88923e-10	-0.0128384	0.00208844
19	44828316	chr19:44828316:ATTTTTTTTTTTTTTTTTTTTT:A	ATTTTTTTTTTTTTTTTTTTTT	A	A	1.10383e-10	-0.00919258	0.00142471
19	44828686	chr19:44828686:A:ATGTT	A	ATGTT	ATGTT	2.99391e-85	0.0252706	0.00129112
19	44829378	chr19:44829378:A:AAAATAAATAAAT	A	AAAATAAATAAAT	AAAATAAATAAAT	2.2687e-13	-0.0214733	0.0029286
19	44829378	chr19:44829378:AAAAT:A	AAAAT	A	AAAAT	5.24835e-07	-0.0061263	0.00122108
19	44829763	chr19:44829763:TA:T	TA	T	T	4.32526e-74	0.0234367	0.00128669
19	44829763	chr19:44829763:T:TA	T	TA	TA	3.10814e-20	-0.0131394	0.00142575
19	44831574	chr19:44831574:CTTTT:C	CTTTT	C	C	5.70118e-68	0.0226534	0.0013
19	44838512	chr19:44838512:C:CA	C	CA	CA	5.48248e-10	-0.00767448	0.00123685
19	44839902	chr19:44839902:CTATATATATATATATATATATA:C	CTATATATATATATATATATATA	C	C	6.12165e-23	-0.0177454	0.00179933
19	44839975	chr19:44839975:CACACAT:C	CACACAT	C	C	3.63338e-28	-0.013583	0.00123418
19	44839991	chr19:44839991:CAT:C	CAT	C	C	4.87572e-15	-0.00951695	0.00121537
19	44840476	chr19:44840476:GAA:G	GAA	G	G	1.7159e-33	0.0691817	0.00573571
19	44840476	chr19:44840476:G:GAA	G	GAA	GAA	4.71824e-24	-0.0170349	0.0016839
19	44840782	chr19:44840782:CA:C	CA	C	C	6.24762e-72	0.0233228	0.00130003
19	44841259	chr19:44841259:A:AAAAAAATT	A	AAAAAAATT	AAAAAAATT	4.1712e-12	-0.0128923	0.00185994
19	44844403	chr19:44844403:G:GA	G	GA	GA	6.58915e-39	-0.0156692	0.00120079
19	44852421	chr19:44852421:TTTTTGTTTTTTTTGTTTTTTTTTT:TTTTTGTTTTTTTTGTTTTTTTTT	TTTTTGTTTTTTTTGT	TTTTTGTTTTTTTTG	TTTTTGTTTTTTTTGT	1.82385e-22	-0.0125231	0.00128417
19	44852526	chr19:44852526:CA:C	CA	C	C	2.40367e-87	0.026168	0.00132046
19	44852526	chr19:44852526:C:CA	C	CA	CA	2.34312e-11	-0.0122855	0.00183828
19	44853107	chr19:44853107:GA:G	GA	G	G	8.25737e-09	0.0239882	0.00416225
19	44853495	chr19:44853495:C:CT	C	CT	CT	2.87665e-76	0.0249025	0.00134699
19	44855117	chr19:44855117:CA:C	CA	C	CA	5.68185e-38	-0.0161971	0.00125716
19	44857235	chr19:44857235:C:CTT	C	CTT	C	2.22647e-08	0.00963665	0.00172281
19	44857705	chr19:44857705:G:GTT	G	GTT	GTT	5.26862e-22	-0.0122971	0.00127515
19	44858325	chr19:44858325:C:CT	C	CT	CT	5.69398e-24	-0.0158486	0.00156949
19	44859825	chr19:44859825:CA:C	CA	C	C	1.54503e-30	0.0141671	0.00123325
19	44860955	chr19:44860955:TA:T	TA	T	T	1.85961e-31	0.0143856	0.00123278
19	44862466	chr19:44862466:TA:T	TA	T	T	6.29463e-43	-0.0251293	0.00182933
19	44862992	chr19:44862992:CAAAA:C	CAAAA	C	C	6.58815e-32	0.0144886	0.00123231
19	44862992	chr19:44862992:CA:C	CA	C	C	2.67968e-22	-0.0171052	0.00176109
19	44862992	chr19:44862992:C:CA	C	CA	CA	4.97591e-21	-0.0115803	0.00123059
19	44864012	chr19:44864012:T:TTC	T	TTC	TTC	3.79134e-31	0.0143222	0.00123377
19	44864012	chr19:44864012:T:TC	T	TC	TC	2.74627e-25	-0.0138901	0.00133672
19	44864021	chr19:44864021:C:CCCCA	C	CCCCA	CCCCA	1.3353e-08	-0.0177753	0.00312854
19	44866173	chr19:44866173:TA:T	TA	T	T	1.16183e-25	-0.0164576	0.00157144
19	44868202	chr19:44868202:G:GA	G	GA	GA	3.4446e-09	-0.0180192	0.00304942
19	44868428	chr19:44868428:A:AT	A	AT	AT	4.94462e-26	-0.0162754	0.00154218
19	44869592	chr19:44869592:C:CA	C	CA	CA	2.48019e-06	-0.00938408	0.00199244
19	44872787	chr19:44872787:GTATTTAT:G	GTATTTAT	G	G	4.13132e-25	-0.0141024	0.00136226
19	44873636	chr19:44873636:AAC:A	AAC	A	A	7.87019e-25	-0.0157789	0.00153338
19	44873637	chr19:44873637:ACACACACACACACACACACACA:ACACACACACACACACACACACACA	A	ACA	ACA	4.88285e-129	0.0562316	0.00232559
19	44875268	chr19:44875268:C:CT	C	CT	CT	1.04338e-24	-0.0156766	0.00152747
19	44878048	chr19:44878048:CCTCCTCCT:C	CCTCCTCCT	C	C	1.96368e-11	-0.0177907	0.00265179
19	44880475	chr19:44880475:CTTT:C	CTTT	C	C	6.24737e-21	0.0185236	0.00197345
19	44880475	chr19:44880475:CTTTT:C	CTTTT	C	C	9.04239e-10	-0.0167887	0.00274071
19	44881522	chr19:44881522:TCAAAAAAAAAAAAAAAAA:TCAAAAAAAAAAAAAAAA	TCA	TC	TC	1.07404e-315	0.0556946	0.00146449
19	44882690	chr19:44882690:C:CAA	C	CAA	CAA	0	0.0881075	0.00169198
19	44882690	chr19:44882690:CA:C	CA	C	C	4.77214e-36	-0.0405215	0.0032321
19	44882783	chr19:44882783:AT:A	AT	A	AT	0	0.0605124	0.00137463
19	44882783	chr19:44882783:ATT:A	ATT	A	A	0	0.0851599	0.00161552
19	44885307	chr19:44885307:CTT:C	CTT	C	C	0	0.067016	0.00151119
19	44885307	chr19:44885307:CTTTTTT:C	CTTTTTT	C	C	3.18959e-149	0.0990466	0.00380483
19	44885331	chr19:44885331:A:ATT	A	ATT	ATT	0	0.0753917	0.00143951
19	44889415	chr19:44889415:AT:A	AT	A	A	3.74693e-37	-0.0428396	0.00336329
19	44894261	chr19:44894261:C:CTT	C	CTT	CTT	5.16031e-39	-0.0160093	0.0012251
19	44894261	chr19:44894261:CTTTTTT:C	CTTTTTT	C	C	8.8104e-13	-0.0168033	0.0023507
19	44897227	chr19:44897227:T:TG	T	TG	TG	9.16452e-174	0.10228	0.00363712
19	44897776	chr19:44897776:C:CA	C	CA	CA	3.28925e-106	-0.0267031	0.00121942
19	44897776	chr19:44897776:C:CAA	C	CAA	CAA	8.17238e-19	0.021183	0.00239133
19	44899132	chr19:44899132:CA:C	CA	C	C	3.88643e-169	0.09809	0.00353616
19	44899618	chr19:44899618:ATT:A	ATT	A	A	2.31207e-57	-0.019212	0.00120327
19	44899618	chr19:44899618:AT:A	AT	A	A	3.31419e-25	0.0345378	0.0033295
19	44903281	chr19:44903281:C:CG	C	CG	CG	4.1445e-148	-0.0313039	0.00120711
19	44909521	chr19:44909521:CT:C	CT	C	C	0	0.113757	0.0023202
19	44909967	chr19:44909967:TG:T	TG	T	T	1.05091e-95	-0.0255145	0.00122873
19	44909968	chr19:44909968:GGGGGGGGGGG:GGGGGGGGG	GGG	G	G	0	0.122578	0.0016425
19	44910674	chr19:44910674:CTTTTTTTTTTTTTTT:C	CTTTTTTTTTTTTTTT	C	C	0	0.11777	0.00177478
19	44911609	chr19:44911609:AT:A	AT	A	AT	7.59855e-106	-0.0270796	0.00123878
19	44916809	chr19:44916809:CA:C	CA	C	C	1.15065e-177	0.103773	0.00364893
19	44916809	chr19:44916809:CAA:C	CAA	C	C	1.96441e-20	-0.0172625	0.00186321
19	44916809	chr19:44916809:CAAAAAAAAAAA:C	CAAAAAAAAAAA	C	C	5.87509e-10	-0.0155526	0.00251094
19	44916968	chr19:44916968:T:TA	T	TA	TA	4.97922e-25	-0.0386833	0.0037432
19	44918337	chr19:44918337:CTT:C	CTT	C	C	0	0.0893003	0.00163649
19	44920730	chr19:44920730:C:CA	C	CA	CA	0	0.0919492	0.00160645
19	44921082	chr19:44921082:G:GTT	G	GTT	GTT	1.78886e-152	0.0894932	0.00340045
19	44927737	chr19:44927737:TACAACA:T	TACAACA	T	T	2.79682e-07	-0.0194767	0.00379163
19	44928422	chr19:44928422:AAAAGAAAAAAAAAAAA:AAAAGAAAAAAAAAAAAAA	AAAAG	AAAAGAA	AAAAGAA	8.52583e-51	0.0894807	0.00596819
19	44928422	chr19:44928422:AAAAGAAAAAAAAAAAA:AAAAGAAAAAAAAAAAAA	AAAAG	AAAAGA	AAAAGA	1.01815e-39	-0.0157477	0.00119385
19	44929231	chr19:44929231:CAAA:C	CAAA	C	C	3.08069e-18	-0.0295606	0.00339425
19	44929231	chr19:44929231:CA:C	CA	C	C	7.29551e-10	0.0140495	0.00228086
19	44929248	chr19:44929248:A:ATT	A	ATT	ATT	3.36099e-18	-0.0295264	0.00339417
19	44929891	chr19:44929891:AAGGG:A	AAGGG	A	A	1.07587e-08	-0.0118018	0.0020638
19	44930070	chr19:44930070:T:TA	T	TA	TA	1.4025e-08	-0.0117096	0.00206401
19	44932164	chr19:44932164:C:CT	C	CT	CT	1.69779e-32	-0.0145362	0.00122448
19	44935569	chr19:44935569:CAAAAAAAA:C	CAAAAAAAA	C	C	1.17341e-18	0.0364124	0.00412942
19	44938805	chr19:44938805:CT:C	CT	C	C	1.03311e-10	0.00806026	0.00124728
19	44941267	chr19:44941267:C:CT	C	CT	CT	1.78758e-16	0.0106372	0.00129155
19	44946191	chr19:44946191:CTGTGTGTGTGTGTGTGTGTGTGTGTGTGTGTGTGTGTGTGTGTGAGAGAGAGAGAGAGGGAGA:CTGTGTGTGTGTGTGTGTGTGTGTGTGTGTGTGTGTGAGAGAGAGAGAGAGGGAGA	CTGTGTGTG	C	C	5.29315e-07	-0.0143166	0.00285448
19	44947153	chr19:44947153:G:GAA	G	GAA	GAA	2.97238e-07	0.00614859	0.00119965
19	44952426	chr19:44952426:C:CT	C	CT	CT	3.14765e-14	0.00954761	0.00125751
19	44953026	chr19:44953026:CAAA:C	CAAA	C	C	1.08448e-07	0.00636825	0.00119882
19	44953026	chr19:44953026:C:CA	C	CA	CA	5.2745e-07	-0.0140103	0.00279303
19	44954150	chr19:44954150:C:CAAAA	C	CAAAA	CAAAA	3.8225e-15	0.0101344	0.00128919
19	44954150	chr19:44954150:CA:C	CA	C	C	2.57284e-06	-0.0133025	0.0028289
19	44954274	chr19:44954274:C:CAAAAAAA	C	CAAAAAAA	CAAAAAAA	7.12295e-13	0.00949387	0.00132275
19	44963328	chr19:44963328:AT:A	AT	A	A	1.97122e-07	0.00624115	0.00119972
19	44963933	chr19:44963933:C:CT	C	CT	CT	8.91216e-14	0.012581	0.00168726
19	44967657	chr19:44967657:CA:C	CA	C	C	1.92543e-15	0.0102162	0.00128562
19	44969687	chr19:44969687:CTT:C	CTT	C	C	4.48977e-25	0.0317276	0.00306719
19	44978981	chr19:44978981:C:CT	C	CT	CT	1.61652e-26	0.0324138	0.00304124
19	44997626	chr19:44997626:CTTT:C	CTTT	C	C	7.91837e-25	0.0321648	0.00312592
19	44999110	chr19:44999110:TAA:T	TAA	T	T	6.37452e-08	0.00670142	0.00123915
19	44999808	chr19:44999808:CA:C	CA	C	C	1.90917e-25	0.0322701	0.00309521
19	45000581	chr19:45000581:C:CTT	C	CTT	CTT	3.09877e-26	0.0325397	0.00307055
19	45008000	chr19:45008000:CAA:C	CAA	C	C	1.66995e-28	0.0492619	0.0044478
19	45012746	chr19:45012746:G:GA	G	GA	G	1.47566e-06	0.00580143	0.00120497
19	45014168	chr19:45014168:C:CT	C	CT	CT	2.87543e-12	0.01707	0.00244417
19	45016006	chr19:45016006:A:AT	A	AT	AT	8.24208e-29	0.0500568	0.00449397
19	45021456	chr19:45021456:C:CA	C	CA	CA	1.25745e-21	0.0376425	0.00393999
19	45021456	chr19:45021456:CA:C	CA	C	C	3.63534e-10	-0.00777215	0.00123975
19	45027232	chr19:45027232:C:CAA	C	CAA	CAA	9.15994e-07	-0.00593368	0.00120874
19	45041227	chr19:45041227:C:CA	C	CA	CA	5.94909e-06	-0.0153928	0.00339925
19	45043195	chr19:45043195:T:TTGTGTG	T	TTGTGTG	TTGTGTG	4.54362e-08	-0.00746669	0.00136541
19	45043196	chr19:45043196:TGTGTGTGTGTGTGTGTGTGTGTGTGTGTGTGTGTGTGTGT:TGTGTGTGTGTGTGTGTGTGTGTGTGTGTGTGTGTGTGTGTGTGTGT	T	TGTGTGT	TGTGTGT	3.19931e-07	-0.00686631	0.00134332
19	45078097	chr19:45078097:C:CTT	C	CTT	CTT	3.37231e-08	0.0122629	0.00222112
19	45080374	chr19:45080374:A:AT	A	AT	AT	7.18992e-11	0.0139038	0.0021335
19	45082786	chr19:45082786:A:ATTTT	A	ATTTT	ATTTT	4.34945e-07	0.0258793	0.00512146
19	45088936	chr19:45088936:CT:C	CT	C	C	3.19048e-06	-0.00810957	0.00174091
19	45116911	chr19:45116911:C:CT	C	CT	CT	3.64244e-15	0.0143567	0.00182491
19	45157719	chr19:45157719:C:CT	C	CT	CT	1.07854e-10	0.00986548	0.00152817
19	45171299	chr19:45171299:CACAAAACAAAACAAAACAAAACAAAACAAAACAAAACA:CTCAAAACAAAACAAAACAAAACAAAACAAAACA	CACAAAA	CT	CT	4.8141e-25	0.0231536	0.00223976
19	45176297	chr19:45176297:C:CA	C	CA	CA	1.55974e-19	0.0189051	0.00209101
19	45177192	chr19:45177192:CACACACACACACACACACACACACACA:CACACACACACACACACACACA	CACACAC	C	C	9.68122e-30	0.0243379	0.00214849
19	45177192	chr19:45177192:CACACACACACACACACACACACACACA:CACACACACACACACACACACACACACACACA	C	CACAC	CACAC	8.44151e-08	-0.00948018	0.0017695
19	45183475	chr19:45183475:C:CA	C	CA	CA	1.42797e-22	0.046232	0.00472877
19	45183623	chr19:45183623:C:CTT	C	CTT	CTT	2.99953e-15	0.0193403	0.00245083
19	45188031	chr19:45188031:A:ATT	A	ATT	ATT	1.49399e-10	0.0115414	0.0018016
19	45188550	chr19:45188550:ATTATTATTATTATTATTATTATTATTATTATTATTATT:ATTATTATTATTATTATTATTATTATTATT	ATTATTATTA	A	A	1.21363e-17	0.037413	0.00437468
19	45194932	chr19:45194932:C:CTTT	C	CTTT	CTTT	1.01245e-07	0.0197663	0.00371226
19	45194932	chr19:45194932:CT:C	CT	C	C	1.37603e-07	-0.0202275	0.0038393
19	45194933	chr19:45194933:TTTTTTTTTTTTTTTT:TTTTTTTTTTTTTTT	TT	T	T	2.35281e-07	-0.01974	0.00381878
19	45202210	chr19:45202210:TAA:T	TAA	T	T	4.59067e-12	0.0308375	0.00445758
19	45203262	chr19:45203262:GTTTATTTA:G	GTTTATTTA	G	G	4.97042e-15	0.0126692	0.00161843
19	45204186	chr19:45204186:CT:C	CT	C	C	2.03529e-14	0.0124021	0.00162145
19	45205166	chr19:45205166:TTG:T	TTG	T	T	4.45331e-15	0.0126844	0.00161753
19	45206353	chr19:45206353:CAAAAAA:C	CAAAAAA	C	C	1.63862e-18	0.0393309	0.00447944
19	45206623	chr19:45206623:AT:A	AT	A	A	4.51508e-07	0.00658628	0.00130526
19	45209042	chr19:45209042:TTTGTTTTTTTTTTGTTGTTTGTTTG:TTTGTTTTTTTTTGTTGTTTGTTTG	TTTGT	TTTG	TTTG	2.19612e-06	0.00776388	0.00163982
19	45209045	chr19:45209045:G:GT	G	GT	GT	1.26423e-18	0.0396396	0.00449967
19	45210046	chr19:45210046:AAAAACAAAACAAAACAAAACAAAA:AAAAACAAAACAAAACAAAACAAAACAAAACAAAACAAAA	A	AAAAACAAAACAAAAC	AAAAACAAAACAAAAC	5.38616e-16	0.0364155	0.00449412
19	45212598	chr19:45212598:C:CTT	C	CTT	CTT	1.97666e-09	0.0131105	0.00218512
19	45212598	chr19:45212598:CTTT:C	CTTT	C	C	4.46061e-06	-0.00579573	0.00126303
19	45221644	chr19:45221644:CTTTTT:C	CTTTTT	C	C	3.13974e-07	0.0152915	0.00298955
19	45222201	chr19:45222201:C:CTT	C	CTT	CTT	4.77314e-06	0.0140149	0.00306363
19	45225182	chr19:45225182:AG:A	AG	A	A	2.98148e-07	0.015139	0.00295411
19	45225621	chr19:45225621:TTTTTTTTTTTTTTTTTTT:TCTTTTTTTTTTTTTTTT	TTT	TC	TC	1.56661e-07	0.0155029	0.00295593
19	45227125	chr19:45227125:CT:C	CT	C	C	2.30472e-07	0.0152991	0.00295747
19	45227284	chr19:45227284:AT:A	AT	A	A	3.95931e-11	0.0206602	0.00312757
19	45230924	chr19:45230924:A:AT	A	AT	AT	2.89428e-07	0.0154113	0.00300396
19	45237009	chr19:45237009:G:GA	G	GA	GA	7.04546e-06	0.0144823	0.00322373
19	45240102	chr19:45240102:A:ATT	A	ATT	ATT	4.23924e-08	0.0184553	0.00336731
19	45240268	chr19:45240268:TTAATTAATTAATTAATTTATTTATTTATTTATT:TTAATTAATTAATTAATTTATTTATTTATTTATTTATT	TTAATTAATTAATTA	TTAATTAATTAATTAATTT	TTAATTAATTAATTAATTT	8.27399e-06	0.0142875	0.00320488
19	45241477	chr19:45241477:CAAAAAAAAA:C	CAAAAAAAAA	C	C	8.85517e-06	0.0143105	0.00322058
19	45277823	chr19:45277823:TTGTGTGTGTGTGTGTGTGTGTGTGTGTGTGTGTGTGTGTGTGTGTGT:TTGTGTGTGTGTGTGTGTGTGTGTGTGTGTGT	TTGTGTGTGTGTGTGTG	T	T	6.19652e-06	0.0139945	0.00309638
19	45283407	chr19:45283407:CTCAAAAAAAAAAAAAAAAAAAAAAAAAAATC:CTCAAAAAAAAAAAAAAAAAAAAAAAATC	CTCAAA	CTC	CTC	9.06213e-06	0.0142894	0.00321941
19	45289386	chr19:45289386:AAAAAAAAAAAAAAAAAAAAAAA:AAAAAAAAAAAAAAAAAAAAAA	AA	A	A	6.15095e-06	0.014388	0.00318233
19	45289768	chr19:45289768:TCAAAA:T	TCAAAA	T	T	2.67363e-06	0.0152191	0.00324189
19	45297048	chr19:45297048:C:CAAA	C	CAAA	CAAA	2.22457e-06	0.0153845	0.00325118
19	45309555	chr19:45309555:C:CAA	C	CAA	CAA	4.90507e-06	0.015122	0.00330978
19	45802820	chr19:45802820:TTTTCTTTTTTTTTTTT:TTTTCTTTTTTTTTT	TTTTCTT	TTTTC	TTTTC	5.53993e-06	0.0139706	0.00307499
19	45802824	chr19:45802824:CTT:C	CTT	C	C	9.49005e-08	0.0164667	0.00308576
19	45905375	chr19:45905375:G:GTTT	G	GTTT	GTTT	9.17619e-06	0.024583	0.00554194
19	51216222	chr19:51216222:GAGTGTGTGTGTGTGTGTGTGTGTGTGTGTGTGTGTGTGTGTGTGT:GTGTGTGTGTGTGTGTGTGTGTGTGTGTGTGTGTGTGT	GAGTGTGTG	G	G	4.34055e-06	-0.00592435	0.00128945
20	56416528	chr20:56416528:CGTGTGTGTGTGTGTGTGTGTGTGTGTGTGT:CGTGTGTGTGTGTGTGTGTGTGTGTGT	CGTGT	C	C	6.94897e-06	-0.00865451	0.00192522
20	56420555	chr20:56420555:A:AT	A	AT	AT	9.92897e-06	-0.00928129	0.00210041
20	56445110	chr20:56445110:CA:C	CA	C	C	3.08304e-06	-0.0101678	0.00217946
20	56448141	chr20:56448141:CA:C	CA	C	C	3.44576e-06	-0.0102578	0.0022096
20	56451020	chr20:56451020:TA:T	TA	T	T	1.01028e-06	-0.0106882	0.00218585
20	56515576	chr20:56515576:AGAGAGAGAGAGAGAGAGAGAGAGACACACACACACACACACACACACACACACACACACACACACA:AGAGAGAGAGAGAGAGAGAGAGACACACACACACACACACACACACACACACACACACACACACA	AGA	A	A	2.22238e-06	-0.0102022	0.00215592
21	26986374	chr21:26986374:G:GAAAAC	G	GAAAAC	G	1.43574e-06	0.00610559	0.0012667
