# Supplementary material for: GWAS on short tandem repeats identifies genetic mechanisms in Alzheimer’s disease
Source: Nat Commun. 2026 Jun 4;17:4968. doi: 10.1038/s41467-026-73902-7 (PMC13237113; doi:10.1038/s41467-026-73902-7)
Supplement: Supplementary file 4 — Dataset 2 [file 41467_2026_73902_MOESM4_ESM.xlsx]

## Sheet: Supplementary Data 2
Chromosome	Position (GRCh38 assembly)	STR ID	Reference allele units number	Alternative allele units number	Allele 1	Frequency (Allele 1) UKB dataset	Beta	SE	P value	Gene name	Genic location	Closest known AD-GWAS SNP	Distance to the closest known AD-GWAS SNP (bp)
1	207598421	chr1:207598421:C:CT	T12	T13	T12	0.183359	0.0104178	0.0015437	1.49543e-11	CR1	intron	rs679515	21198
2	127133887	chr2:127133887:T:TGGG	G5	G8	G8	0.284524	0.0112382	0.00132246	1.93845e-17	BIN1	26.7kb upstream	rs6733839	1347
6	32611487	chr6:32611487:TCTTTCTTTC:T	(CTTT)6	(CTTT)3.8	(CTTT)3.8	0.245113	-0.00897565	0.00157591	1.23096e-08	HLA-DRB1	21.6kb upstream	rs6605556	3835
7	100326718	chr7:100326718:CT:C	T19	T18	T18	0.303746	-0.00888186	0.00129634	7.32293e-12	SPDYE3	4.5kb downstream	rs7384878	7708
8	27609395	chr8:27609395:G:GA	A11	A12	A11	0.402118	-0.00934004	0.0012173	1.68828e-14	CLU	intron	rs11787077	1600
11	60177578	chr11:60177578:G:GT	T7	T8	T8	0.405429	-0.00777694	0.00121851	1.7468e-10	MS4A6A	intron	rs1582763	76897
11	65810443	chr11:65810443:TCA:T	(CA)5	(CA)4	(CA)4	0.384949	-0.00660844	0.00122582	7.00976e-08	OVOL1/SNX32	13.2kb downstream	none	NA
11	86092842	chr11:86092842:TA:T	A9	A8	A9	0.342301	-0.00703213	0.00125765	2.25347e-08	PICALM	23.7kb upstream	rs3851179	64756
15	58846596	chr15:58846596:A20:A19	A20	A19	A19	0.0455336	-0.0155365	0.00286116	5.63549e-08	MINDY2/ADAM10	intron	rs602602	81772
15	63139192	chr15:63139192:TCC(A)22:TAC(A)19	A22	A19	A19	0.417454	0.00663285	0.00120904	4.11388e-08	LACTB	intron	rs117618017	138511
17	63485772	chr17:63485772:C:CA	A20	A21	A21	0.454964	0.00633338	0.00120048	1.32329e-07	ACE	intron	rs4277405	14215
19	1046580	chr19:1046580:TG:T	G10	G9	G9	0.208922	0.00963058	0.00147112	5.90243e-11	ABCA7	intron	rs12151021	4295
19	44909968	chr19:44909968:G11:G9	G11	G9	G9	0.153354	0.122578	0.001643	7.65E-1201	APOE	0.6kb downstream	rs429358	1284
19	45802824	chr19:45802824:CTT:C	T12	T10	T10	0.0389239	0.0164667	0.00308576	9.49005e-08	RSPH6A	intron	rs76320948	64241
