# Supplementary material for: GWAS on short tandem repeats identifies genetic mechanisms in Alzheimer’s disease
Source: Nat Commun. 2026 Jun 4;17:4968. doi: 10.1038/s41467-026-73902-7 (PMC13237113; doi:10.1038/s41467-026-73902-7)
Supplement: Supplementary file 5 — Dataset 3 [file 41467_2026_73902_MOESM5_ESM.xlsx]

## Sheet: Supplementary Data 3
Chromosome	Position (GRCh38 assembly)	STR ID	Reference allele	Alternative allele	Allele 1	Frequency (Allele 1)	Beta	SE	P value	Gene name	Genic location	Closest known AD-GWAS SNP	Distance to the closest known AD-GWAS SNP (bp)
1	161220995	chr1:161220995:(TTG)7:(TTG)8	T	TTGT	TTGT	0.378183	-0.00545473	0.00123089	9.36045e-06	FCER1G	1.7kb downstream	rs679515	46356228
1	235543821	chr1:235543821:CAA:C	CAA	C	C	0.102818	0.009095	0.001964	3.64306e-06	GNG4	3.8kb downstream	rs679515	27966598
2	26231968	chr2:26231968:CA:C	CA	C	C	0.132952	0.00799196	0.00175669	5.38114e-06	HADHA	intron	rs17020490	11072828
2	212305573	chr2:212305573:C:CA	C	CA	CA	0.170622	-0.00717248	0.00158829	6.30867e-06	ERBB4	intron	rs139643391	9426857
3	56223518	chr3:56223518:CAA:C	CAA	C	C	0.0620468	0.0109585	0.00247274	9.35048e-06	ERC2	intron	rs16824536	98846204
5	76452905	chr5:76452905:CT:C	CT	C	C	0.262929	0.00642629	0.00135611	2.15112e-06	IQGAP2	intron	rs62374257	10474473
6	114051930	chr6:114051930:AT:A	AT	A	AT	0.899041	-0.00888745	0.00197961	7.14197e-06	HS3ST5	3.7kb downstream	rs785129	239801
8	109014865	chr8:109014865:C:CA	C	CA	CA	0.262028	-0.00658747	0.00135841	1.23893e-06	TRHR	71.7kb upstream	rs34173062	35088839
8	141903438	chr8:141903438:CTT:C	CTT	C	C	0.317994	-0.00583938	0.00128429	5.44928e-06	TSNARE1	308.6 downstream	rs34173062	2200266
8	144088279	chr8:144088279:T21:T22	T	TT	TT	0.0759784	0.0103139	0.00225162	4.63675e-06	GPAA1	intron	rs34173062	15425
9	93085260	chr9:93085260:C:CTT	C	CTT	CTT	0.157589	0.00800908	0.00163855	1.0196e-06	SUSD3	0.1kb downstream	rs1800978	11818437
11	121564744	chr11:121564744:A:AT	A	AT	AT	0.0372508	-0.0149477	0.00315381	2.14277e-06	SORL1	intron	rs11218343	134
13	45294251	chr13:45294251:ATT:A	ATT	A	A	0.0383183	-0.0145065	0.00311329	3.17032e-06	GTF2F2	9.3 downstream	none	NA
14	52774400	chr14:52774400:T13:T9	TTTTT	T	T	0.491692	0.00591796	0.00119342	7.09663e-07	STYX	3'UTR	rs17125924	150562
14	73280686	chr14:73280686:A:AT	A	AT	AT	0.403641	0.00543756	0.00121646	7.82549e-06	NUMB	intron	rs7401792	19184231
15	76958248	chr15:76958248:(CA)18:(CA)21	C	CACACAC	CACACAC	0.180482	-0.00783314	0.00155129	4.43366e-07	RCN2	3.8kb downstream	rs12592898	1978609
17	49394520	chr17:49394520:CT:C	CT	C	C	0.422922	-0.00565615	0.0012093	2.90929e-06	PHB1	9.5kb downstream	rs616338	174585
17	63215755	chr17:63215755:A:AT	A	AT	AT	0.0268617	0.0167677	0.0036958	5.70914e-06	TANC2	intron	rs4277405	255802
19	51216222	chr19:51216222:GA(GT)22:(GT)19	GAGTGTGTG	G	G	0.311638	-0.00592435	0.00128945	4.34055e-06	CD33	8.8kb upstream	rs9304690	1266162
20	56451020	chr20:56451020:TA:T	TA	T	T	0.0810994	-0.0106882	0.00218585	1.01028e-06	CASS4	intron	rs6014724	27532
21	26986374	chr21:26986374:G:GAAAAC	G	GAAAAC	G	0.668238	0.00610559	0.0012667	1.43574e-06	ADAMTS5	19.3kb upstream	rs2830489	210502
$ Loci that were nominated as signal-driving by COJO
