# Supplementary material for: GWAS on short tandem repeats identifies genetic mechanisms in Alzheimer’s disease
Source: Nat Commun. 2026 Jun 4;17:4968. doi: 10.1038/s41467-026-73902-7 (PMC13237113; doi:10.1038/s41467-026-73902-7)
Supplement: Supplementary file 6 — Dataset 4 [file 41467_2026_73902_MOESM6_ESM.xlsx]

## Sheet: Supplementary Data 4
Chromosome	Position (GRCh38 assembly)	Motif	Ref_length	Alleles	Was STR manually rejoined into multiallelic?	Position matching between bi- and multi-allelic STR?	P_multi-allelic	P_bi-allelic
1	207598421	C	2	1.0,2.0,3.0,4.0	Yes	Yes	1.07e-11	1.49543e-11
2	127133887	T	1	1.0,2.0,4.0,5.0,6.0	Yes	Yes	2.09e-17	1.93845e-17
6	32611487	T	10	1.0,5.0,10.0	Yes	Yes	2.62e-08	1.23096e-08
7	100326718	C	2	1.0,2.0,3.0	Yes	Yes	8.88e-12	7.32293e-12
8	27609395	G	2	1.0,2.0,3.0,4.0	No, already multiallelic in the catalogue	Yes	1.67e-14	1.68828e-14
11	60177578	G	1	1.0,2.0	No, it is biallelic variant	Yes	1.75e-10	1.7468e-10
11	65810443	T	3	1.0,3.0	No, it is biallelic variant	Yes	7.01e-08	7.00976e-08
11	86092842	T	2	1.0,2.0	No, it is biallelic variant	Yes	2.25e-08	2.25347e-08
15	58846596	A	5	0.0,1.0,2.0,3.0,4.0,5.0,6.0,7.0,8.0	No, already multiallelic in the catalogue	Yes	0.19	5.63549e-08
15	63139195	A	8	0.0,1.0,2.0,3.0,4.0,5.0,6.0,7.0,8.0,9.0,10.0,11.0	No, already multiallelic in the catalogue	3bp distance	0.143	4.11388e-08
17	63485772	C	2	1.0,2.0,3.0,4.0,5.0	Yes	Yes	1.23e-07	1.32329e-07
19	1046580	T	2	1.0,2.0,3.0	Yes	Yes	5.31e-10	5.90243e-11
19	44909968	G	9	6.0,7.0,8.0,9.0,10.0,11.0	No, already multiallelic in the catalogue	Yes	< 2.22e-308	7.65E-1201
19	45802825	T	3	0.0,1.0,3.0,4.0	Yes	1bp distance	3e-07	9.49005e-08
