# Supplementary material for: GWAS on short tandem repeats identifies genetic mechanisms in Alzheimer’s disease
Source: Nat Commun. 2026 Jun 4;17:4968. doi: 10.1038/s41467-026-73902-7 (PMC13237113; doi:10.1038/s41467-026-73902-7)
Supplement: Supplementary file 7 — Dataset 5 [file 41467_2026_73902_MOESM7_ESM.xlsx]

## Sheet: Supplementary Data 5
Chromosome	Position (GRCh38 assembly)	Motif	Reference length	Alleles	Top-hit also in the biallelic approach?	P-multiallelic	P-biallelic	Corresponding top-hit in the biallelic approach, position	P-multiallelic for the corresponding top-hit in the biallelic approach	Distance, kb
6	32472900	T	1	1.0,2.0	NA	7.95e-09	n.a.	6:32611487	2.62e-08	138.6
11	60251788	G	1	1.0,3.0	NA	5.1e-11	n.a.	11:60177578	1.75e-10	74.2
14	52717330	A	2	1.0,2.0,3.0,4.0,5.0	No	3.53e-08	2.07526e-06	14:52774400	2.53e-06	57.1
14	52717330	A	2	1.0,2.0,3.0,4.0,5.0	No	3.53e-08	0.000180984	14:52774400	2.53e-06	57.1
15	58915192	A	12	0.0,6.0,12.0,18.0,24.0	NA	2.69e-08	n.a.	15:58846596	0.19	68.6
15	63233055	C	1	1.0,7.0,8.0,9.0	No	1.3e-07	1.24479e-07	15:63139192	0.143	93.9
17	63469860	G	2	1.0,2.0,3.0,4.0	No	4.99e-08	0.000556644	17:63485772	1.23e-07	15.9
17	63469860	G	2	1.0,2.0,3.0,4.0	No	4.99e-08	0.00567017	17:63485772	1.23e-07	15.9
