# Supplementary material for: GWAS on short tandem repeats identifies genetic mechanisms in Alzheimer’s disease
Source: Nat Commun. 2026 Jun 4;17:4968. doi: 10.1038/s41467-026-73902-7 (PMC13237113; doi:10.1038/s41467-026-73902-7)
Supplement: Supplementary file 8 — Dataset 6 [file 41467_2026_73902_MOESM8_ESM.xlsx]

## Sheet: Supplementary Data 6
Chromosome	Position (GRCh38 assembly)	ID	Reference allele	Alternative allele	Allele 1	Frequency (Allele 1)	Gene name	P value (discovery)	Beta (discovery)	P value (replication)	Beta (replication)	P value (Meta)	P value (Asian)	Beta (Asian)	P value (Black)	Beta (Black)	P value (Chinese)	Beta (Chinese)
1	207598421	chr1:207598421:C:CT	C	CT	C	0.183359	CR1	1.49543e-11	0.0104178	0.142165	0.00799309	5.46e-12	0.65592	-0.00455793	0.98605	0.000471839	0.501357	-0.0100864
2	127133887	chr2:127133887:T:TGGG	T	TGGG	TGGG	0.284524	BIN1	1.93845e-17	0.0112382	0.0174316	0.011398	1.102e-18	0.849496	-0.00153957	0.258565	0.0109797	0.128387	-0.0216649
6	32611487	chr6:32611487:TCTTTCTTTC:T	TCTTTCTTTC	T	T	0.245113	HLA-DRB1	1.23096e-08	-0.00897565	0.0665889	-0.00960628	2.196e-09	0.994655	-6.07475e-05	0.817912	0.00330343	0.449965	-0.0145264
7	100326718	chr7:100326718:CT:C	CT	C	C	0.303746	SPDYE3	7.32293e-12	-0.00888186	0.00808532	-0.0125176	2.71e-13	0.937352	0.000886735	0.59238	0.0103977	NA	NA
8	27609395	chr8:27609395:G:GA	G	GA	G	0.402118	CLU	1.68828e-14	-0.00934004	0.00773432	-0.0116908	5.25e-16	0.910111	-0.000831284	0.413489	0.007627	0.922233	-0.00164684
11	60177578	chr11:60177578:G:GT	G	GT	GT	0.405429	MS4A6A	1.7468e-10	-0.00777694	0.564619	-0.00254807	2.861e-10	0.0749567	-0.0120625	0.174193	0.0163471	0.192282	0.0217688
11	65810443	chr11:65810443:TCA:T	TCA	T	T	0.384949	OVOL1/SNX32	7.00976e-08	-0.00660844	0.415055	0.00364856	6.217e-07	0.179449	0.0134379	0.0312254	-0.0243588	0.63554	0.00741323
11	86092842	chr11:86092842:TA:T	TA	T	TA	0.342301	PICALM	2.25347e-08	-0.00703213	0.158484	-0.00640381	8.164e-09	0.927655	-0.000617338	0.113007	-0.0212648	0.397666	0.0120873
15	58846596	chr15:58846596:A20:A19	AA	A	A	0.0455336	MINDY2/ADAM10	5.63549e-08	-0.0155365	0.0112982	-0.0268619	3.576e-09	0.293355	0.014235	0.424598	-0.0110141	0.34381	0.0212434
15	63139192	chr15:63139192:TCC(A)22:TAC(A)19	TCCAAA	TAC	TAC	0.417454	LACTB	4.11388e-08	0.00663285	0.376293	0.00390179	3.3e-08	0.490162	-0.00545791	0.56933	-0.00718109	0.645773	0.00778526
17	63485772	chr17:63485772:C:CA	C	CA	CA	0.454964	ACE	1.32329e-07	0.00633338	0.320657	0.00431739	8.809e-08	0.629545	-0.00327448	0.384036	0.0141144	0.844921	-0.00297102
19	1046580	chr19:1046580:TG:T	TG	T	T	0.208922	ABCA7	5.90243e-11	0.00963058	1.75498e-05	0.0227169	8.79e-14	0.641466	0.00431942	0.947935	-0.00101223	0.268441	0.0161949
19	44909968	chr19:44909968:G11:G9	GGG	G	G	0.153354	APOE	7.65E-1201	0.122578	1.5647e-74	0.0416333	0	5.78281e-08	0.062244	9.1e-05	0.091045	0.002655	0.073783
19	45802824	chr19:45802824:CTT:C	CTT	C	C	0.0389239	RSPH6A	9.49005e-08	0.0164667	0.0560744	0.113588	1.745e-08	0.118619	-0.0356524	NA	NA	NA	NA
