# Supplementary material for: GWAS on short tandem repeats identifies genetic mechanisms in Alzheimer’s disease
Source: Nat Commun. 2026 Jun 4;17:4968. doi: 10.1038/s41467-026-73902-7 (PMC13237113; doi:10.1038/s41467-026-73902-7)
Supplement: Supplementary file 9 — Dataset 7 [file 41467_2026_73902_MOESM9_ESM.xlsx]

## Sheet: Supplementary Data 7
Chromosome (STR)	Position (GRCh38 assembly)	STR ID	STR_pip	Max_locus_pip	Max_source	Max_ID	Max_r2_to_STR	Locus_PIP_median	Locus_PIP_mean	Locus_PIP_SE
1	207598421	chr1:207598421:C:CT	0.0200743	0.342702	SNP	1_207750568_rs679515_T_C	0.954506	0.00019816	0.000596248	0.000123354
2	127133887	chr2:127133887:T:TGGG	0.118968	0.520155	SNP	2_127894484_rs730482_A_T	0.942464	1.77885e-11	0.000460405	0.000185578
6	32611487	chr6:32611487:TCTTTCTTTC:T	0.00299551	0.791205	SNP	6_32438243_rs9269041_G_A	0.0970759	0.000464355	0.00061984	4.95304e-05
7	100326718	chr7:100326718:CT:C	0.155043	0.443007	SNP	7_99932049_rs7384878_C_T	0.899057	1.73344e-05	0.000710212	0.000194652
8	27609395	chr8:27609395:G:GA	0.101861	0.245425	SNP	8_27219987_rs73223431_C_T	0.00111572	6.46705e-07	0.000447928	0.000117505
11	60177578	chr11:60177578:G:GT	0.02308	0.134629	SNP	11_60076693_rs11824734_G_A	0.465754	0.00237462	0.00266204	5.22591e-05
11	65810443	chr11:65810443:TCA:T	0.0761144	0.189884	SNP	11_65579762_rs12800497_C_T	0.962371	9.74472e-08	0.000331016	0.000104112
11	86092842	chr11:86092842:TA:T	0.0821425	0.131719	SNP	11_85800279_rs561655_G_A	0.954892	3.35497e-08	0.000234302	4.78071e-05
15	58846596	chr15:58846596:A20:A19	0.0423678	0.0600924	SNP	15_59141775_rs115891724_T_C	0.951602	0.0017127	0.00265352	4.98241e-05
15	63139192	chr15:63139192:TCC(A)22:TAC(A)19	0.00445897	0.788488	SNP	15_63569902_rs117618017_C_T	0.151831	0.00166059	0.00239833	0.000196568
17	63485772	chr17:63485772:C:CA	0.0315862	0.139086	SNP	17_61556298_rs4295_C_G	0.433059	1.50863e-05	0.000815647	0.000100176
19	1046580	chr19:1046580:TG:T	0.957931	0.957931	STR	chr19:1046580:TG:T	1	0.00202594	0.00243869	0.000233505
19	44909968	chr19:44909968:G11:G9	0.0013	1	SNP	19_45411941_rs429358_T_C	0.9631	0.0015	0.0023	0.0003
19	45802824	chr19:45802824:CTT:C	0.209419	0.36617	SNP	19_46241841_rs76320948_C_T	0.988108	0.000946389	0.00204004	0.000141494
