# Supplementary material for: GWAS on short tandem repeats identifies genetic mechanisms in Alzheimer’s disease
Source: Nat Commun. 2026 Jun 4;17:4968. doi: 10.1038/s41467-026-73902-7 (PMC13237113; doi:10.1038/s41467-026-73902-7)
Supplement: Supplementary file 10 — Dataset 8 [file 41467_2026_73902_MOESM10_ESM.xlsx]

## Sheet: Supplementary Data 8
Chromosome	Position (GRCh38 assembly)	STR ID	Gene name	P value of STR (White-British cohort)	Beta (SE) of STR (White-British Cohort)	Lead SNP (locus) in Bellenguez et al.	Distance to SNP from Bellenguez et al. (bp)	P value of STR (White-British cohort) after conditioning with lead SNP from Bellenguez et al.	Beta (SE) of STR (White-British cohort) after conditioning with lead SNP from Bellenguez et al.	P value of SNP from Bellenguez et al. (White-British cohort) before conditioning with STR	Beta (SE) of SNP from Bellenguez et al. (White-British cohort) before conditioning with STR	P value of SNP from Bellenguez et al. (White-British cohort) after conditioning with STR	Beta (SE) of SNP from Bellenguez et al. (White-British cohort) after conditioning with STR
1	207598421	chr1:207598421:C:CT	CR1	1.49543e-11	0.0104 (0.0015)	rs679515 (CR1)	21198	0.452754	-0.0054 (0.0073)	7.6825e-13	0.0112 (0.0016)	0.0237048	0.0166 (0.0073)
2	127133887	chr2:127133887:T:TGGG	BIN1	1.93845e-17	0.0112 (0.0013)	rs6733839 (BIN1)	1347	0.676624	0.0008 (0.0019)	1.34e-30	0.0143 (0.0012)	8.61e-15	0.0138 (0.0018)
6	32611487	chr6:32611487:TCTTTCTTTC:T	HLA-DRB1	1.23096e-08	-0.0090 (0.0016)	rs6605556 (HLA)	3835	0.0142262	-0.0066 (0.0027)	1.11383e-07	-0.0094 (0.0018)	0.244057	-0.0035 (0.0030)
7	100326718	chr7:100326718:CT:C	SPDYE3	7.32293e-12	-0.0089 (0.0013)	rs7384878 (ZCWPW1/NYAP1)	7708	0.587134	-0.0022 (0.0041)	1.5356e-12	-0.0091 (0.0013)	0.083414	-0.0070 (0.0041)
8	27609395	chr8:27609395:G:GA	CLU	1.68828e-14	-0.0093 (0.0012)	rs11787077 (CLU)	1600	0.55903	-0.0055 (0.0095)	1.8042e-14	-0.0093 (0.0012)	0.683846	-0.0038 (0.0094)
11	60177578	chr11:60177578:G:GT	MS4A6A	1.7468e-10	-0.0078 (0.0012)	rs1582763 (MS4A)	76897	0.2605	-0.0033 (0.0029)	4.8006e-11	-0.0081 (0.0012)	0.0864053	-0.0051 (0.0030)
11	65810443	chr11:65810443:TCA:T	OVOL1/SNX32	7.00976e-08	-0.0066 (0.0012)	rs77779142	21742	0.00053	-0.0051 (0.0015)	7.21e-06	-0.0072 (0.0016)	0.0682	-0.0035 (0.0019)
11	86092842	chr11:86092842:TA:T	PICALM	2.25347e-08	-0.0070 (0.0013)	rs3851179 (PICALM)	64756	0.0140924	-0.0061 (0.0025)	4.63382e-07	-0.0062 (0.0012)	0.676403	-0.0010 (0.0024)
15	58846596	chr15:58846596:A20:A19	MINDY2/ADAM10	5.63549e-08	-0.0155 (0.0029)	rs602602 (ADAM10)	81772	3.36334e-05	-0.0125 (0.0030)	1.49341e-06	-0.0064 (0.0013)	0.000718717	-0.0047 (0.0014)
15	63139192	chr15:63139192:TCC(A)22:TAC(A)19	LACTB	4.11388e-08	0.0066 (0.0012)	rs117618017 (APH1B)	138511	0.00520806	0.0037 (0.0013)	7.16985e-14	0.0129 (0.0017)	6.32611e-09	0.0109 (0.0019)
17	63485772	chr17:63485772:C:CA	ACE	1.32329e-07	0.0063 (0.0012)	rs4277405 (ACE)	14215	0.0175611	0.0037 (0.0016)	6.42161e-08	-0.0067 (0.0012)	0.00797376	-0.0043 (0.0016)
19	1046580	chr19:1046580:TG:T	ABCA7	5.90243e-11	0.0096 (0.0015)	rs12151021 (ABCA7)	4295	4.23222e-05	0.0074 (0.0018)	3.45041e-08	0.0071 (0.0013)	0.0370545	0.0033 (0.0016)
19	44909968	chr19:44909968:G11:G9	APOE	7.65E-1201	0.122578 (0.0016)	rs429358	1284	0.523181	0.0055 (0.0085)	3.63E-1243	0.124 (0.0016)	2.23779e-44	0.1187 (0.0085)
19	45802824	chr19:45802824:CTT:C	RSPH6A	9.49005e-08	0.0165 (0.0031)	rs76320948	64241	0.541763	-0.0173 (0.0283)	5.07865e-08	0.0168 (0.0031)	0.229729	0.0339 (0.0282)
