# Supplementary material for: GWAS on short tandem repeats identifies genetic mechanisms in Alzheimer’s disease
Source: Nat Commun. 2026 Jun 4;17:4968. doi: 10.1038/s41467-026-73902-7 (PMC13237113; doi:10.1038/s41467-026-73902-7)
Supplement: Supplementary file 11 — Dataset 9 [file 41467_2026_73902_MOESM11_ESM.xlsx]

## Sheet: Supplementary Data 9
Chromosome	Position (GRCh38 assembly)	STR ID	Reference allele	Alternative allele	Allele 1	BETA before conditioning with lead SNP from Bellenguez et al.	P value before conditioning with lead SNP from Bellenguez et al.	BETA after conditioning with lead SNP from Bellenguez et al.	P value after conditioning with lead SNP from Bellenguez et al.
6	32446423	chr6:32446423:C:CAAAA	C	CAAAA	CAAAA	-0.0115267	3.00277e-05	-0.0136567	1.07957e-06
6	32415080	chr6:32415080:A:AAAAT	A	AAAAT	AAAAT	-0.00798433	0.000135327	-0.0100451	2.49239e-06
6	32418640	chr6:32418640:C:CT	C	CT	CT	-0.007935	0.000148641	-0.00999427	2.79493e-06
6	32424491	chr6:32424491:A:AT	A	AT	AT	-0.00702431	0.000294481	-0.00943332	2.21766e-06
6	32426452	chr6:32426452:G:GA	G	GA	GA	-0.00643033	0.00045993	-0.00847407	6.36944e-06
6	32426453	chr6:32426453:A15:A16	A	AA	AA	-0.00647994	0.000519143	-0.00847611	8.87478e-06
19	1043938	chr19:1043938:T18:T17	TT	T	T	-0.00818627	0.00663108	-0.0142123	6.464e-06
