# Supplementary material for: GWAS on short tandem repeats identifies genetic mechanisms in Alzheimer’s disease
Source: Nat Commun. 2026 Jun 4;17:4968. doi: 10.1038/s41467-026-73902-7 (PMC13237113; doi:10.1038/s41467-026-73902-7)
Supplement: Supplementary file 12 — Dataset 10 [file 41467_2026_73902_MOESM12_ESM.xlsx]

## Sheet: Supplementary Data 10
Chromosome	Position (GRCh38 assembly)	STR ID	Reference allele	Alternative allele	Allele 1	Unadjusted			Adjusted
						BETA	SE	P value	BETA	SE	P value
19	1037969	chr19:1037969:CTTT:C	CTTT	C	C	0.0094911	0.00165578	9.92839e-09	0.00963216	0.00163985	4.26365e-09
19	1046580	chr19:1046580:TG:T	TG	T	T	0.00963058	0.00147112	5.90243e-11	0.00992417	0.00145697	9.67571e-12
19	1050782	chr19:1050782:AAAT:A	AAAT	A	A	0.0113612	0.00203257	2.27841e-08	0.011828	0.00201302	4.21373e-09
19	44812949	chr19:44812949:CA:C	CA	C	C	-0.0339697	0.0033301	1.98478e-24	-0.0174167	0.00330579	1.37611e-07
19	44839902	chr19:44839902:C(TA)11:C	C(TA)11	C	C	-0.0177454	0.00179933	6.12165e-23	-0.0114907	0.00178412	1.19214e-10
19	44882690	chr19:44882690:CA:C	CA	C	C	-0.0405215	0.0032321	4.77214e-36	-0.0224725	0.00321058	2.57426e-12
19	44889415	chr19:44889415:AT:A	AT	A	A	-0.0428396	0.00336329	3.74693e-37	-0.0238231	0.00334116	1.00463e-12
19	44910674	chr19:44910674:C(T)10:C	C(T)10	C	C	-0.00498715	0.00191845	0.00933463	-0.0188724	0.00190835	4.66754e-23
