# Supplementary material for: GWAS on short tandem repeats identifies genetic mechanisms in Alzheimer’s disease
Source: Nat Commun. 2026 Jun 4;17:4968. doi: 10.1038/s41467-026-73902-7 (PMC13237113; doi:10.1038/s41467-026-73902-7)
Supplement: Supplementary file 13 — Dataset 11 [file 41467_2026_73902_MOESM13_ESM.xlsx]

## Sheet: Supplementary Data 11
Chromosome	Position (GRCh38 assembly)	STR ID	P value of STR (White-British cohort)	Lead SNP (locus) in Bellenguez et al.	Distance to SNP from Bellenguez et al. (bp)	P value of STR (White-British cohort) after conditioning on lead SNP from Bellenguez et al.	P value of SNP from Bellenguez et al. (White-British cohort) before conditioning on STR	P value of SNP from Bellenguez et al. (White-British cohort) after conditioning on STR
1	161220995	chr1:161220995:(TTG)7:(TTG)8	9.36045e-06	rs679515 (CR1)	46356228	NA	NA	NA
1	235543821	chr1:235543821:CAA:C	3.64306e-06	rs679515 (CR1)	27966598	NA	NA	NA
2	26231968	chr2:26231968:CA:C	5.38114e-06	rs17020490 (PRKD3)	11072828	NA	NA	NA
2	212305573	chr2:212305573:C:CA	6.30867e-06	rs139643391 (WDR12)	9426857	NA	NA	NA
3	56223518	chr3:56223518:CAA:C	9.35048e-06	rs16824536 (MME)	98846204	NA	NA	NA
5	76452905	chr5:76452905:CT:C	2.15112e-06	rs62374257 (COX7C)	10474473	NA	NA	NA
6	114051930	chr6:114051930:AT:A	7.14197e-06	rs785129 (HS3ST5)	239801	6.66009e-06	0.00170205	0.00183041
8	109014865	chr8:109014865:C:CA	1.23893e-06	rs34173062 (SHARPIN)	35088839	NA	NA	NA
8	141903438	chr8:141903438:CTT:C	5.44928e-06	rs34173062 (SHARPIN)	2200266	NA	NA	NA
8	144088279	chr8:144088279:T21:T22	4.63675e-06	rs34173062 (SHARPIN)	15425	NA*	NA*	NA*
9	93085260	chr9:93085260:C:CTT	1.0196e-06	rs1800978 (ABCA1)	11818437	NA	NA	NA
11	121564744	chr11:121564744:A:AT	2.14277e-06	rs11218343 (SORL1)	134	0.924404	1.92413e-06	0.459139
13	45294251	chr13:45294251:ATT:A	3.17032e-06	none	none	NA	NA	NA
14	52774400	chr14:52774400:T13:T9	7.09663e-07	rs17125924 (FERMT2)	150562	3.40285e-05	0.000105629	0.004849
14	73280686	chr14:73280686:A:AT	7.82549e-06	rs7401792 (SLC24A4/RIN3)	19184231	NA	NA	NA
15	76958248	chr15:76958248:(CA)18:(CA)21	4.43366e-07	rs12592898 (CTSH)	1978609	NA	NA	NA
17	49394520	chr17:49394520:CT:C	2.90929e-06	rs616338 (ABI3)	174585	1.11055e-05	7.12995e-05	0.000278199
17	63215755	chr17:63215755:A:AT	5.70914e-06	rs4277405 (ACE)	255802	5.49566e-05	6.42161e-08	5.98389e-07
19	51216222	chr19:51216222:GA(GT)22:(GT)19	4.34055e-06	rs9304690 (SIGLEC11)	1266162	NA	NA	NA
20	56451020	chr20:56451020:TA:T	1.01028e-06	rs6014724 (CASS4)	27532	0.0508328	2.53868e-06	0.411914
21	26986374	chr21:26986374:G:GAAAAC	1.43574e-06	rs2830489 (ADAMTS1)	210502	1.17226e-06	0.0592009	0.0468787
