# Supplementary material for: GWAS on short tandem repeats identifies genetic mechanisms in Alzheimer’s disease
Source: Nat Commun. 2026 Jun 4;17:4968. doi: 10.1038/s41467-026-73902-7 (PMC13237113; doi:10.1038/s41467-026-73902-7)
Supplement: Supplementary file 14 — Dataset 12 [file 41467_2026_73902_MOESM14_ESM.xlsx]

## Sheet: Supplementary Data 12
Chromosome	Position (GRCh38 assembly)	STR ID	Reference allele	Alternative allele	Allele 1	Frequency (Allele 1)	Beta	SE	P value	Gene name	Genic location
1	22119172	chr1:22119172:M_15	GTGTGTGTGTGTGTCCGTGTGTGTGTGTGTGTGTGTGTGTGTGTGTGTGTGTGTGTGT	<27>	<27>	0.0472209	0.0236881	0.00490521	1.37314e-06	WNT4	3'UTR
2	134026175	chr2:134026175:M_5	TGTGTGTGTGTGTGTGTGTGTGTG	<13>	<13>	0.104159	0.0153919	0.00341342	6.51404e-06	MGAT5	94kb upstream
2	186927365	chr2:186927365:M_9	AAATAAATAAATAAATAAATAAATAAATAAATAAATAAATAA	<10.8>	<10.8>	0.0100902	0.0476555	0.010392	4.52839e-06	ZSWIM2	78.2kb upstream
3	148432499	chr3:148432499:M_5	AAAAAAAAAAAAAAAAAA	<17>	<17>	0.491191	-0.00959014	0.00208552	4.26211e-06	AGTR1	265.4kb upstream
5	118263955	chr5:118263955:M_4	TTTTTTTTTTTTTT	<15>	<15>	0.0141295	0.0432079	0.00886275	1.08857e-06	DTWD2	572.1kb downstream
6	32600197	chr6:32600197:M_1	AAAAAAATAAAAATAAAAAA	<21>	AAAAAAATAAAAATAAAAAA	0.363511	0.0114095	0.00239566	1.9144e-06	HLA-DRB1	10.3kb upstream
7	148339975	chr7:148339975:M_10	GTGTGTGTGTGTGTGTGTGTGTGTGTGTGTGTGTGT	<15>	<15>	0.0388325	0.0242834	0.00539729	6.82918e-06	CNTNAP2	intron
8	10911194	chr8:10911194:M_9	GTGTGCGTGTGTGTGTGTGTGTGTGTGTGTGTGTGTGTGTGTGT	<21>	<21>	0.0457606	-0.0226969	0.00498635	5.32524e-06	XKR6	intron
8	27609396	chr8:27609396:M_1	AAAAAAAAAAA	<12>	AAAAAAAAAAA	0.402732	-0.0112089	0.00213469	1.51743e-07	CLU	intron
10	66824047	chr10:66824047:M_1	TTTTTTTTTTTT	<13>	TTTTTTTTTTTT	0.195827	0.011662	0.00263045	9.2837e-06	CTNNA3	intron
10	92759583	chr10:92759583:M_2	TTTTTTTTTTTTTT	<15>	TTTTTTTTTTTTTT	0.370434	0.0104533	0.00216163	1.32791e-06	HHEX	63.9kb downstream
12	18507021	chr12:18507021:M_1	TTCTTTTTCTTTTACTTTTTTTTTT	<4.3>	<4.3>	0.0343467	0.0256343	0.00571802	7.36609e-06	PIK3C2G	intron
13	46809952	chr13:46809952:M_5	AAAAAAAAAAAAAAAAAAAAAA	<20>	<20>	0.0945415	0.0160024	0.00355227	6.65022e-06	ESD	12.8kb upstream
14	75494384	chr14:75494384:M_11	CTTTTCTTTTCTTTTCTTTCTTTCTTTTTTTTTTTTTTTT	<8.6>	<8.6>	0.12848	-0.015515	0.00310525	5.8517e-07	JDP2	20.3kb downstream
15	76464008	chr15:76464008:M_10	TTTTTTTTTTTTTTTTTT	<21>	<21>	0.207924	-0.0121553	0.00256915	2.23466e-06	SCAPER	intron
17	27264667	chr17:27264667:M_8	TGTGTGTGTGTGTGTGTGTGTGTGTGTGTGT	<16.5>	<16.5>	0.0144604	0.0489962	0.00874099	2.08429e-08	WSB1	29.4 upstream
17	60667717	chr17:60667717:M_14	TAATAATAATAATAATAATATAATAATAATAATAATAATAATAATAATAAT	<16>	<16>	0.221502	0.0114918	0.00249908	4.26265e-06	PPM1D	1.4kb downstream
19	44921083	chr19:44921083:M_2	TTTTTTTTTTT	<13>	<13>	0.18805	0.0991561	0.00265544	5.68615e-303	APOE	11.7kb downstream
21	37981360	chr21:37981360:M_8	TTTTTTTTTTTTTTTTTTTTT	<23>	<23>	0.062674	-0.019071	0.00431641	9.96132e-06	KCNJ6	intron
21	41103488	chr21:41103488:M_13	GTGTGTGTGTGTGTGTGTGTGTGTGTGTGTGTGTGTGTGTGT	<24>	<24>	0.189677	0.0120965	0.00265713	5.30869e-06	BACE2	64.7 upstream
