# Supplementary material for: GWAS on short tandem repeats identifies genetic mechanisms in Alzheimer’s disease
Source: Nat Commun. 2026 Jun 4;17:4968. doi: 10.1038/s41467-026-73902-7 (PMC13237113; doi:10.1038/s41467-026-73902-7)
Supplement: Supplementary file 15 — Dataset 13 [file 41467_2026_73902_MOESM15_ESM.xlsx]

## Sheet: Supplementary Data 13
Chromosome	Position (GRCh38 assembly)	STR ID	P value of STR (White-British cohort)	Lead SNP (locus) in Bellenguez et al.	Distance to SNP from Bellenguez et al. (bp)	P value of STR (White-British cohort) after conditioning with lead SNP from Bellenguez et al.	P value of SNP from Bellenguez et al. (White-British cohort) before conditioning with STR	P value of SNP from Bellenguez et al. (White-British cohort) after conditioning with STR
1	22119172	chr1:22119172:M_15	1.37314e-06	rs141749679 (SORT1)	87226638	NA	NA	NA
2	134026175	chr2:134026175:M_5	6.51404e-06	rs139643391 (WDR12)	15951351	NA	NA	NA
2	186927365	chr2:186927365:M_9	4.52839e-06	rs6733839 (BIN1)	6890941	NA	NA	NA
3	148432499	chr3:148432499:M_5	4.26211e-06	rs16824536 (MME)	6637223	NA	NA	NA
5	118263955	chr5:118263955:M_4	1.08857e-06	rs62374257 (COX7C)	31336577	NA	NA	NA
6	32600197	chr6:32600197:M_1	1.9144e-06	rs6605556 (HLA)	15125	0.000219032	1.11383e-07	0.132234
7	148339975	chr7:148339975:M_10	6.82918e-06	rs11771145 (EPHA1)	4926306	NA	NA	NA
8	10911194	chr8:10911194:M_9	5.32524e-06	rs1065712 (CTSB)	933419	NA	NA	NA
8	27609396	chr8:27609396:M_1	1.51743e-07	rs11787077 (CLU)	1601	0.605951	1.8042e-14	0.794112
10	66824047	chr10:66824047:M_1	9.2837e-06	rs7068231 (ANK3)	6798877	NA	NA	NA
10	92759583	chr10:92759583:M_2	1.32791e-06	rs6584063 (BLNK)	3507067	NA	NA	NA
12	18507021	chr12:18507021:M_1	7.36609e-06	rs6489896 (TPCN1)	94774962	NA	NA	NA
13	46809952	chr13:46809952:M_5	6.65022e-06	none	none	NA	NA	NA
14	75494384	chr14:75494384:M_11	5.8517e-07	rs7401792 (SLC24A4/RIN3)	16970533	NA	NA	NA
15	76464008	chr15:76464008:M_10	2.23466e-06	rs12592898 (CTSH)	2472849	NA	NA	NA
17	27264667	chr17:27264667:M_8	2.08429e-08	rs2242595 (MYO15A)	9108527	NA	NA	NA
				rs117222268	200826	1.77261e-08	0.6359	0.7044
17	60667717	chr17:60667717:M_14	4.26265e-06	rs2526377 (TSPOAP1)	2335037	NA	NA	NA
19	44921083	chr19:44921083:M_2	5.68615e-303	rs429358 (APOE)	12399	0.0105696	3.63E-1243	1.49662e-98
21	37981360	chr21:37981360:M_8	9.96132e-06	rs2830489 (ADAMTS1)	14327616	NA	NA	NA
21	41103488	chr21:41103488:M_13	5.30869e-06	rs2830489 (ADAMTS1)	11205488	NA	NA	NA
