# Supplementary material for: GWAS on short tandem repeats identifies genetic mechanisms in Alzheimer’s disease
Source: Nat Commun. 2026 Jun 4;17:4968. doi: 10.1038/s41467-026-73902-7 (PMC13237113; doi:10.1038/s41467-026-73902-7)
Supplement: Supplementary file 16 — Dataset 14 [file 41467_2026_73902_MOESM16_ESM.xlsx]

## Sheet: Supplementary Data 14
STR	GWAS STR signal for which alleles were extracted (genome-wide significant)	The same allele as in GWAS	Gene (STR)	CpG	Beta	t-stat	P value	FDR-adjusted P-value	CpG (hg38)	STR-CpG distance (bp)	Gene (CpG)	Genic location (CpG)	Functional element (CpG)
chr2:127133887:T:TGGG	Imputed, chr2:127133887:T:TGGG	Yes	CR1 (intron)	cg07843092	0.0425216	7.30667	2.04807e-11	1.15418e-07	chr2:127121927	11960	BIN1 (14.8kb upstream) [lncRNA: ENSG00000294899]	intergenic	In enhD element
chr6:32611487:TCTTTCTTTC:T	Imputed, chr6:32611487:TCTTTCTTTC:T	Yes	HLA-DRB1 (21,6 kb upstream)	cg26036029	-0.139092	-7.6302	3.57195e-12	2.58808e-08	chr6:32584666	26821	HLA-DRB1	intron 1	In enhD element
				cg20821042	0.0522992	5.81215	4.13083e-08	0.000130945	chr6:32741381	129894	HLA-DQA2	10bp upstream	-
				cg22812614	0.0822775	5.74363	5.73013e-08	0.000170957	chr6:32746050	134563	HLA-DQA2	exon3	-
				cg19575208	-0.0828583	-5.67525	7.92583e-08	0.000223328	chr6:32584111	27376	HLA-DRB1	exon 2	CpG island; in enhD element
				cg15568074	-0.132905	-5.62082	1.0245e-07	0.000273482	chr6:32584172	27315	HLA-DRB1	exon 2	CpG island
				cg16345566	-0.136896	-5.42969	2.49458e-07	0.000602489	chr6:32665325	53838	HLA-DQB1	intron 1	In H3K27Ac region and in enhP element
				cg07180897	-0.100841	-5.0216	1.56772e-06	0.00331305	chr6:32761353	-149866	HLA-DQB2	intron 2	-
				cg09514561	-0.0323281	-4.8923	2.75492e-06	0.00558908	chr6:32405843	205644	BTNL2	intron 1	-
				cg13778567	-0.0343624	-4.80637	3.98658e-06	0.00722126	chr6:32642006	-30519	HLA-DQA1	exon3	DNase-H3K4me3 element
				cg15011943	-0.066074	-4.63143	8.34917e-06	0.0146021	chr6:32526140	85347	HLA-DRB5	intron 1	DNase-H3K4me3 element
				cg10982913	0.0514866	4.50517	1.40768e-05	0.0203989	chr6:32664954	-53467	HLA-DQB1	exon 2	CpG island; in enhP element
				cg20636526	-0.0549674	-4.47767	1.57531e-05	0.0221939	chr6:32337368	274119	TSBP1	intron 12	In CTCF-only element
				cg19416605	-0.0308289	-4.38108	2.33025e-05	0.031102	chr6:32403069	208418	BTNL2	exon3	-
				cg08845336	-0.0713006	-4.36269	2.50902e-05	0.0326295	chr6:32584114	27373	HLA-DRB1	exon 2	CpG island; in enhD element
				cg07984212	0.0854185	4.30102	3.20967e-05	0.0406979	chr6:32665180	-53693	HLA-DQB1	intron 1	CpG island; in enhP element, and H3K27Ac region
chr6:32611487:TCTTTC:T	Imputed, chr6:32611487:TCTTTCTTTC:T	No	HLA-DRB1 (21,6 kb upstream)	cg01815645	0.145006	9.02186	1.47701e-15	3.74563e-11	chr6:32580850	30637	HLA-DRB1	exon 4	-
				cg08845336	-0.180269	-8.63599	1.33033e-14	1.68683e-10	chr6:32584114	27373	HLA-DRB1	exon 2	CpG island; in enhD element
				cg15568074	-0.227856	-6.73968	4.04661e-10	2.0524e-06	chr6:32584172	27315	HLA-DRB1	exon 2	CpG island
				cg19575208	-0.12749	-5.92027	2.45404e-08	8.89045e-05	chr6:32584111	27376	HLA-DRB1	exon 2	CpG island; in enhD element
				cg22812614	0.124147	5.84757	3.48492e-08	0.000117834	chr6:32746050	134563	HLA-DQA2	exon3	-
				cg09139047	-0.132114	-5.51646	1.66915e-07	0.000423287	chr6:32584265	27222	HLA-DRB1	exon 2	CpG island; in enhD element
				cg07180897	0.15382	5.17486	7.94157e-07	0.00177022	chr6:32761353	-149866	HLA-DQB2	intron 2	-
				cg17591348	0.0373247	4.83434	3.53643e-06	0.00665233	chr6:31955435	656052	NELFE	intron 4	-
				cg06324507	0.0445746	4.83402	3.54134e-06	0.00665233	chr6:32084222	527265	TNXB	intron 8	-
				cg20946741	0.0493143	4.54327	1.2036e-05	0.0190767	chr6:32460551	150936	HLA-DRB9	pseudogene	-
chr7:100326718:CT:C	Imputed, chr7:100326718:CT:C	Yes	SPDYE3 (4.5kb downstream)	cg06214670	0.0392099	6.25979	4.62787e-09	1.80554e-05	chr7:100341621	14903	PILRB (16.5kb upstream)	intergenic	In H3K27Ac region and 24bp away from enhP element
				cg03579757	0.0560677	6.32914	3.27215e-09	1.383e-05	chr7:100494170	167452	NYAP1	exon 7	In enhD element
chr11:60177578:G:GT	Imputed, chr11:60177578:G:GT	Yes	MS4A6A (intron)	cg02521229	0.134184	16.3712	4.7242e-34	2.39607e-29	chr11:60251763	74185	MS4A4A	intron 2	In EnhD element
chr11:65810443:TCA:T	Imputed, chr11:65810443:TCA:T	Yes	OVOL1 (13.2kb downstream)	cg15531562	-0.0290731	-7.92575	7.07044e-13	5.97676e-09	chr11:65834283	23840	SNX32	intron 1	In EnhP element
chr15:63139192:TCC(A)22:TAC(A)19	Imputed, chr15:63139192:TCC(A)22:TAC(A)19	Yes	LACTB (intron)	cg11646489	0.0770439	6.3579	2.83244e-09	1.30599e-05	chr15:63122865	16327	LACTB	intron 2	In H3K27Ac region and enhP element
