# Supplementary material for: GWAS on short tandem repeats identifies genetic mechanisms in Alzheimer’s disease
Source: Nat Commun. 2026 Jun 4;17:4968. doi: 10.1038/s41467-026-73902-7 (PMC13237113; doi:10.1038/s41467-026-73902-7)
Supplement: Supplementary file 17 — Dataset 15 [file 41467_2026_73902_MOESM17_ESM.xlsx]

## Sheet: Supplementary Data 15
STR	GWAS STR signal for which alleles were extracted	The same allele as in GWAS	Gene (STR)	Detected in meQTL analysis	Target gene	Transcript	Beta	t-stat	P value	FDR-adjusted P-value
chr6:32611487:TCTTTCTTTC:T	Imputed, chr6:32611487:TCTTTCTTTC:T	Yes	HLA-DRB1 (21,6 kb upstream)	Yes	HLA-DQA2	ENST00000374940	0.281003	5.42293	2.06811e-07	0.000517957
					HLA-DRB1	ENST00000360004	-3.05665	-4.29387	2.99677e-05	0.025018
chr8:27609395:G:GA	Imputed, chr8:27609395:G:GA	Yes	CLU (intron)	No	CLU	ENST00000560566	7.38039	5.17802	6.49821e-07	0.000813738
chr17:63485772:C:CAA	Imputed, chr17:63485772:C:CA	No	ACE (intron)	No	MRC2	ENST00000303375	3.19207	4.49473	1.31099e-05	0.0131335
