# Supplementary material for: GWAS on short tandem repeats identifies genetic mechanisms in Alzheimer’s disease
Source: Nat Commun. 2026 Jun 4;17:4968. doi: 10.1038/s41467-026-73902-7 (PMC13237113; doi:10.1038/s41467-026-73902-7)
Supplement: Supplementary file 18 — Dataset 16 [file 41467_2026_73902_MOESM18_ESM.xlsx]

## Sheet: Supplementary Data 16
CpG	RNA	Gene ID	Gene name	Estimate	Std_error	P value	FDR-adjusted P-value (5%)	R	Transcript biotype
cg26036029	ENST00000360004	ENSG00000196126	HLA-DRB1	-0.404842	0.0760038	4.27e-07	8.08e-06	-0.3526	protein coding
cg20821042	ENST00000374940	ENSG00000237541	HLA-DQA2	-0.43456	0.0818333	4.69e-07	8.08e-06	-0.3865	protein coding
cg22812614	ENST00000374940	ENSG00000237541	HLA-DQA2	-0.469814	0.0749252	5.09e-09	1.35e-07	-0.4639	protein coding
cg19575208	ENST00000360004	ENSG00000196126	HLA-DRB1	-0.473976	0.0737077	2.22e-09	9.85e-08	-0.4058	protein coding
cg15568074	ENST00000360004	ENSG00000196126	HLA-DRB1	-0.563938	0.0648822	1.33e-14	1.77e-12	-0.5392	protein coding
cg16345566	ENST00000399079	ENSG00000179344	HLA-DQB1	0.285175	0.0841672	0.00092774	0.0102825	0.2544	protein coding
	ENST00000343139	ENSG00000196735	HLA-DQA1	-0.253581	0.0784304	0.00155445	0.0157279	-0.2655	protein coding
	ENST00000496318	ENSG00000196735	HLA-DQA1	-0.233243	0.0799967	0.00419195	0.0348456	-0.2403	protein coding
cg13778567	ENST00000496318	ENSG00000196735	HLA-DQA1	-0.407332	0.0768227	4.86e-07	8.08e-06	-0.3808	protein coding
	ENST00000343139	ENSG00000196735	HLA-DQA1	-0.347061	0.0779958	1.84e-05	0.000271681	-0.3259	protein coding
	ENST00000434651	ENSG00000179344	HLA-DQB1	-0.222155	0.0898035	0.0146683	0.0928992	-0.1846	protein coding
	ENST00000374943	ENSG00000179344	HLA-DQB1	-0.180838	0.0881702	0.0423226	0.216496	-0.215	protein coding
cg10982913	ENST00000496318	ENSG00000196735	HLA-DQA1	0.241096	0.0814867	0.00369597	0.032771	0.272	protein coding
	ENST00000343139	ENSG00000196735	HLA-DQA1	0.215031	0.0814646	0.00934974	0.0654482	0.2554	protein coding
cg20636526	ENST00000642577	ENSG00000225914	TSBP1-AS1	-0.21925	0.0848234	0.0108302	0.0720209	-0.1495	lncRNA
cg08845336	ENST00000360004	ENSG00000196126	HLA-DRB1	-0.468392	0.0744465	4.43e-09	1.35e-07	-0.3893	protein coding
cg07984212	ENST00000434651	ENSG00000179344	HLA-DQB1	-0.36167	0.0833454	2.86e-05	0.000380207	-0.3549	protein coding
	ENST00000496318	ENSG00000196735	HLA-DQA1	0.254125	0.079063	0.00165556	0.0157279	0.2481	protein coding
	ENST00000343139	ENSG00000196735	HLA-DQA1	0.22106	0.0787693	0.00578676	0.0427577	0.2262	protein coding
	ENST00000399079	ENSG00000179344	HLA-DQB1	0.198968	0.0851519	0.0209644	0.121229	0.2154	protein coding
cg09139047	ENST00000360004	ENSG00000196126	HLA-DRB1	-0.494122	0.0718789	2.34e-10	1.56e-08	-0.4487	protein coding
cg06214670	ENST00000332397	ENSG00000214300	SPDYE3	-0.18456	0.0893897	0.0409119	0.216496	-0.2331	protein coding
cg03579757	ENST00000454988	ENSG00000166924	NYAP1	-0.215946	0.0935009	0.0224771	0.124561	-0.1584	protein coding
cg02521229	ENST00000651255	ENSG00000214787	MS4A4E	0.154836	0.0765647	0.0451669	0.222489	0.0954	protein coding
cg15531562	ENST00000308162	ENSG00000172757	CFL1	0.281443	0.0797379	0.00057351	0.00693425	0.5862	protein coding
	ENST00000308342	ENSG00000172803	SNX32	0.299761	0.104284	0.00471886	0.0369182	0.5233	protein coding
	ENST00000534784	ENSG00000172757	CFL1	0.281147	0.116763	0.0174405	0.105436	0.1893	protein coding
