# Supplementary material for: GWAS on short tandem repeats identifies genetic mechanisms in Alzheimer’s disease
Source: Nat Commun. 2026 Jun 4;17:4968. doi: 10.1038/s41467-026-73902-7 (PMC13237113; doi:10.1038/s41467-026-73902-7)
Supplement: Supplementary file 19 — Dataset 17 [file 41467_2026_73902_MOESM19_ESM.xlsx]

## Sheet: Supplementary Data 17
Chromosome	Position (GRCh39 Assembly)	ID	Reference Allele	Alternate Allele	Allele 1	Without age as covariate				With age as covariate
						BETA	SE	P value	lead variant	BETA_age_adjust	SE_age_adjust	P_age_adjust	lead variant
1	207598421	chr1:207598421:C:CT	C	CT	C	0.0104178	0.0015437	1.49543e-11	yes	0.0103155	0.00154114	2.18362e-11	yes
2	127133887	chr2:127133887:T:TGGG	T	TGGG	TGGG	0.0112382	0.00132246	1.93845e-17	yes	0.0113077	0.00132027	1.08874e-17	yes
6	32611487	chr6:32611487:TCTTTCTTTC:T	TCTTTCTTTC	T	T	-0.00897565	0.00157591	1.23096e-08	yes	-0.00883668	0.0015733	1.94862e-08	yes
7	100246101	chr7:100246101:CT:C	CT	C	CT	-0.00883464	0.00130541	1.31074e-11	no	-0.00894274	0.00130324	6.80782e-12	yes
7	100326718	chr7:100326718:CT:C	CT	C	C	-0.00888186	0.00129634	7.32293e-12	yes	-0.00879169	0.00129419	1.09892e-11	no
8	27609395	chr8:27609395:G:GA	G	GA	G	-0.00934004	0.0012173	1.68828e-14	yes	-0.00926573	0.00121528	2.45953e-14	yes
11	60177578	chr11:60177578:G:GT	G	GT	GT	-0.00777694	0.00121851	1.7468e-10	yes	-0.00774515	0.00121649	1.93297e-10	yes
11	65810443	chr11:65810443:TCA:T	TCA	T	T	-0.00660844	0.00122582	7.00976e-08	yes	-0.00652044	0.00122378	9.93213e-08	yes
11	86092842	chr11:86092842:TA:T	TA	T	TA	-0.00703213	0.00125765	2.25347e-08	yes	-0.00707711	0.00125556	1.73597e-08	yes
15	58846596	chr15:58846596:A20:A19	AA	A	A	-0.0155365	0.00286116	5.63549e-08	yes	-0.0156392	0.00285641	4.37583e-08	no
15	58915191	chr15:58915191:AAAAAACAAAAAC:A	AAAAAACAAAAAC	A	AAAAAACAAAAAC	-0.00883209	0.0016369	6.83406e-08	no	-0.00898	0.00163419	3.90841e-08	yes
15	63139192	chr15:63139192:TCC(A)22:TAC(A)19	TCCAAA	TAC	TAC	0.00663285	0.00120904	4.11388e-08	yes	0.00670343	0.00120704	2.80033e-08	yes
17	63485772	chr17:63485772:C:CA	C	CA	CA	0.00633338	0.00120048	1.32329e-07	yes	0.00634558	0.00119848	1.19315e-07	yes
19	1046580	chr19:1046580:TG:T	TG	T	T	0.00963058	0.00147112	5.90243e-11	yes	0.00949059	0.00146869	1.03516e-10	yes
19	44881522	chr19:44881522:TC(A)17:TC(A)16	TCA	TC	TC	0.0556946	0.00146449	0	no	0.055734	0.00146204	0	yes
19	44909968	chr19:44909968:G11:G9	GGG	G	G	0.122578	0.0016425	0	yes	0.122828	0.00163968	0	no
19	45802824	chr19:45802824:CTT:C	CTT	C	C	0.0164667	0.00308576	9.49005e-08	yes	0.0167144	0.00308064	5.78028e-08	yes
