# Supplementary material for: GWAS on short tandem repeats identifies genetic mechanisms in Alzheimer’s disease
Source: Nat Commun. 2026 Jun 4;17:4968. doi: 10.1038/s41467-026-73902-7 (PMC13237113; doi:10.1038/s41467-026-73902-7)
Supplement: Supplementary file 20 — Dataset 18 [file 41467_2026_73902_MOESM20_ESM.xlsx]

## Sheet: Supplementary Data 18
Chromosome	Position (GRCh39 Assembly)	ID	Reference Allele	Alternate Allele	Allele 1	Combined GWAS (main results)				Sex Interaction				Female				Male
						P	BETA	SE	lead variant	P	BETA	SE	lead variant	P	BETA	SE	lead variant	P	BETA	SE	lead variant
1	207598421	chr1:207598421:C:CT	C	CT	C	1.49543e-11	0.0104178	0.0015437	yes	0.172846	0.00423164	0.00310438	no	1.99104e-09	0.0122367	0.00203983	yes	0.000522632	0.00818125	0.00235841	no
1	207632797	chr1:207632797:CAAAAAAAAAAAAA:C	CAAAAAAAAAAAAA	C	CAAAAAAAAAAAAA	3.07324e-08	0.00684679	0.00123647	no	0.438749	0.00192353	0.00248419	no	2.79628e-06	0.00764715	0.00163212	no	0.00194102	0.00586204	0.00189148	no
2	127116738	chr2:127116738:TTTTTTTTTCTTTTTCTTTTTTTTTTTTTT:TTTTTTTTTCTTTTTCTTTTTTTTTTTTT	TTTTTTTTTCTTTTTCT	TTTTTTTTTCTTTTTC	TTTTTTTTTCTTTTTC	6.16269e-08	-0.00812365	0.00150045	no	0.943444	0.000214376	0.00302185	no	5.0047e-05	-0.00800503	0.00197386	no	0.000370081	-0.00820799	0.0023052	no
2	127118882	chr2:127118882:CTTTTTTTTTT:C	CTTTTTTTTTT	C	C	1.37047e-08	0.00877293	0.00154529	no	0.725849	0.00109028	0.00310928	no	5.7129e-06	0.00925478	0.00203989	no	0.000563115	0.00815222	0.00236374	no
2	127130712	chr2:127130712:TGTGAGTGTGTGTGTTTGTGTGTGAGATATATATATATATATATATACAT:TGTGAGTGTGTGTGTTTGTGTGTGAGATATATATATATATATATATATATATAC	TGTGAGTGTGTGTGTTTGTGTGTGAGATATATATATATATATATATACAT	TGTGAGTGTGTGTGTTTGTGTGTGAGATATATATATATATATATATATATATAC	TGTGAGTGTGTGTGTTTGTGTGTGAGATATATATATATATATATATATATATAC	1.41806e-09	0.00948783	0.0015673	no	0.837729	0.000645879	0.00315372	no	2.28734e-06	0.00977696	0.00206859	no	0.000145004	0.00911111	0.00239792	no
2	127130761	chr2:127130761:T:TATAC	T	TATAC	TATAC	1.2585e-09	0.00952002	0.00156765	no	0.831621	0.000670706	0.00315443	no	2.07444e-06	0.00981999	0.00206902	no	0.000140883	0.0091304	0.00239849	no
2	127131777	chr2:127131777:GAA:G	GAA	G	G	1.95471e-09	0.00932627	0.00155393	no	0.645217	0.0014396	0.00312672	no	1.17209e-06	0.00996963	0.00205116	no	0.000346125	0.0085059	0.00237716	no
2	127132868	chr2:127132868:C:CA	C	CA	CA	1.10049e-08	0.0119337	0.00208827	no	0.726181	0.00147187	0.00420283	no	5.15693e-06	0.0125571	0.00275469	no	0.000478658	0.0111666	0.00319728	no
2	127132868	chr2:127132868:C:CAAAAA	C	CAAAAA	CAAAAA	1.35008e-07	0.00953093	0.00180782	no	0.530115	-0.00228311	0.0036365	no	0.000370617	0.00850202	0.00238805	no	9.11804e-05	0.0108118	0.002763	no
2	127133691	chr2:127133691:C:CTTTT	C	CTTTT	CTTTT	2.94775e-09	0.00923644	0.00155635	no	0.678208	0.00129939	0.00313174	no	1.7565e-06	0.00981762	0.00205399	no	0.000359646	0.00849711	0.00238138	no
2	127133887	chr2:127133887:T:TGGG	T	TGGG	TGGG	1.93845e-17	0.0112382	0.00132246	yes	0.566371	0.00152642	0.00266202	no	8.51899e-12	0.0119042	0.00174291	yes	2.97774e-07	0.0103887	0.00202701	yes
6	32467601	chr6:32467601:TTTTTTTTTTTTT:TTTTTTTTTT	TTTT	T	TTTT	3.0487e-08	0.00736511	0.00132974	no	0.547146	0.00146912	0.00244022	no	5.46694e-07	0.00879632	0.00175598	no	0.00567462	0.00562373	0.00203312	no
6	32611487	chr6:32611487:TCTTTCTTTC:T	TCTTTCTTTC	T	T	1.23096e-08	-0.00897565	0.00157591	yes	0.9429	-0.000199791	0.00278939	no	4.94366e-06	-0.00951722	0.00208377	no	0.000532787	-0.00833253	0.00240561	no
7	100187392	chr7:100187392:CTT:C	CTT	C	C	1.14725e-07	-0.00711689	0.00134235	no	0.608406	0.00138338	0.00270007	no	0.00025438	-0.00648355	0.00177248	no	0.000122062	-0.00788613	0.00205258	no
7	100199899	chr7:100199899:C:CAA	C	CAA	CAA	1.59983e-08	-0.00758045	0.00134152	no	0.598952	0.00141911	0.0026984	no	9.22371e-05	-0.00692641	0.00177135	no	4.48853e-05	-0.00837144	0.00205136	no
7	100200065	chr7:100200065:C:CAA	C	CAA	CAA	6.38599e-08	-0.00729092	0.00134823	no	0.527091	0.00171526	0.00271207	no	0.000251071	-0.00651702	0.00178	no	6.45454e-05	-0.00823891	0.00206196	no
7	100203185	chr7:100203185:CT:C	CT	C	C	1.82699e-08	-0.0067189	0.00119388	no	0.674206	-0.0010096	0.00240162	no	6.04826e-06	-0.00713297	0.0015764	no	0.000703964	-0.00618542	0.00182562	no
7	100223140	chr7:100223140:AT:A	AT	A	AT	3.09806e-09	-0.0070746	0.00119372	no	0.542955	-0.00146091	0.00240142	no	1.06044e-06	-0.0076915	0.00157604	no	0.000567401	-0.00629258	0.00182562	no
7	100224215	chr7:100224215:ATTTTTT:A	ATTTTTT	A	ATTTTTT	3.00237e-09	-0.00708139	0.00119383	no	0.668679	-0.0010278	0.00240161	no	1.93963e-06	-0.00750231	0.00157619	no	0.000341089	-0.00653993	0.00182577	no
7	100225613	chr7:100225613:AT:A	AT	A	AT	2.78257e-08	-0.00744567	0.00134042	no	0.589343	0.00145536	0.00269616	no	0.000127893	-0.00678061	0.00177013	no	5.63476e-05	-0.00825428	0.00204936	no
7	100227255	chr7:100227255:C:CT	C	CT	C	8.57081e-09	-0.00687241	0.00119375	no	0.666828	-0.00103386	0.00240149	no	3.61554e-06	-0.00730106	0.00157605	no	0.000540054	-0.00631712	0.00182568	no
7	100229038	chr7:100229038:CA:C	CA	C	CA	2.83597e-08	-0.00744769	0.00134158	no	0.595121	0.00143404	0.00269846	no	0.000125815	-0.00679355	0.00177164	no	5.83561e-05	-0.00824469	0.00205118	no
7	100229683	chr7:100229683:CT:C	CT	C	C	8.99218e-09	0.00841374	0.00146354	no	0.833009	-0.000620641	0.0029436	no	2.62637e-05	0.00813758	0.00193578	no	9.71021e-05	0.00870491	0.00223326	no
7	100231228	chr7:100231228:GCA:G	GCA	G	GCA	3.56762e-08	-0.0073893	0.00134079	no	0.611872	0.00136848	0.00269703	no	0.000134167	-0.00676176	0.00177066	no	7.00077e-05	-0.00815101	0.00204985	no
7	100242036	chr7:100242036:CA:C	CA	C	C	5.09894e-09	0.00697683	0.00119383	no	0.444586	0.00183575	0.00240133	no	8.39954e-07	0.00776521	0.00157636	no	0.00105083	0.00598146	0.00182549	no
7	100244748	chr7:100244748:C:CA	C	CA	CA	2.26411e-08	0.00905773	0.00162015	no	0.551523	-0.00194002	0.00325791	no	0.000125702	0.00821374	0.00214188	no	4.92917e-05	0.010041	0.0024737	no
7	100246101	chr7:100246101:CT:C	CT	C	CT	1.31074e-11	-0.00883464	0.00130541	no	0.702516	0.0010028	0.00262562	no	1.23088e-06	-0.00835948	0.00172333	no	2.41057e-06	-0.00941564	0.00199663	no
7	100251526	chr7:100251526:CA:C	CA	C	C	1.12376e-10	0.00822914	0.00127593	no	0.846533	0.000496668	0.00256618	no	5.06897e-07	0.00847217	0.00168638	yes	5.06396e-05	0.00789765	0.00194869	no
7	100269405	chr7:100269405:C:CA	C	CA	CA	4.96194e-09	0.0100268	0.00171438	no	0.371471	-0.00308311	0.00344975	no	0.000143896	0.00859672	0.00226142	no	7.54711e-06	0.0117537	0.00262486	no
7	100284180	chr7:100284180:CT:C	CT	C	CT	1.239e-10	-0.00800195	0.00124356	no	0.782742	0.000689638	0.00250098	no	3.01684e-06	-0.00767017	0.00164249	no	9.90869e-06	-0.00840075	0.00190091	no
7	100326718	chr7:100326718:CT:C	CT	C	C	7.32293e-12	-0.00888186	0.00129634	yes	0.493629	0.00178556	0.00260837	no	2.33929e-06	-0.00807076	0.00170925	no	6.16915e-07	-0.00990177	0.00198588	yes
7	100334730	chr7:100334730:C:CT	C	CT	CT	1.52985e-08	0.00889353	0.00157176	no	0.240694	-0.00370985	0.00316201	no	0.000486588	0.00724124	0.00207598	no	5.80583e-06	0.0108922	0.00240259	no
7	100340338	chr7:100340338:CA:C	CA	C	CA	2.94299e-10	-0.00777851	0.0012343	no	0.49328	0.00170178	0.00248399	no	1.67282e-05	-0.00700826	0.00162803	no	3.86889e-06	-0.00872897	0.00189	no
7	100376482	chr7:100376482:G:GTT	G	GTT	GTT	1.2809e-07	0.00844482	0.00159889	no	0.665607	-0.00138984	0.00321584	no	0.000207009	0.00783912	0.00211275	no	0.000190376	0.00911513	0.00244271	no
7	100451359	chr7:100451359:C:CA	C	CA	CA	5.4638e-09	0.0105578	0.00181015	no	0.688903	-0.00145851	0.00364313	no	3.56541e-05	0.00986969	0.00238739	no	4.23536e-05	0.0113498	0.00277204	no
7	100473768	chr7:100473768:A:AT	A	AT	AT	8.96319e-08	0.00648015	0.00121199	no	0.337845	0.00233684	0.00243819	no	2.99682e-06	0.00747715	0.00160069	no	0.00484837	0.0052191	0.00185272	no
7	100564521	chr7:100564521:CT:C	CT	C	C	7.57998e-08	0.0125248	0.00232933	no	0.979692	0.000119324	0.00468767	no	4.32633e-05	0.0125649	0.00307252	no	0.000456094	0.0125018	0.00356644	no
8	27607747	chr8:27607747:C:CA	C	CA	CA	1.87102e-08	0.00672448	0.00119574	no	0.178357	0.00323862	0.00240641	no	2.26835e-07	0.00816138	0.00157674	no	0.00697283	0.0049417	0.00183149	no
8	27609395	chr8:27609395:G:GA	G	GA	G	1.68828e-14	-0.00934004	0.0012173	yes	0.0280159	-0.0053832	0.00245017	no	3.07053e-13	-0.0116995	0.00160446	yes	0.000611997	-0.00639181	0.0018655	no
11	60078004	chr11:60078004:TCAACAACAACAA:T	TCAACAACAACAA	T	T	2.40292e-08	-0.00725857	0.00130075	no	0.00306684	0.00774603	0.00261604	no	0.0320614	-0.00368493	0.00171899	no	3.93512e-09	-0.011697	0.00198682	no
11	60084971	chr11:60084971:GT:G	GT	G	G	1.4957e-09	-0.00799731	0.00132296	no	0.00323432	0.00783461	0.0026607	no	0.0124993	-0.00436541	0.00174774	no	6.1347e-10	-0.0125088	0.00202166	no
11	60093802	chr11:60093802:TTGTG:T	TTGTG	T	T	5.12573e-06	-0.00554284	0.00121563	no	0.000411801	0.00863345	0.00244404	no	0.318993	-0.00160174	0.00160732	no	1.66478e-08	-0.010473	0.00185559	no
11	60096024	chr11:60096024:GT:G	GT	G	G	5.18172e-07	-0.00608488	0.00121223	no	0.00118373	0.00790443	0.00243753	no	0.122242	-0.00247551	0.00160181	no	1.02508e-08	-0.0106056	0.00185189	no
11	60131452	chr11:60131452:C:CT	C	CT	CT	2.26733e-08	-0.00678169	0.00121309	no	0.00134984	0.00781872	0.00243939	no	0.0448865	-0.00321491	0.00160286	no	1.24934e-09	-0.0112575	0.00185332	no
11	60139804	chr11:60139804:C:CA	C	CA	C	1.41484e-07	-0.00634313	0.00120513	no	0.011186	0.00614695	0.00242306	no	0.0268226	-0.00352667	0.00159281	no	8.03055e-08	-0.00987743	0.00184049	no
11	60139805	chr11:60139805:AAAAAAAAAAAA:AAAAAAAAAAA	AA	A	A	1.98783e-07	-0.00626971	0.00120558	no	0.00855519	0.00637348	0.00242397	no	0.0353014	-0.00335421	0.00159352	no	6.94301e-08	-0.00992843	0.001841	no
11	60139805	chr11:60139805:AAAAAAAAAAAA:AAAAAAAAAAAAA	A	AA	A	2.01803e-07	-0.00626453	0.00120523	no	0.0117499	0.00610556	0.00242324	no	0.0295588	-0.00346639	0.00159303	no	1.09283e-07	-0.00977477	0.00184052	no
11	60162915	chr11:60162915:TTTTTCTTTTTCTTTTTCTTTTTTTTTT:TTTTTCTTTTTCTTTTTCTTTTTTTTT	TTTTTCTTTTTCTTTTTCT	TTTTTCTTTTTCTTTTTC	TTTTTCTTTTTCTTTTTC	1.00987e-07	-0.00644739	0.00121076	no	0.0484902	0.00480415	0.00243488	no	0.00824002	-0.00422631	0.0015996	no	6.02332e-07	-0.00923307	0.00185005	no
11	60162932	chr11:60162932:CT:C	CT	C	C	2.37635e-08	-0.00676779	0.00121238	no	0.0282017	0.00535074	0.00243827	no	0.00720061	-0.00430371	0.00160141	no	1.0306e-07	-0.00986075	0.00185299	no
11	60163623	chr11:60163623:ATGTG:A	ATGTG	A	A	1.35803e-08	-0.0069497	0.00122381	no	0.00206114	0.00758356	0.00246115	no	0.0311313	-0.00348485	0.00161679	no	1.59592e-09	-0.0112852	0.00187002	no
11	60164367	chr11:60164367:GA:G	GA	G	G	2.35375e-08	-0.00677047	0.0012125	no	0.029388	0.00531169	0.00243851	no	0.00696723	-0.00432164	0.00160153	no	1.08837e-07	-0.00984355	0.00185321	no
11	60174326	chr11:60174326:C:CT	C	CT	CT	2.06692e-10	-0.00776015	0.00122082	no	0.00428896	0.00701355	0.00245563	no	0.00477979	-0.00454889	0.0016122	no	2.71967e-10	-0.0117853	0.0018664	no
11	60177578	chr11:60177578:G:GT	G	GT	GT	1.7468e-10	-0.00777694	0.00121851	yes	0.00357511	0.00714073	0.00245097	no	0.00507798	-0.00450871	0.00160906	no	1.82533e-10	-0.0118783	0.00186302	yes
11	60178837	chr11:60178837:CA:C	CA	C	C	1.84806e-10	-0.00776474	0.00121825	no	0.00389411	0.00707376	0.00245052	no	0.00484054	-0.00453215	0.00160857	no	2.19293e-10	-0.0118245	0.00186281	no
11	60187265	chr11:60187265:G:GA	G	GA	G	1.36373e-08	-0.0068611	0.00120836	no	0.0454252	0.00486294	0.00243061	no	0.00379291	-0.00461837	0.00159533	no	1.58994e-07	-0.00968727	0.00184797	no
11	60191214	chr11:60191214:GA:G	GA	G	GA	1.24666e-07	-0.00642876	0.00121604	no	0.0182557	0.00577485	0.00244655	no	0.0186129	-0.00377573	0.0016045	no	1.52895e-07	-0.00976963	0.00186112	no
11	60193253	chr11:60193253:C:CTT	C	CTT	CTT	5.16223e-10	-0.00760028	0.00122303	no	0.00585582	0.00677895	0.00245991	no	0.00540167	-0.00449435	0.00161546	no	7.79896e-10	-0.0114951	0.00186929	no
11	60206474	chr11:60206474:CAT:C	CAT	C	C	2.37359e-08	-0.00676003	0.00121094	no	0.00802947	0.00645656	0.00243566	no	0.0170979	-0.00381441	0.00159959	no	1.58211e-08	-0.0104615	0.0018507	no
11	60232284	chr11:60232284:AACACACACACACACACACACACACACACACACACACAC:AACACACACACACACACACACACACACACACACACAC	AAC	A	A	5.17815e-09	-0.00747955	0.00128041	no	0.0973215	0.00427021	0.00257554	no	0.00117893	-0.00548758	0.00169162	no	3.51879e-07	-0.00996574	0.00195654	no
11	60234882	chr11:60234882:T:TA	T	TA	TA	1.70635e-09	-0.00733315	0.00121738	no	0.00429422	0.00699273	0.00244867	no	0.0101044	-0.00413592	0.00160789	no	1.11242e-09	-0.0113375	0.0018608	no
11	60251443	chr11:60251443:TA:T	TA	T	T	7.23843e-08	0.00648136	0.00120353	no	0.904149	-0.000291443	0.00242018	no	7.99201e-05	0.00627748	0.00159136	no	0.000253655	0.00672175	0.00183723	no
11	60257161	chr11:60257161:TTTATTTTATTTTTTTAATTATTTTATTTTATTTTATTTTATTTTATTTTATTTATTTT:TTTATTTTATTTTTTTAATTATTTTATTTTATTTTATTTTATTTTATTTATTTT	TTTATTTTATTTTTTTAATTATT	TTTATTTTATTTTTTTAA	TTTATTTTATTTTTTTAA	1.30887e-09	-0.00737934	0.00121641	no	0.00973468	0.00632504	0.0024467	no	0.00520998	-0.0044893	0.00160688	no	3.33821e-09	-0.0109946	0.00185894	no
11	60328029	chr11:60328029:CA:C	CA	C	C	5.21733e-10	-0.00773726	0.00124541	no	0.0122231	0.00627927	0.00250604	no	0.00282309	-0.00490856	0.00164363	no	3.32077e-09	-0.0112719	0.00190554	no
11	65806889	chr11:65806889:C:CA	C	CA	CA	1.32707e-07	-0.00651387	0.00123481	no	0.300132	-0.00257319	0.00248341	no	2.84668e-06	-0.00763961	0.00163179	no	0.0066424	-0.00511997	0.00188629	no
11	65810443	chr11:65810443:TCA:T	TCA	T	T	7.00976e-08	-0.00660844	0.00122582	yes	0.286975	-0.00262521	0.00246549	no	1.62123e-06	-0.00776479	0.00161906	no	0.00576448	-0.00517329	0.00187375	no
11	65819352	chr11:65819352:AAATAAAAATATAAATATAAATAAATAAATAAATAAATAAATAAATAAATAAATAAATAAA:AAATAAATATATAAATATAAATAAATAAATAAATAAATAAATAAATAAA	AAATAAAAATATAAATATAAATAAATAA	AAATAAATATATAAAT	AAATAAATATATAAAT	1.21831e-07	-0.00661379	0.00125004	no	0.0915356	-0.00424274	0.00251443	no	2.70702e-07	-0.00849118	0.00165102	no	0.0249906	-0.0042832	0.0019108	no
11	65826201	chr11:65826201:TATATATATATAA:T	TATATATATATAA	T	T	2.31063e-07	-0.00645839	0.00124859	no	0.0485036	-0.00495373	0.00251084	no	1.48203e-07	-0.00867347	0.00165052	yes	0.0511988	-0.00371743	0.00190654	no
11	86035125	chr11:86035125:TTTTTTTTTTTTT:TTTTTTTTTTTT	TT	T	TT	1.17606e-07	-0.0064721	0.00122177	no	0.723731	-0.00086884	0.00245798	no	2.28308e-05	-0.00683599	0.00161403	no	0.0012161	-0.00604047	0.00186714	no
11	86081001	chr11:86081001:GT:G	GT	G	GT	7.15696e-08	-0.00685691	0.00127279	no	0.231229	-0.00306499	0.00256013	no	1.17134e-06	-0.00817693	0.00168229	no	0.00699063	-0.00524323	0.00194386	no
11	86092842	chr11:86092842:TA:T	TA	T	TA	2.25347e-08	-0.00703213	0.00125765	yes	0.15591	-0.00359025	0.00253019	no	2.1507e-07	-0.00861758	0.00166169	yes	0.00815903	-0.00508353	0.00192161	no
15	58750793	chr15:58750793:GTGTGTGTGTGTGTGTGTGTGTGT:GTGTGTGTGTGTGTGTGTGTGTGTGTGTGT	G	GTGTGTG	GTGTGTG	1.33473e-07	-0.00745666	0.00141382	no	0.349787	0.0026591	0.00284395	no	0.000803183	-0.00626174	0.00186819	no	3.41454e-05	-0.00895076	0.00215991	no
15	58846596	chr15:58846596:AAAAAAAAAAAAAAAAAAAA:AAAAAAAAAAAAAAAAAAA	AA	A	A	5.63549e-08	-0.0155365	0.00286116	yes	0.835602	0.00119363	0.0057518	no	8.0008e-05	-0.0149535	0.00379099	no	0.000180564	-0.0163145	0.00435649	no
15	58874052	chr15:58874052:TTTTTTTTTTTTTTT:TTTTTTTTTTTTTTTT	T	TT	TT	1.47687e-07	-0.0126724	0.00241123	no	0.7588	-0.00148903	0.00484935	no	3.07904e-05	-0.0132958	0.00319024	no	0.00118553	-0.0119254	0.00367796	no
15	58915191	chr15:58915191:AAAAAACAAAAAC:A	AAAAAACAAAAAC	A	AAAAAACAAAAAC	6.83406e-08	-0.00883209	0.0016369	no	0.59425	0.00175368	0.00329213	no	0.00021818	-0.00799869	0.00216353	no	7.29807e-05	-0.00991608	0.00249997	no
15	63139192	chr15:63139192:TCCAAAAAAAAAAAAAAAAAAAAAA:TACAAAAAAAAAAAAAAAAAAA	TCCAAA	TAC	TAC	4.11388e-08	0.00663285	0.00120904	yes	0.109386	0.00389378	0.00243215	no	1.60942e-07	0.00836322	0.00159609	yes	0.016112	0.00445016	0.0018493	no
15	63233055	chr15:63233055:C:CTTTTTTT	C	CTTTTTTT	C	1.24479e-07	-0.00649096	0.00122774	no	0.374673	-0.00219243	0.00246963	no	4.12853e-06	-0.007468	0.00162173	no	0.00489593	-0.00528027	0.00187653	no
17	63485772	chr17:63485772:C:CA	C	CA	CA	1.32329e-07	0.00633338	0.00120048	yes	0.22539	0.00292648	0.00241395	no	1.73459e-06	0.00758004	0.00158502	yes	0.00843122	0.00483614	0.00183581	no
19	1037969	chr19:1037969:CTTT:C	CTTT	C	C	9.92839e-09	0.0094911	0.00165578	no	0.830944	0.00071145	0.00333245	no	7.22105e-06	0.00980372	0.00218481	yes	0.000351094	0.00905819	0.00253415	no
19	1046580	chr19:1046580:TG:T	TG	T	T	5.90243e-11	0.00963058	0.00147112	yes	0.414386	-0.00241664	0.00296083	no	9.58028e-06	0.00859073	0.00194072	no	1.27389e-06	0.0109093	0.00225211	yes
19	1050782	chr19:1050782:AAAT:A	AAAT	A	A	2.27841e-08	0.0113612	0.00203257	no	0.776457	-0.00116182	0.00409178	no	6.09399e-05	0.0107355	0.00267769	no	0.000103965	0.0120988	0.00311724	no
19	44455364	chr19:44455364:G:GAGGAAGGAAGGAAGGAAGGAAGGA	G	GAGGAAGGAAGGAAGGAAGGAAGGA	GAGGAAGGAAGGAAGGAAGGAAGGA	9.39626e-08	-0.013347	0.0025003	no	0.667055	-0.00216437	0.00503116	no	1.3872e-05	-0.0143452	0.00330078	no	0.00149431	-0.0121454	0.0038243	no
19	44520845	chr19:44520845:CGTGTGTGTGTGTGTGTGTGTGTGT:CGTGTGTGTGTGTGTGTGTGTGT	CGT	C	C	5.29261e-09	0.0117496	0.00201265	no	0.631466	0.00194119	0.00404697	no	2.1518e-06	0.0126048	0.00265992	no	0.000503988	0.010694	0.00307413	no
19	44610816	chr19:44610816:TTTTCTTTTTTTTTTTTT:TTTTCTTTTTTTTTTTTTTT	TTTTC	TTTTCTT	TTTTCTT	1.70685e-11	0.0307522	0.00456984	no	0.955959	-0.000507306	0.00918618	no	4.71968e-07	0.0304947	0.00605345	no	7.81918e-06	0.0311148	0.0069604	no
19	44631092	chr19:44631092:C:CAA	C	CAA	CAA	3.82369e-08	-0.00831781	0.00151262	no	0.510208	0.00200358	0.00304258	no	0.000207084	-0.00741755	0.00199918	no	4.48301e-05	-0.00942846	0.00231022	no
19	44634800	chr19:44634800:AAAAAAAAGAAAAAAGAAAAAAAAAAAAAAA:AAAAAAAAGAAAAAAGAAAAAAAAAAAAAA	AAAAAAAAGAAAAAAGA	AAAAAAAAGAAAAAAG	AAAAAAAAGAAAAAAG	1.26024e-15	-0.0108368	0.00135479	no	0.510031	0.00179519	0.00272498	no	2.37799e-08	-0.00998794	0.00178923	no	8.554e-09	-0.0119246	0.00207114	no
19	44638826	chr19:44638826:C:CT	C	CT	CT	2.13689e-08	-0.00936873	0.00167278	no	0.569787	-0.00191299	0.00336578	no	4.10241e-06	-0.0101627	0.00220627	no	0.0010636	-0.00838433	0.0025615	no
19	44643328	chr19:44643328:AAACTTTTTTTTTTTTTTTT:AGACTTTTTTTTTTTTTTT	AAACT	AGAC	AGAC	8.39117e-10	-0.00927583	0.00151133	no	0.435884	0.00236861	0.00303994	no	4.03748e-05	-0.00820069	0.00199752	no	4.27466e-06	-0.0106124	0.00230817	no
19	44645477	chr19:44645477:T:TGAGA	T	TGAGA	TGAGA	8.92895e-13	-0.0100776	0.00141016	no	0.206974	0.00357906	0.00283617	no	6.07305e-06	-0.00842801	0.00186296	no	1.62091e-08	-0.0121721	0.00215488	no
19	44649427	chr19:44649427:C:CT	C	CT	CT	6.23622e-11	-0.00907745	0.00138837	no	0.245119	0.00324508	0.00279197	no	3.65552e-05	-0.00757586	0.00183508	no	2.28979e-07	-0.0109711	0.00212027	no
19	44670322	chr19:44670322:T:TAAA	T	TAAA	TAAA	8.8202e-08	-0.0207539	0.0038795	no	0.44138	-0.00601058	0.00780731	no	4.91139e-06	-0.0233695	0.00511514	no	0.00303308	-0.0176175	0.005943	no
19	44670781	chr19:44670781:GAAAAAAAAAAAAAAA:G	GAAAAAAAAAAAAAAA	G	G	6.47386e-08	-0.0193802	0.0035854	no	0.327587	-0.00706376	0.00721538	no	2.00941e-06	-0.0224695	0.00472779	no	0.00451997	-0.0155936	0.00549178	no
19	44671125	chr19:44671125:CT:C	CT	C	C	3.22609e-10	-0.0174455	0.00277453	no	0.363517	-0.00507505	0.00558505	no	7.4476e-08	-0.0196696	0.00365588	no	0.00053663	-0.0147259	0.00425375	no
19	44677432	chr19:44677432:GGAGA:G	GGAGA	G	G	4.56816e-08	-0.021091	0.00385752	no	0.344045	-0.00734463	0.0077622	no	1.8065e-06	-0.0242935	0.00508858	no	0.0035383	-0.0172254	0.0059058	no
19	44685551	chr19:44685551:C:CA	C	CA	CA	8.6123e-12	-0.0112105	0.00164178	no	0.598976	-0.00173743	0.00330389	no	3.00671e-08	-0.0120064	0.00216671	no	4.83617e-05	-0.0102081	0.00251212	no
19	44686461	chr19:44686461:TTTTTTTTTTTTTTTT:TTTTTTTTTTTTTTTTT	T	TT	TT	1.4205e-07	-0.0127564	0.00242393	no	0.702813	0.00186162	0.0048794	no	0.000180876	-0.011959	0.00319383	no	0.000215563	-0.0137511	0.00371636	no
19	44688164	chr19:44688164:TGTTTTGTTTGTTTGTTTTCTTTTGTTTTGTTTTGTTTT:TGTTTTGTTTGTTTGTTTTCTTTTGTTTT	TGTTTTGTTTGTTTGTTTTCTTTTGTTTTG	TGTTTTGTTTGTTTGTTTTC	TGTTTTGTTTGTTTGTTTTC	3.65675e-09	0.0335181	0.00568182	no	0.570432	-0.00648265	0.0114249	no	3.77942e-05	0.0309685	0.0075154	no	2.42535e-05	0.0366015	0.00866968	no
19	44691106	chr19:44691106:C:CA	C	CA	CA	1.04563e-07	-0.00634754	0.00119343	no	0.50626	0.00159579	0.00240087	no	0.000358006	-0.00562306	0.00157539	no	7.11033e-05	-0.00725245	0.00182558	no
19	44692474	chr19:44692474:C:CG	C	CG	CG	1.05316e-10	-0.018703	0.00289549	no	0.605112	-0.00301388	0.00582884	no	1.47609e-07	-0.0200495	0.00381479	no	0.000113457	-0.0171383	0.00444002	no
19	44693588	chr19:44693588:A:AT	A	AT	AT	7.96817e-13	-0.0199539	0.00278608	no	0.612491	-0.00284083	0.00560849	no	7.1484e-09	-0.0212488	0.00367136	no	1.5685e-05	-0.0184471	0.00427114	no
19	44706269	chr19:44706269:T:TACACAC;chr19:44706269:TACACACACACACACACACACACACACACACACACACACACACA:TACACACACACACACACACACACACACACACACACACACACACACACACA	T	TACACAC	TACACAC	2.01783e-08	-0.0181071	0.00322729	no	0.329924	-0.0063237	0.00649072	no	1.02943e-06	-0.0208422	0.0042656	no	0.00262859	-0.014827	0.00492887	no
19	44712757	chr19:44712757:GA:G	GA	G	GA	3.68175e-10	0.00978032	0.00156056	no	0.960825	0.000154157	0.00313847	no	1.66071e-06	0.00989012	0.0020643	no	5.21749e-05	0.00963308	0.00238101	no
19	44716325	chr19:44716325:CTT:C	CTT	C	CTT	8.58571e-12	0.0112025	0.0016405	no	0.485691	0.00230017	0.00329926	no	1.49189e-08	0.0122856	0.00216954	no	8.10295e-05	0.00986807	0.00250366	no
19	44726752	chr19:44726752:CA:C	CA	C	C	6.54093e-20	0.0135372	0.0014818	no	0.633932	0.00141907	0.00297998	no	4.13159e-13	0.0142038	0.00195867	no	1.92573e-08	0.0127148	0.00226286	no
19	44726752	chr19:44726752:CAA:C	CAA	C	C	9.44988e-10	-0.00860479	0.00140633	no	0.184156	0.00375497	0.00282739	no	0.000204141	-0.00689567	0.00185671	no	5.36738e-07	-0.0107816	0.00215076	no
19	44728745	chr19:44728745:C:CT	C	CT	CT	1.4097e-11	-0.00917529	0.00135786	no	0.361375	0.0024928	0.00273109	no	7.34379e-06	-0.00803546	0.00179218	no	3.11762e-07	-0.0106288	0.00207738	no
19	44730364	chr19:44730364:CA:C	CA	C	C	3.07987e-09	-0.00839078	0.00141558	no	0.20937	0.00357361	0.00284681	no	0.000289446	-0.00677597	0.00186942	no	1.38744e-06	-0.0104465	0.00216416	no
19	44731550	chr19:44731550:CAA:C	CAA	C	C	2.93172e-11	-0.0126279	0.00189887	no	0.933234	0.000320122	0.00382115	no	6.6052e-07	-0.0124402	0.00250164	no	9.29658e-06	-0.0129088	0.00291192	no
19	44731730	chr19:44731730:A:AACACACAC	A	AACACACAC	AACACACAC	3.01864e-08	-0.00772757	0.00139474	no	0.545927	0.00169419	0.00280554	no	0.000161363	-0.00694587	0.00184095	no	4.33541e-05	-0.00872474	0.00213372	no
19	44733382	chr19:44733382:A:AAAATAAAT	A	AAAATAAAT	AAAATAAAT	8.0125e-09	-0.00859018	0.00148919	no	0.151505	0.00429618	0.00299544	no	0.000703361	-0.00665804	0.00196499	no	1.31034e-06	-0.0110269	0.00227904	no
19	44733382	chr19:44733382:AAAAT:A	AAAAT	A	A	5.86921e-19	0.0117551	0.00132153	no	0.369618	0.00238469	0.00265795	no	1.40113e-13	0.0129084	0.00174512	no	3.07129e-07	0.0103439	0.00202058	no
19	44734663	chr19:44734663:C:CCCTTCCCCTTCT	C	CCCTTCCCCTTCT	CCCTTCCCCTTCT	2.50628e-14	-0.0165224	0.00216774	no	0.894641	-0.000578017	0.00436457	no	4.34341e-09	-0.0167567	0.00285421	no	9.81803e-07	-0.0162859	0.00332673	no
19	44736451	chr19:44736451:C:CAAA	C	CAAA	CAAA	1.51019e-09	-0.00856986	0.00141804	no	0.347013	0.00268177	0.00285173	no	8.59586e-05	-0.00735397	0.00187255	no	3.03303e-06	-0.0101223	0.00216809	no
19	44736804	chr19:44736804:TTTTTTTCTCTTTTTTTTTTTTT:TTTTTTTCTCTTTTTTTTTTTT	TTTTTTTCTCT	TTTTTTTCTC	TTTTTTTCTC	1.09998e-09	-0.00860926	0.00141266	no	0.27802	0.00308176	0.00284091	no	0.000109324	-0.00721757	0.00186549	no	1.53719e-06	-0.0103812	0.0021598	no
19	44736804	chr19:44736804:TTTTTTTCTCTTTTTTTTTTTTT:TTTTTTTCTCTTTTTTTTTTTTTT	TTTTTTTCTC	TTTTTTTCTCT	TTTTTTTCTCT	7.02237e-38	0.018938	0.00147177	no	0.943603	-0.000209344	0.00295925	no	2.78026e-22	0.0189006	0.00194658	no	2.87092e-17	0.0189841	0.00224588	no
19	44740296	chr19:44740296:TGTGTGTGTGTGTTGTGTGTGTGTGTATCTATCTATATATATATATAT:TGTGTGTGTATTGTGTGTGTGTGTATCTATCTATATATATATATATAT	TGTGTGTGTGTGTTGTGTGTGTGTGTATCTATC	TGTGTGTGTATTGTGTGTGTGTGTATCTATCTA	TGTGTGTGTGTGTTGTGTGTGTGTGTATCTATC	1.29847e-18	-0.0139544	0.00158456	no	0.733171	-0.00108734	0.00318952	no	5.76637e-12	-0.0143837	0.00208889	no	3.19737e-08	-0.0134281	0.00242797	no
19	44740296	chr19:44740296:TGTGTGTGTGTGTTGTGTGTGTGTGTATCTATCTATATATATATATAT:TGTGTGTGTGTATTGTGTGTGTGTGTATCTATCTATATATATATATATAT	TGTGTGTGTGTGTTGTGTGTGTGTGTATCTATC	TGTGTGTGTGTATTGTGTGTGTGTGTATCTATCTA	TGTGTGTGTGTATTGTGTGTGTGTGTATCTATCTA	7.85224e-20	-0.0185872	0.002039	no	0.658394	-0.0018146	0.00410421	no	5.30004e-13	-0.0194093	0.00268903	no	1.68404e-08	-0.0176189	0.0031228	no
19	44744435	chr19:44744435:ATATTATTAT:A	ATATTATTAT	A	A	4.02266e-19	-0.0198383	0.0022198	no	0.716532	-0.00162251	0.0044685	no	1.83335e-12	-0.0206056	0.00292396	no	2.46188e-08	-0.0189869	0.00340493	no
19	44744435	chr19:44744435:ATATTATTATTATTATTATTATTATTATTATTATTATTAT:ATATTATTATTATTATTATTATTATTAT	ATATTATTATTAT	A	A	6.13879e-13	-0.00932611	0.00129571	no	0.598671	0.00137165	0.00260615	no	4.00595e-07	-0.00865784	0.00170804	no	3.00339e-07	-0.0101724	0.00198545	no
19	44749284	chr19:44749284:TGG:T	TGG	T	T	2.3565e-31	-0.0147596	0.00126702	no	0.36747	0.00229667	0.00254838	no	2.34591e-16	-0.0137179	0.00167215	no	8.63775e-17	-0.016136	0.00193866	no
19	44752078	chr19:44752078:GCACA:G	GCACA	G	G	1.66304e-15	-0.0143613	0.00180313	no	0.626155	-0.00176763	0.00362855	no	1.95151e-10	-0.0151436	0.00237901	no	1.16477e-06	-0.0134183	0.00275996	no
19	44797754	chr19:44797754:CA:C	CA	C	C	6.39226e-21	-0.0195803	0.00208656	no	0.155989	-0.00595398	0.00419679	no	9.34658e-16	-0.0221419	0.00275536	no	2.8352e-07	-0.0163798	0.00319024	no
19	44798193	chr19:44798193:GTTTTTTTGTTTGTTTGTTTGTTTGTTT:GTTTTTTTGTTTGTTTGTTTGTTT	GTTTTTTTG	GTTTT	GTTTT	8.4807e-22	-0.0161927	0.00168768	no	0.793298	-0.000889664	0.00339526	no	1.28769e-13	-0.0164984	0.00222709	no	9.75629e-10	-0.0157895	0.0025826	no
19	44802266	chr19:44802266:AAAAAAAGAAAAAAAAAAAAAA:AAAAAAAGAAAAAAAAAAAAA	AAAAAAAGA	AAAAAAAG	AAAAAAAG	1.0722e-15	-0.0278306	0.0034707	no	0.945999	0.000473016	0.00698366	no	1.88218e-09	-0.0274961	0.00457658	no	1.055e-07	-0.0282664	0.00531595	no
19	44806006	chr19:44806006:CTT:C	CTT	C	C	4.82865e-23	-0.034287	0.00346825	no	0.634704	-0.00331536	0.00697798	no	7.19379e-15	-0.0356001	0.00457482	no	7.75124e-10	-0.0326593	0.00531012	no
19	44806721	chr19:44806721:CT:C	CT	C	CT	1.89914e-11	-0.0111798	0.00166518	no	0.563044	0.00193663	0.00334869	no	3.30706e-06	-0.0102444	0.00220266	no	1.18945e-06	-0.0123415	0.00254065	no
19	44812949	chr19:44812949:CA:C	CA	C	C	1.98478e-24	-0.0339697	0.0033301	no	0.750637	-0.00212956	0.00670096	no	2.3339e-15	-0.0347793	0.00438969	no	1.04725e-10	-0.0329669	0.00510285	no
19	44817541	chr19:44817541:TTTTTTTTGTTTTTTTTTTTTT:TTTTTTTTGTTTTTTTTTTTTTT	TTTTTTTTG	TTTTTTTTGT	TTTTTTTTGT	6.65131e-24	-0.0324712	0.0032205	no	0.574059	-0.00364224	0.00647989	no	1.14965e-15	-0.0340206	0.00424698	no	5.70913e-10	-0.0305745	0.00493238	no
19	44823716	chr19:44823716:CTTT:C	CTTT	C	C	9.74816e-87	0.0258372	0.00130843	no	0.830404	-0.000563501	0.00263092	no	3.04135e-49	0.0255302	0.00173019	no	1.62422e-39	0.0262788	0.00199719	no
19	44825150	chr19:44825150:GAC:G	GAC	G	G	1.79903e-40	0.0159584	0.001198	no	0.566264	-0.00138213	0.00240973	no	3.65645e-22	0.0153248	0.00158286	no	4.78429e-20	0.0167865	0.00183053	no
19	44827033	chr19:44827033:TGATAGATAGATA:T	TGATAGATAGATA	T	T	8.76942e-10	-0.0110745	0.00180646	no	0.870281	-0.00059373	0.00363579	no	2.22572e-06	-0.0112721	0.00238213	no	8.80056e-05	-0.0108508	0.00276693	no
19	44827034	chr19:44827034:GATAGATAGATAGATAGATAGATAGATAGATAGATAGATAGATGATAGATAGATAGATA:GATAGATAGATAGATAGATAGATAGATAGATGATAGATAGATA	GATAGATAGATAGATAGATAGATAGATAGATAGATAGATAGATGATA	GATAGATAGATAGATAGATAGATAGATAGAT	GATAGATAGATAGATAGATAGATAGATAGAT	3.74954e-10	-0.0129744	0.00207115	no	0.928394	-0.000374333	0.00416547	no	1.7588e-06	-0.0130922	0.00273923	no	4.86293e-05	-0.0128398	0.00316075	no
19	44827064	chr19:44827064:TAGATAGATAGATGATA:T	TAGATAGATAGATGATA	T	T	7.88923e-10	-0.0128384	0.00208844	no	0.861225	-0.000734171	0.00419971	no	2.07439e-06	-0.0131164	0.00276356	no	8.6805e-05	-0.012501	0.00318505	no
19	44828316	chr19:44828316:ATTTTTTTTTTTTTTTTTTTTT:A	ATTTTTTTTTTTTTTTTTTTTT	A	A	1.10383e-10	-0.00919258	0.00142471	no	0.403947	0.00239293	0.00286717	no	1.43527e-05	-0.00815585	0.00187987	no	1.50084e-06	-0.0104919	0.00218067	no
19	44828686	chr19:44828686:A:ATGTT	A	ATGTT	ATGTT	2.99391e-85	0.0252706	0.00129112	no	0.710599	-0.000963565	0.00259685	no	8.46836e-48	0.0247933	0.00170644	no	1.75913e-39	0.0259355	0.00197201	no
19	44829378	chr19:44829378:A:AAAATAAATAAAT	A	AAAATAAATAAAT	AAAATAAATAAAT	2.2687e-13	-0.0214733	0.0029286	no	0.900427	0.000736846	0.00588901	no	4.40927e-08	-0.0212052	0.00387389	no	9.23783e-07	-0.0219286	0.00446843	no
19	44829763	chr19:44829763:T:TA	T	TA	TA	3.10814e-20	-0.0131394	0.00142575	no	0.714067	0.00105131	0.0028693	no	1.44366e-11	-0.0127044	0.00188104	no	3.44396e-10	-0.0137016	0.00218253	no
19	44829763	chr19:44829763:TA:T	TA	T	T	4.32526e-74	0.0234367	0.00128669	no	0.506366	-0.00171995	0.00258831	no	2.087e-40	0.0226306	0.0017001	no	1.24375e-35	0.0245016	0.00196594	no
19	44831574	chr19:44831574:CTTTT:C	CTTTT	C	C	5.70118e-68	0.0226534	0.0013	no	0.608034	0.00134077	0.00261419	no	1.78903e-41	0.0231923	0.00171874	no	1.27886e-28	0.0220325	0.00198475	no
19	44838512	chr19:44838512:C:CA	C	CA	CA	5.48248e-10	-0.00767448	0.00123685	no	0.57239	0.0014051	0.00248895	no	1.50241e-05	-0.00706529	0.00163229	no	8.11329e-06	-0.00844581	0.00189268	no
19	44839902	chr19:44839902:CTATATATATATATATATATATA:C	CTATATATATATATATATATATA	C	C	6.12165e-23	-0.0177454	0.00179933	no	0.713143	0.00133091	0.00362015	no	4.54591e-13	-0.0171993	0.00237598	no	1.93369e-11	-0.0184659	0.00275136	no
19	44839975	chr19:44839975:CACACAT:C	CACACAT	C	C	3.63338e-28	-0.013583	0.00123418	no	0.17357	0.00337927	0.00248325	no	1.46408e-13	-0.0120484	0.00163014	no	1.94487e-16	-0.0155198	0.00188656	no
19	44839991	chr19:44839991:CAT:C	CAT	C	C	4.87572e-15	-0.00951695	0.00121537	no	0.631902	0.00117141	0.00244527	no	2.26722e-08	-0.00897575	0.00160552	no	3.85723e-08	-0.0102116	0.00185747	no
19	44840476	chr19:44840476:G:GAA	G	GAA	GAA	4.71824e-24	-0.0170349	0.0016839	no	0.20672	-0.00427813	0.00338824	no	2.13584e-17	-0.0188634	0.0022226	no	1.06597e-08	-0.0147367	0.00257623	no
19	44840476	chr19:44840476:GAA:G	GAA	G	G	1.7159e-33	0.0691817	0.00573571	no	0.423122	-0.00923885	0.0115339	no	1.02446e-17	0.0650877	0.00759294	no	1.84854e-17	0.0743482	0.0087426	no
19	44840782	chr19:44840782:CA:C	CA	C	C	6.24762e-72	0.0233228	0.00130003	no	0.906923	0.000305672	0.00261435	no	3.64857e-42	0.0234012	0.00171933	no	9.48505e-32	0.0232685	0.00198399	no
19	44841259	chr19:44841259:A:AAAAAAATT	A	AAAAAAATT	AAAAAAATT	4.1712e-12	-0.0128923	0.00185994	no	0.200239	-0.00479275	0.00374178	no	1.0606e-09	-0.0149823	0.00245596	no	0.000307347	-0.0102645	0.00284405	no
19	44844403	chr19:44844403:G:GA	G	GA	GA	6.58915e-39	-0.0156692	0.00120079	no	0.756625	0.000748702	0.00241582	no	3.96229e-22	-0.0153417	0.00158595	no	1.62061e-18	-0.0161208	0.00183561	no
19	44852421	chr19:44852421:TTTTTGTTTTTTTTGTTTTTTTTTT:TTTTTGTTTTTTTTGTTTTTTTTT	TTTTTGTTTTTTTTGT	TTTTTGTTTTTTTTG	TTTTTGTTTTTTTTGT	1.82385e-22	-0.0125231	0.00128417	no	0.368135	-0.00232432	0.00258265	no	1.6354e-15	-0.0135362	0.00169902	no	8.5917e-09	-0.0112765	0.00195881	no
19	44852526	chr19:44852526:C:CA	C	CA	CA	2.34312e-11	-0.0122855	0.00183828	no	0.627006	-0.00179698	0.00369791	no	7.99948e-08	-0.0130352	0.0024286	no	5.61247e-05	-0.0113173	0.00280919	no
19	44852526	chr19:44852526:CA:C	CA	C	C	2.40367e-87	0.026168	0.00132046	no	0.470976	0.00191424	0.00265538	no	9.49429e-54	0.0269723	0.00174682	no	6.37415e-36	0.0252144	0.00201452	no
19	44853107	chr19:44853107:GA:G	GA	G	G	8.25737e-09	0.0239882	0.00416225	no	0.31848	-0.00834812	0.00836831	no	0.000254999	0.0201625	0.00551299	no	6.11704e-06	0.0286738	0.00634027	no
19	44853495	chr19:44853495:C:CT	C	CT	CT	2.87665e-76	0.0249025	0.00134699	no	0.226916	0.00327292	0.0027086	no	2.46353e-49	0.0263188	0.00178192	no	1.60766e-29	0.0231901	0.00205497	no
19	44855117	chr19:44855117:CA:C	CA	C	CA	5.68185e-38	-0.0161971	0.00125716	no	0.818451	-0.000580227	0.00252781	no	4.79811e-23	-0.0164349	0.00166223	no	1.06297e-16	-0.0159262	0.00191913	no
19	44857235	chr19:44857235:C:CTT	C	CTT	C	2.22647e-08	0.00963665	0.00172281	no	0.758171	0.00106713	0.00346603	no	8.82895e-06	0.0101141	0.00227581	no	0.00061928	0.00901307	0.00263301	no
19	44857705	chr19:44857705:G:GTT	G	GTT	GTT	5.26862e-22	-0.0122971	0.00127515	no	0.433123	-0.00201072	0.00256515	no	4.24592e-15	-0.0132082	0.00168296	no	1.05215e-08	-0.0111642	0.00195094	no
19	44858325	chr19:44858325:C:CT	C	CT	CT	5.69398e-24	-0.0158486	0.00156949	no	0.203275	-0.00401553	0.00315617	no	2.08349e-17	-0.017619	0.00207527	no	1.22533e-08	-0.0136473	0.00239572	no
19	44859825	chr19:44859825:CA:C	CA	C	C	1.54503e-30	0.0141671	0.00123325	no	0.956513	0.000135277	0.00248078	no	2.78455e-18	0.0141872	0.00162681	no	6.77224e-14	0.0141475	0.00188808	no
19	44860955	chr19:44860955:TA:T	TA	T	T	1.85961e-31	0.0143856	0.00123278	no	0.98312	-5.24636e-05	0.00247973	no	1.31736e-18	0.0143204	0.00162633	no	1.75774e-14	0.0144708	0.00188715	no
19	44862466	chr19:44862466:TA:T	TA	T	T	6.29463e-43	-0.0251293	0.00182933	no	0.895919	-0.000481619	0.00368157	no	7.3974e-26	-0.0253299	0.00240861	no	7.04024e-19	-0.0249169	0.00280734	no
19	44862992	chr19:44862992:C:CA	C	CA	CA	4.97591e-21	-0.0115803	0.00123059	no	0.326289	-0.00242987	0.00247537	no	7.78737e-15	-0.0126339	0.00162563	no	4.91331e-08	-0.0102582	0.00188061	no
19	44862992	chr19:44862992:CA:C	CA	C	C	2.67968e-22	-0.0171052	0.00176109	no	0.69131	-0.00140715	0.00354377	no	2.25022e-14	-0.0177166	0.0023201	no	1.35301e-09	-0.0163696	0.00270063	no
19	44862992	chr19:44862992:CAAAA:C	CAAAA	C	C	6.58815e-32	0.0144886	0.00123231	no	0.999218	-2.42981e-06	0.00247866	no	6.614e-19	0.0144428	0.00162602	no	1.23872e-14	0.0145463	0.00188597	no
19	44864012	chr19:44864012:T:TC	T	TC	TC	2.74627e-25	-0.0138901	0.00133672	no	0.722606	-0.000954256	0.00268821	no	4.80757e-16	-0.0143272	0.00176507	no	6.23214e-11	-0.0133643	0.00204391	no
19	44864012	chr19:44864012:T:TTC	T	TTC	TTC	3.79134e-31	0.0143222	0.00123377	no	0.812217	0.000589593	0.00248179	no	4.16245e-19	0.0145392	0.00162746	no	1.02118e-13	0.0140516	0.00188893	no
19	44864021	chr19:44864021:C:CCCCA	C	CCCCA	CCCCA	1.3353e-08	-0.0177753	0.00312854	no	0.956783	0.000340847	0.00628973	no	1.77136e-05	-0.0177658	0.00413925	no	0.000188216	-0.017821	0.00477208	no
19	44866173	chr19:44866173:TA:T	TA	T	T	1.16183e-25	-0.0164576	0.00157144	no	0.336332	-0.00303824	0.0031601	no	1.11621e-17	-0.0177877	0.00207745	no	6.70799e-10	-0.0148115	0.00239929	no
19	44868202	chr19:44868202:G:GA	G	GA	GA	3.4446e-09	-0.0180192	0.00304942	no	0.711087	0.00227079	0.0061307	no	2.13769e-05	-0.0171502	0.00403523	no	3.85785e-05	-0.0191409	0.00465039	no
19	44868428	chr19:44868428:A:AT	A	AT	AT	4.94462e-26	-0.0162754	0.00154218	no	0.147198	-0.00449602	0.00310177	no	2.92086e-19	-0.0182722	0.00203641	no	4.74137e-09	-0.0138095	0.00235801	no
19	44872787	chr19:44872787:GTATTTAT:G	GTATTTAT	G	G	4.13132e-25	-0.0141024	0.00136226	no	0.133013	-0.00411579	0.0027396	no	9.35169e-19	-0.0159065	0.00179863	no	1.26289e-08	-0.0118564	0.00208323	no
19	44873636	chr19:44873636:AAC:A	AAC	A	A	7.87019e-25	-0.0157789	0.00153338	no	0.137624	-0.00457915	0.00308423	no	1.38703e-18	-0.0178165	0.00202472	no	1.49924e-08	-0.0132755	0.00234467	no
19	44873637	chr19:44873637:ACACACACACACACACACACACA:ACACACACACACACACACACACACA	A	ACA	ACA	4.88285e-129	0.0562316	0.00232559	no	0.786983	0.00126353	0.00467575	no	1.1444e-75	0.0567288	0.00308024	no	1.44184e-55	0.0556552	0.00354256	no
19	44875268	chr19:44875268:C:CT	C	CT	CT	1.04338e-24	-0.0156766	0.00152747	no	0.154076	-0.00437867	0.00307214	no	2.48205e-18	-0.0176199	0.0020174	no	1.27076e-08	-0.0132866	0.00233495	no
19	44878048	chr19:44878048:CCTCCTCCT:C	CCTCCTCCT	C	C	1.96368e-11	-0.0177907	0.00265179	no	0.552374	0.00317157	0.00533748	no	3.12459e-06	-0.0162942	0.00349465	no	1.44445e-06	-0.0195891	0.00406498	no
19	44880475	chr19:44880475:CTTT:C	CTTT	C	C	6.24737e-21	0.0185236	0.00197345	no	0.295431	0.0041535	0.00396977	no	5.14723e-15	0.0203869	0.00260569	no	7.75025e-08	0.0162146	0.00301771	no
19	44880475	chr19:44880475:CTTTT:C	CTTTT	C	C	9.04239e-10	-0.0167887	0.00274071	no	0.58437	0.00301685	0.00551512	no	1.98724e-05	-0.0154258	0.00361561	no	1.1056e-05	-0.0184425	0.00419569	no
19	44881522	chr19:44881522:TCAAAAAAAAAAAAAAAAA:TCAAAAAAAAAAAAAAAA	TCA	TC	TC	0	0.0556946	0.00146449	no	0.0025965	0.00886734	0.00294411	no	2.63527e-207	0.0595445	0.00193519	no	1.23277e-114	0.0509596	0.00223711	no
19	44882690	chr19:44882690:C:CAA	C	CAA	CAA	0	0.0881075	0.00169198	no	0.00141764	0.0108598	0.0034032	no	0	0.0927714	0.00223055	yes	1.88661e-220	0.0823144	0.0025922	no
19	44882690	chr19:44882690:CA:C	CA	C	C	4.77214e-36	-0.0405215	0.0032321	no	0.437043	0.0050518	0.00650003	no	4.44719e-19	-0.0380973	0.00426797	no	1.20805e-18	-0.0435673	0.00494225	no
19	44882783	chr19:44882783:AT:A	AT	A	AT	0	0.0605124	0.00137463	no	0.0193391	0.00646827	0.00276547	no	3.6893e-266	0.063277	0.00181212	no	3.55597e-161	0.0570582	0.00210621	no
19	44882783	chr19:44882783:ATT:A	ATT	A	A	0	0.0851599	0.00161552	no	0.00311435	0.00960673	0.00324964	no	0	0.0892635	0.00213078	no	9.05747e-229	0.0800351	0.00247356	no
19	44885307	chr19:44885307:CTT:C	CTT	C	C	0	0.067016	0.00151119	no	0.000366741	0.0108265	0.00303861	no	1.03068e-281	0.0717356	0.00199617	no	3.88588e-154	0.0611616	0.00230947	no
19	44885307	chr19:44885307:CTTTTTT:C	CTTTTTT	C	C	3.18959e-149	0.0990466	0.00380483	no	0.56321	-0.00442777	0.00765942	no	1.30782e-83	0.0971868	0.00501377	no	1.19044e-67	0.101428	0.00583286	no
19	44885331	chr19:44885331:A:ATT	A	ATT	ATT	0	0.0753917	0.00143951	no	0.00101299	0.00951472	0.00289471	no	0	0.0795489	0.00190102	no	1.05764e-222	0.0702398	0.00220059	no
19	44889415	chr19:44889415:AT:A	AT	A	A	3.74693e-37	-0.0428396	0.00336329	no	0.144026	0.00987428	0.00675874	no	7.69064e-18	-0.0382838	0.00444897	no	3.13428e-21	-0.0485439	0.00513161	no
19	44894261	chr19:44894261:C:CTT	C	CTT	CTT	5.16031e-39	-0.0160093	0.0012251	no	0.185954	-0.00325571	0.00246151	no	8.28346e-27	-0.0173375	0.00161716	no	2.27842e-14	-0.0143076	0.00187402	no
19	44894261	chr19:44894261:CTTTTTT:C	CTTTTTT	C	C	8.8104e-13	-0.0168033	0.0023507	no	0.213726	0.00588019	0.00472917	no	5.38497e-06	-0.0141223	0.00310424	no	2.15095e-08	-0.0201257	0.00359404	no
19	44897227	chr19:44897227:T:TG	T	TG	TG	9.16452e-174	0.10228	0.00363712	no	0.64411	0.00338218	0.00732136	no	5.55545e-104	0.103882	0.00479389	no	2.82796e-72	0.10028	0.00557408	no
19	44897776	chr19:44897776:C:CA	C	CA	CA	3.28925e-106	-0.0267031	0.00121942	no	0.0981446	-0.00405472	0.00245158	no	1.54539e-69	-0.0284127	0.00161117	no	1.47811e-39	-0.0245285	0.00186316	no
19	44897776	chr19:44897776:C:CAA	C	CAA	CAA	8.17238e-19	0.021183	0.00239133	no	0.214684	0.00596623	0.00480841	no	3.0406e-14	0.0239807	0.0031565	no	1.3305e-06	0.0176883	0.0036581	no
19	44899132	chr19:44899132:CA:C	CA	C	C	3.88643e-169	0.09809	0.00353616	no	0.563256	0.00411532	0.00711978	no	3.08417e-102	0.100027	0.00465603	no	1.73706e-69	0.0956676	0.00542634	no
19	44899618	chr19:44899618:AT:A	AT	A	A	3.31419e-25	0.0345378	0.0033295	no	0.472996	0.00480856	0.00670077	no	7.97446e-17	0.036601	0.00439255	no	3.72195e-10	0.0319351	0.00509677	no
19	44899618	chr19:44899618:ATT:A	ATT	A	A	2.31207e-57	-0.019212	0.00120327	no	0.215389	-0.00299478	0.00241731	no	9.20759e-38	-0.0204145	0.00158893	no	7.69814e-22	-0.0176721	0.00183978	no
19	44903281	chr19:44903281:C:CG	C	CG	CG	4.1445e-148	-0.0313039	0.00120711	no	0.345045	-0.00228998	0.0024252	no	1.24443e-90	-0.0322145	0.00159472	no	6.42146e-60	-0.0301304	0.00184458	no
19	44909521	chr19:44909521:CT:C	CT	C	C	0	0.113757	0.0023202	no	0.0054059	0.0129752	0.00466428	no	0	0.119365	0.00306716	no	3.21584e-199	0.106864	0.00354257	no
19	44909967	chr19:44909967:TG:T	TG	T	T	1.05091e-95	-0.0255145	0.00122873	no	0.0447704	-0.00495712	0.00247014	no	7.44318e-65	-0.0276169	0.00162326	no	4.86211e-34	-0.0228458	0.00187769	no
19	44909968	chr19:44909968:GGGGGGGGGGG:GGGGGGGGG	GGG	G	G	0	0.122578	0.0016425	yes	0.00016793	0.0124299	0.00330319	no	0	0.127992	0.0021661	no	0	0.115829	0.00251506	yes
19	44910674	chr19:44910674:CTTTTTTTTTTTTTTT:C	CTTTTTTTTTTTTTTT	C	C	0	0.11777	0.00177478	no	7.24456e-05	0.0141596	0.00356829	no	0	0.123924	0.00234204	no	0	0.110087	0.00271544	no
19	44911609	chr19:44911609:AT:A	AT	A	AT	7.59855e-106	-0.0270796	0.00123878	no	0.205758	-0.00315362	0.00249235	no	3.91558e-68	-0.0285163	0.0016341	no	1.92163e-40	-0.0252594	0.00189657	no
19	44916809	chr19:44916809:CA:C	CA	C	C	1.15065e-177	0.103773	0.00364893	no	0.998755	1.14555e-05	0.00734281	no	4.87111e-103	0.103877	0.004816	no	7.72107e-77	0.103642	0.00558263	no
19	44916809	chr19:44916809:CAA:C	CAA	C	C	1.96441e-20	-0.0172625	0.00186321	no	0.61409	-0.00189084	0.00374985	no	1.85427e-13	-0.018085	0.00245736	no	1.52451e-08	-0.0161469	0.00285324	no
19	44916809	chr19:44916809:CAAAAAAAAAAA:C	CAAAAAAAAAAA	C	C	5.87509e-10	-0.0155526	0.00251094	no	0.81018	-0.00121309	0.00505049	no	1.2426e-06	-0.0160592	0.00331193	no	0.000103042	-0.0149305	0.00384466	no
19	44916968	chr19:44916968:T:TA	T	TA	TA	4.97922e-25	-0.0386833	0.0037432	no	0.969919	0.000284137	0.00753487	no	3.82503e-15	-0.0387505	0.00492928	no	1.41228e-11	-0.0388115	0.00574369	no
19	44918337	chr19:44918337:CTT:C	CTT	C	C	0	0.0893003	0.00163649	no	0.000513168	0.0114352	0.00329182	no	0	0.094253	0.00215782	no	4.62146e-240	0.0831062	0.00250654	no
19	44920730	chr19:44920730:C:CA	C	CA	CA	0	0.0919492	0.00160645	no	0.000624351	0.0110543	0.00323146	no	0	0.0967338	0.00211848	no	2.2724e-266	0.0859778	0.0024601	no
19	44921082	chr19:44921082:G:GTT	G	GTT	GTT	1.78886e-152	0.0894932	0.00340045	no	0.914741	-0.00073253	0.00684223	no	5.53973e-88	0.0893038	0.00448841	no	1.27482e-66	0.0897444	0.00520189	no
19	44928422	chr19:44928422:AAAAGAAAAAAAAAAAA:AAAAGAAAAAAAAAAAAA	AAAAG	AAAAGA	AAAAGA	1.01815e-39	-0.0157477	0.00119385	no	0.773921	0.000689985	0.00240203	no	1.56277e-22	-0.0153803	0.00157452	no	8.60322e-19	-0.0161858	0.00182824	no
19	44928422	chr19:44928422:AAAAGAAAAAAAAAAAA:AAAAGAAAAAAAAAAAAAA	AAAAG	AAAAGAA	AAAAGAA	8.52583e-51	0.0894807	0.00596819	no	0.19137	0.0156897	0.0120086	no	1.46934e-34	0.0966346	0.00787973	no	1.24763e-18	0.0804257	0.00912719	no
19	44929231	chr19:44929231:CA:C	CA	C	C	7.29551e-10	0.0140495	0.00228086	no	0.320279	0.00455971	0.00458776	no	7.84619e-08	0.0161753	0.00301168	no	0.00115473	0.0113347	0.00348771	no
19	44929231	chr19:44929231:CAAA:C	CAAA	C	C	3.08069e-18	-0.0295606	0.00339425	no	0.465541	0.00497749	0.00682077	no	1.41838e-09	-0.0271856	0.00449072	no	3.6338e-10	-0.0324604	0.00517753	no
19	44929248	chr19:44929248:A:ATT	A	ATT	ATT	3.36099e-18	-0.0295264	0.00339417	no	0.460031	0.00503907	0.00682064	no	1.54141e-09	-0.0271242	0.00449053	no	3.6338e-10	-0.0324604	0.00517753	no
19	44929891	chr19:44929891:AAGGG:A	AAGGG	A	A	1.07587e-08	-0.0118018	0.0020638	no	0.477364	0.00294877	0.00414998	no	0.00014034	-0.0103749	0.00272474	no	1.65635e-05	-0.0135943	0.00315635	no
19	44930070	chr19:44930070:T:TA	T	TA	TA	1.4025e-08	-0.0117096	0.00206401	no	0.493922	0.00283912	0.00415024	no	0.000150879	-0.0103286	0.00272543	no	2.04956e-05	-0.0134435	0.00315606	no
19	44932164	chr19:44932164:C:CT	C	CT	CT	1.69779e-32	-0.0145362	0.00122448	no	0.580403	-0.00136197	0.00246377	no	8.52442e-21	-0.0151221	0.00161661	no	1.93336e-13	-0.0137718	0.00187267	no
19	44935569	chr19:44935569:CAAAAAAAA:C	CAAAAAAAA	C	C	1.17341e-18	0.0364124	0.00412942	no	0.941008	0.000614663	0.00830592	no	1.77945e-11	0.0367264	0.00546236	no	1.06878e-08	0.0360376	0.0063005	no
19	44938805	chr19:44938805:CT:C	CT	C	C	1.03311e-10	0.00806026	0.00124728	no	0.318466	-0.00250416	0.00251014	no	2.26308e-05	0.00697237	0.00164546	no	8.08388e-07	0.00942036	0.00190944	no
19	44941267	chr19:44941267:C:CT	C	CT	CT	1.78758e-16	0.0106372	0.00129155	no	0.689499	-0.00103811	0.00259828	no	2.3091e-09	0.0101915	0.00170577	no	1.57342e-08	0.0111631	0.00197448	no
19	44952426	chr19:44952426:C:CT	C	CT	CT	3.14765e-14	0.00954761	0.00125751	no	0.674015	0.00106433	0.00253024	no	1.87218e-09	0.00996959	0.00165915	no	3.09515e-06	0.00897849	0.00192481	no
19	44953026	chr19:44953026:CAAA:C	CAAA	C	C	1.08448e-07	0.00636825	0.00119882	no	0.430095	-0.0019035	0.00241245	no	0.000533255	0.00547703	0.00158134	no	5.05839e-05	0.00743937	0.0018355	no
19	44954150	chr19:44954150:C:CAAAA	C	CAAAA	CAAAA	3.8225e-15	0.0101344	0.00128919	no	0.536174	-0.00160442	0.0025936	no	2.87459e-08	0.00944785	0.00170257	no	2.63661e-08	0.0109671	0.00197096	no
19	44954274	chr19:44954274:C:CAAAAAAA	C	CAAAAAAA	CAAAAAAA	7.12295e-13	0.00949387	0.00132275	no	0.610713	-0.0013547	0.00266119	no	3.35826e-07	0.00891363	0.00174696	no	4.58683e-07	0.0101979	0.00202215	no
19	44963933	chr19:44963933:C:CT	C	CT	CT	8.91216e-14	0.012581	0.00168726	no	0.50851	0.00224364	0.00339349	no	1.07407e-09	0.0135943	0.00222918	no	1.12813e-05	0.0113214	0.00257819	no
19	44967657	chr19:44967657:CA:C	CA	C	C	1.92543e-15	0.0102162	0.00128562	no	0.600831	-0.00135334	0.00258663	no	1.30515e-08	0.00965111	0.00169744	no	3.06343e-08	0.0108883	0.00196607	no
19	44969687	chr19:44969687:CTT:C	CTT	C	C	4.48977e-25	0.0317276	0.00306719	no	0.690019	-0.00246208	0.00617326	no	3.75557e-14	0.0306362	0.00404713	no	2.14644e-12	0.0329788	0.00469429	no
19	44978981	chr19:44978981:C:CT	C	CT	CT	1.61652e-26	0.0324138	0.00304124	no	0.832536	-0.00129457	0.00612234	no	1.96535e-15	0.0318521	0.00400943	no	1.39323e-12	0.033016	0.00465972	no
19	44997626	chr19:44997626:CTTT:C	CTTT	C	C	7.91837e-25	0.0321648	0.00312592	no	0.49665	-0.00427734	0.00629233	no	2.00418e-13	0.0302932	0.00412201	no	6.85101e-13	0.0343925	0.00478797	no
19	44999110	chr19:44999110:TAA:T	TAA	T	T	6.37452e-08	0.00670142	0.00123915	no	0.0840527	-0.00430809	0.00249362	no	0.00324891	0.00481269	0.00163519	no	1.82818e-06	0.00904845	0.00189625	no
19	44999808	chr19:44999808:CA:C	CA	C	C	1.90917e-25	0.0322701	0.00309521	no	0.411927	-0.00511003	0.00622788	no	2.15674e-13	0.0300058	0.00408836	no	1.44774e-13	0.0349743	0.00473095	no
19	45000581	chr19:45000581:C:CTT	C	CTT	CTT	3.09877e-26	0.0325397	0.00307055	no	0.440411	-0.00476667	0.00617844	no	6.26586e-14	0.0304268	0.00405526	no	8.12404e-14	0.0350601	0.00469401	no
19	45008000	chr19:45008000:CAA:C	CAA	C	C	1.66995e-28	0.0492619	0.0044478	no	0.465255	0.00653016	0.00894269	no	9.48179e-19	0.0521096	0.00589333	no	1.75049e-11	0.045552	0.00677248	no
19	45014168	chr19:45014168:C:CT	C	CT	CT	2.87543e-12	0.01707	0.00244417	no	0.2278	-0.00592742	0.00491475	no	9.66994e-06	0.0143126	0.00323481	no	4.69156e-08	0.0203591	0.00372676	no
19	45016006	chr19:45016006:A:AT	A	AT	AT	8.24208e-29	0.0500568	0.00449397	no	0.501873	0.00606624	0.00903323	no	9.82144e-19	0.0526871	0.0059613	no	8.52359e-12	0.0466706	0.0068331	no
19	45021456	chr19:45021456:C:CA	C	CA	CA	1.25745e-21	0.0376425	0.00393999	no	0.413291	0.00647884	0.00791921	no	9.51942e-15	0.040489	0.00522693	no	1.35477e-08	0.0340203	0.00599016	no
19	45021456	chr19:45021456:CA:C	CA	C	C	3.63534e-10	-0.00777215	0.00123975	no	0.755266	0.000777406	0.00249406	no	6.94741e-06	-0.00734612	0.00163413	no	1.41412e-05	-0.00824921	0.00189994	no
19	45043195	chr19:45043195:T:TTGTGTG	T	TTGTGTG	TTGTGTG	4.54362e-08	-0.00746669	0.00136541	no	0.669082	0.00117439	0.0027477	no	0.00011229	-0.00695455	0.00180055	no	0.000116404	-0.00805961	0.0020914	no
19	45078097	chr19:45078097:C:CTT	C	CTT	CTT	3.37231e-08	0.0122629	0.00222112	no	0.296474	-0.00466444	0.00446774	no	0.000529297	0.010165	0.00293316	no	1.35608e-05	0.0147753	0.00339583	no
19	45080374	chr19:45080374:A:AT	A	AT	AT	7.18992e-11	0.0139038	0.0021335	no	0.461105	-0.0031632	0.00429183	no	1.14896e-05	0.0123658	0.00281862	no	1.28835e-06	0.0157854	0.00326026	no
19	45116911	chr19:45116911:C:CT	C	CT	CT	3.64244e-15	0.0143567	0.00182491	no	0.161764	-0.00513714	0.00367157	no	7.88758e-07	0.0118927	0.00240826	no	4.6706e-10	0.017398	0.0027925	no
19	45157719	chr19:45157719:C:CT	C	CT	CT	1.07854e-10	0.00986548	0.00152817	no	0.13483	-0.00459577	0.00307342	no	0.000114108	0.00779419	0.00201998	no	9.67004e-08	0.0124458	0.00233369	no
19	45171299	chr19:45171299:CACAAAACAAAACAAAACAAAACAAAACAAAACAAAACA:CTCAAAACAAAACAAAACAAAACAAAACAAAACA	CACAAAA	CT	CT	4.8141e-25	0.0231536	0.00223976	no	0.0266611	-0.00998209	0.00450363	no	4.0772e-10	0.0185205	0.0029626	no	2.6771e-17	0.0289147	0.00341739	no
19	45176297	chr19:45176297:C:CA	C	CA	CA	1.55974e-19	0.0189051	0.00209101	no	0.0921577	-0.00708208	0.00420519	no	1.59535e-08	0.0156266	0.00276514	no	6.31392e-13	0.0229602	0.00319147	no
19	45177192	chr19:45177192:CACACACACACACACACACACACACACA:CACACACACACACACACACACA	CACACAC	C	C	9.68122e-30	0.0243379	0.00214849	no	0.0137612	-0.010643	0.00432037	no	7.94465e-12	0.0194354	0.00284141	no	1.58146e-20	0.0304562	0.00327877	yes
19	45177192	chr19:45177192:CACACACACACACACACACACACACACA:CACACACACACACACACACACACACACACACA	C	CACAC	CACAC	8.44151e-08	-0.00948018	0.0017695	no	0.717789	0.00128644	0.00355946	no	0.000146141	-0.00887894	0.00233802	no	0.00015067	-0.0102469	0.00270361	no
19	45183475	chr19:45183475:C:CA	C	CA	CA	1.42797e-22	0.046232	0.00472877	no	0.646274	-0.00436476	0.00951042	no	1.73763e-12	0.0441219	0.00625433	no	1.32379e-11	0.0488274	0.00721593	no
19	45183623	chr19:45183623:C:CTT	C	CTT	CTT	2.99953e-15	0.0193403	0.00245083	no	0.282675	-0.00529513	0.00492876	no	2.07486e-07	0.0168301	0.0032411	no	1.78562e-09	0.0225052	0.0037405	no
19	45188031	chr19:45188031:A:ATT	A	ATT	ATT	1.49399e-10	0.0115414	0.0018016	no	0.512344	-0.00237385	0.00362313	no	1.0741e-05	0.0104904	0.0023832	no	2.87773e-06	0.0128625	0.00274865	no
19	45188550	chr19:45188550:ATTATTATTATTATTATTATTATTATTATTATTATTATT:ATTATTATTATTATTATTATTATTATTATT	ATTATTATTA	A	A	1.21363e-17	0.037413	0.00437468	no	0.734286	-0.00298767	0.00880204	no	4.95356e-10	0.0359446	0.005778	no	4.60764e-09	0.0391943	0.00668713	no
19	45194932	chr19:45194932:C:CTTT	C	CTTT	CTTT	1.01245e-07	0.0197663	0.00371226	no	0.474309	-0.0053448	0.00747016	no	0.000395244	0.0173519	0.0048971	no	6.83194e-05	0.0226314	0.00568314	no
19	45194932	chr19:45194932:CT:C	CT	C	C	1.37603e-07	-0.0202275	0.0038393	no	0.991587	8.14206e-05	0.00772137	no	6.26401e-05	-0.0203003	0.0050716	no	0.000567612	-0.0202249	0.00586788	no
19	45202210	chr19:45202210:TAA:T	TAA	T	T	4.59067e-12	0.0308375	0.00445758	no	0.230839	-0.0107468	0.00896908	no	1.18803e-05	0.0257728	0.00588432	no	5.33292e-08	0.0370925	0.00681827	no
19	45203262	chr19:45203262:GTTTATTTA:G	GTTTATTTA	G	G	4.97042e-15	0.0126692	0.00161843	no	0.428363	-0.00257923	0.00325662	no	7.96874e-08	0.0114521	0.00213337	no	9.85548e-09	0.0142195	0.00248004	no
19	45204186	chr19:45204186:CT:C	CT	C	C	2.03529e-14	0.0124021	0.00162145	no	0.375749	-0.00289034	0.00326313	no	2.28986e-07	0.0110548	0.00213646	no	1.33254e-08	0.0141259	0.00248599	no
19	45205166	chr19:45205166:TTG:T	TTG	T	T	4.45331e-15	0.0126844	0.00161753	no	0.369396	-0.00292155	0.00325482	no	1.11234e-07	0.0113168	0.0021322	no	5.93254e-09	0.0144232	0.00247863	no
19	45206353	chr19:45206353:CAAAAAA:C	CAAAAAA	C	C	1.63862e-18	0.0393309	0.00447944	no	0.314039	-0.00906492	0.00900383	no	3.34422e-09	0.035114	0.00593738	no	6.6428e-11	0.0445103	0.00681728	no
19	45209045	chr19:45209045:G:GT	G	GT	GT	1.26423e-18	0.0396396	0.00449967	no	0.283066	-0.00970876	0.00904436	no	3.88154e-09	0.0351272	0.00596439	no	4.21641e-11	0.0451736	0.00684779	no
19	45210046	chr19:45210046:AAAAACAAAACAAAACAAAACAAAA:AAAAACAAAACAAAACAAAACAAAACAAAACAAAACAAAA	A	AAAAACAAAACAAAAC	AAAAACAAAACAAAAC	5.38616e-16	0.0364155	0.00449412	no	0.402017	-0.00757069	0.00903397	no	3.4264e-08	0.0328657	0.00595568	no	2.58391e-09	0.0407504	0.00684137	no
19	45212598	chr19:45212598:C:CTT	C	CTT	CTT	1.97666e-09	0.0131105	0.00218512	no	0.880997	-0.000658101	0.00439598	no	1.00695e-05	0.0127497	0.00288729	no	4.82133e-05	0.0135684	0.00333846	no
19	45227284	chr19:45227284:AT:A	AT	A	A	3.95931e-11	0.0206602	0.00312757	no	0.302466	-0.00648579	0.00628979	no	1.95531e-05	0.0176639	0.00413668	no	3.47504e-07	0.02432	0.00477244	no
19	45240102	chr19:45240102:A:ATT	A	ATT	ATT	4.23924e-08	0.0184553	0.00336731	no	0.161129	-0.00949384	0.00677508	no	0.00141286	0.014185	0.00444383	no	3.64636e-06	0.0238609	0.00515268	no
19	45802824	chr19:45802824:CTT:C	CTT	C	C	9.49005e-08	0.0164667	0.00308576	yes	0.212484	-0.00773198	0.00620163	no	0.00152294	0.0129554	0.00408646	no	1.01469e-05	0.0207525	0.00470131	no
