# Supplementary material for: GWAS on short tandem repeats identifies genetic mechanisms in Alzheimer’s disease
Source: Nat Commun. 2026 Jun 4;17:4968. doi: 10.1038/s41467-026-73902-7 (PMC13237113; doi:10.1038/s41467-026-73902-7)
Supplement: Supplementary file 21 — Dataset 19 [file 41467_2026_73902_MOESM21_ESM.xlsx]

## Sheet: Supplementary Data 19
Chromosome	Position (GRCh39 Assembly)	ID	Reference Allele	Alternate Allele	Allele 1	Unadjusted			Adjusted
						BETA	SE	P	BETA	SE	P
19	44726753	chr19:44726753:M_2	AAAAAAAAAAAAAAAAAA	<17>	<17>	0.0170057	0.00260363	6.54208e-11	0.00336686	0.00259938	0.195235
19	44736804	chr19:44736804:M_7	TTTTTTTCTCTTTTTTTTTTTTT	<24>	<24>	0.019029	0.00257261	1.40688e-13	0.000354507	0.00258692	0.891001
19	44740138	chr19:44740138:M_13	ACACACACACACACACACACACACACACA	<22.5>	<22.5>	0.036735	0.00445143	1.57196e-16	-0.00198782	0.00450563	0.659079
19	44797755	chr19:44797755:M_1	AAAAAAAAAAAA	<11>	<11>	-0.0206724	0.00362442	1.17616e-08	-0.00842151	0.00360195	0.0193869
19	44798193	chr19:44798193:M_2	GTTTTTTTGTTTGTTTGTTTGTTTGTTT	<6>	<6>	-0.0185291	0.0029029	1.74502e-10	-0.00518969	0.00289296	0.0728314
19	44802266	chr19:44802266:M_3	AAAAAAAGAAAAAAAAAAAAAA	<21>	<21>	-0.0378007	0.00563372	1.96087e-11	-0.0203205	0.00559615	0.000282296
19	44806007	chr19:44806007:M_10	TTTTTTTTTTTTTTTTTTTTTTTTT	<23>	<23>	-0.0362139	0.00563745	1.33531e-10	-0.018902	0.00559948	0.000736666
19	44812950	chr19:44812950:M_3	AAAAAAAAAAAAAAAAA	<16>	<16>	-0.0369803	0.00578493	1.63931e-10	-0.0198612	0.00574484	0.000546011
19	44817541	chr19:44817541:M_3	TTTTTTTTGTTTTTTTTTTTTT	<23>	<23>	-0.0361526	0.00559947	1.07713e-10	-0.0187516	0.00556212	0.000748407
19	44823717	chr19:44823717:M_6	TTTTTTTTTTTTTTTTTTTT	<17>	<17>	0.0275103	0.00228648	2.56048e-33	0.00480764	0.00233245	0.0392873
19	44828687	chr19:44828687:M_2	TGTTTGTTTGTTTGTTTGTTT	<6.2>	<6.2>	0.0263631	0.00226235	2.32724e-31	0.00488193	0.00230189	0.0339385
19	44829379	chr19:44829379:M_6	AAATAAATAAATAAATAAATAAATAAATAAATA	<9.2>	<9.2>	0.0473068	0.00839056	1.72419e-08	-0.00105831	0.00838958	0.899617
19	44829764	chr19:44829764:M_1	AAAAAAAAAAAAAAAAA	<16>	<16>	0.0245093	0.00226435	2.74841e-27	0.00693627	0.0022835	0.00238567
19	44829764	chr19:44829764:M_2	AAAAAAAAAAAAAAAAA	<18>	<18>	-0.0142787	0.00249481	1.0475e-08	-0.00382326	0.00248365	0.123717
19	44831565	chr19:44831565:M_8	TTTTTTATTCTTTTTTTTTTTTTTTTTTTTTTT	<29>	<29>	0.0240969	0.00224808	8.5971e-27	0.00559309	0.00227199	0.0138274
19	44831565	chr19:44831565:M_9	TTTTTTATTCTTTTTTTTTTTTTTTTTTTTTTT	<30>	<30>	-0.0157998	0.00210116	5.54313e-14	-0.00391223	0.00210067	0.0625535
19	44838513	chr19:44838513:M_3	AAAAAAAAAAAAA	<15>	<15>	0.0709678	0.00969197	2.45605e-13	-0.00559386	0.00977188	0.567022
19	44839903	chr19:44839903:M_4	TATATATATATATATATATATATATATATATATATATATATATA	<8>	<8>	-0.025658	0.00422335	1.24247e-09	-0.00900499	0.00420219	0.0321215
19	44839946	chr19:44839946:M_7	ACACACACACACACACACACACACACACACACACA	<15.5>	<15.5>	-0.0192715	0.00208558	2.50505e-20	-0.00203718	0.00210723	0.333668
19	44840477	chr19:44840477:M_9	AAAAAAAAAAAAAAAAAAAAA	<23>	<23>	-0.0166152	0.00290856	1.1164e-08	-0.00123032	0.00290403	0.671816
19	44840783	chr19:44840783:M_1	AAAAAAAAAAAAAAA	<14>	<14>	0.0231031	0.00227364	3.03637e-24	0.00347767	0.00230188	0.130844
19	44844404	chr19:44844404:M_3	AAAAAAAAAAAAAAA	<16>	<16>	-0.0153927	0.00210189	2.43872e-13	-0.00398929	0.00209981	0.0574582
19	44852421	chr19:44852421:M_4	TTTTTGTTTTTTTTGTTTTTTTTTT	<24>	TTTTTGTTTTTTTTGTTTTTTTTTT	-0.0135317	0.002239	1.51268e-09	-0.00259248	0.00223301	0.245652
19	44852527	chr19:44852527:M_1	AAAAAAAAAAAAAAA	<14>	<14>	0.0287181	0.00232613	5.45687e-35	0.0025056	0.00239259	0.294994
19	44853496	chr19:44853496:M_1	TTTTTTTTTTT	<12>	<12>	0.0272127	0.00237305	2.01341e-30	0.00304641	0.00242369	0.208783
19	44855118	chr19:44855118:M_2	AAAAAAAAAAAAAA	<13>	AAAAAAAAAAAAAA	-0.0184289	0.00219596	4.83611e-17	-0.00300023	0.00220654	0.173928
19	44859826	chr19:44859826:M_1	AAAAAAAAAAAAAAAA	<15>	<15>	0.0149516	0.00216001	4.48172e-12	0.00183109	0.00216232	0.3971
19	44860956	chr19:44860956:M_1	AAAAAAAAAAAAAA	<13>	<13>	0.0153676	0.00215783	1.07277e-12	0.00253274	0.00215927	0.240814
19	44862415	chr19:44862415:M_1	AAAAAAAAAAAAGAAAAGAAAAAA	<12>	<12>	-0.0248979	0.00324779	1.78961e-14	-0.00611402	0.00324841	0.0598173
19	44862467	chr19:44862467:M_1	AAAAAAAAAAAA	<11>	<11>	-0.02417	0.00323355	7.79987e-14	-0.005955	0.00323251	0.0654459
19	44862467	chr19:44862467:M_4	AAAAAAAAAAAA	<15>	<15>	0.0155651	0.00217263	7.88328e-13	0.00255663	0.00217438	0.239679
19	44862993	chr19:44862993:M_4	AAAAAAAAAAAAAAAAAAAA	<16>	<16>	0.0155132	0.00215611	6.29324e-13	0.00258309	0.00215793	0.231301
19	44862993	chr19:44862993:M_8	AAAAAAAAAAAAAAAAAAAA	<21>	<21>	-0.0130995	0.0021585	1.29338e-09	0.00167634	0.00216649	0.439076
19	44866174	chr19:44866174:M_1	AAAAAAAAAAAAA	<12>	<12>	-0.017101	0.00272459	3.47655e-10	-0.000185216	0.00272851	0.94588
19	44868446	chr19:44868446:M_12	TTTTTTTTCTTTTCCTTTTTCTTTTTTTTTTTTTTTCTTTTTTT	<50>	<50>	-0.016375	0.00268492	1.07227e-09	0.000931095	0.00269095	0.729336
19	44873637	chr19:44873637:M_3	ACACACACACACACACACACACA	<12.5>	<12.5>	0.0637928	0.00381812	1.41044e-62	0.00819681	0.00404039	0.04249
19	44873637	chr19:44873637:M_2	ACACACACACACACACACACACA	<10.5>	<10.5>	-0.0170701	0.00268557	2.07706e-10	0.00064799	0.00269318	0.809863
19	44875269	chr19:44875269:M_1	TTTTTTTTTTTTTTT	<16>	<16>	-0.0173163	0.00267234	9.22824e-11	0.000429182	0.00268039	0.872787
19	44880775	chr19:44880775:M_0	TTTTTTTTTTTTTTTTTT	<17>	<17>	0.0693099	0.00902608	1.62043e-14	-0.0176038	0.00917657	0.055071
19	44881524	chr19:44881524:M_1	AAAAAAAAAAAAAAAAA	<16>	<16>	0.0355414	0.00212142	6.56349e-63	0.00410924	0.00224997	0.0678003
19	44882691	chr19:44882691:M_12	AAAAAAAAAAAAAAAAAAAAAAAAA	<27>	<27>	0.091317	0.00295806	3.18685e-208	0.00809983	0.00406495	0.0463079
19	44882784	chr19:44882784:M_2	TTTTTTTTTTTTTTTT	<15>	TTTTTTTTTTTTTTTT	0.0858895	0.00271956	8.73436e-218	0.0100254	0.00376572	0.00776265
19	44882784	chr19:44882784:M_1	TTTTTTTTTTTTTTTT	<14>	<14>	0.0862375	0.00281037	9.0282e-206	0.00868717	0.00381455	0.0227659
19	44885298	chr19:44885298:M_4	TCTTTCTTTCTTT	<5.2>	<5.2>	0.0696034	0.00263971	1.13845e-152	0.000247838	0.00333491	0.940759
19	44885298	chr19:44885298:M_1	TCTTTCTTTCTTT	<1.8>	<1.8>	0.0923194	0.00654623	4.06064e-45	-0.00817017	0.00694926	0.239722
19	44889416	chr19:44889416:M_2	TTTTTTTTTTTTTT	<13>	<13>	-0.0389402	0.00607565	1.46948e-10	-0.0194264	0.00603625	0.00128999
19	44894262	chr19:44894262:M_6	TTTTTTTTTTTTTTTTTT	<20>	<20>	-0.0142492	0.0021461	3.16228e-11	0.0013434	0.00215778	0.533559
19	44897777	chr19:44897777:M_4	AAAAAAAAAAAAAAA	<14>	<14>	0.120206	0.00988245	5.1499e-34	0.0108543	0.0101507	0.28493
19	44899133	chr19:44899133:M_1	AAAAAAAAAAAAAAAAAA	<17>	<17>	0.0902149	0.0059099	1.50954e-52	-0.0048433	0.00632332	0.443712
19	44899619	chr19:44899619:M_3	TTTTTTTTTTTTTTTTT	<15>	<15>	-0.0177723	0.0021012	2.75352e-17	0.00200368	0.00213445	0.347869
19	44909522	chr19:44909522:M_1	TTTTTTTTTTTTTT	<13>	<13>	0.114144	0.00396769	3.21317e-181	0.00624629	0.0052124	0.230783
19	44910661	chr19:44910661:M_4	TCTTTCTTTCTTTCTTT	<6.2>	<6.2>	-0.00508753	0.00339805	0.134346	-0.0188708	0.00338028	2.37564e-08
19	44911610	chr19:44911610:M_1	TTTTTTTTTTTTTTT	<14>	TTTTTTTTTTTTTTT	-0.0295337	0.00216452	2.38666e-42	-0.00055535	0.00226148	0.806016
19	44916969	chr19:44916969:M_1	AAAAAAAAAAAAAAAAA	<18>	<18>	-0.0374801	0.00613987	1.03599e-09	-0.0181702	0.00609923	0.00289168
19	44920731	chr19:44920731:M_3	AAAAAAAAAAAAAA	<15>	<15>	0.0942288	0.00279784	3.36311e-247	0.0106894	0.0042065	0.0110502
19	44921083	chr19:44921083:M_2	TTTTTTTTTTT	<13>	<13>	0.0991561	0.00265544	5.68615e-303	0.0124999	0.00488916	0.0105696
19	44921098	chr19:44921098:M_8	TTTATTTATTTATTTATTTATTTATTTATTTTTTATT	<9.8>	<9.8>	0.0962405	0.00292402	2.99033e-236	0.0051777	0.0044223	0.241675
19	44928422	chr19:44928422:M_3	AAAAGAAAAAAAAAAAA	<19>	<19>	0.0828836	0.00950055	2.72563e-18	0.015615	0.00954897	0.102
19	44928422	chr19:44928422:M_2	AAAAGAAAAAAAAAAAA	<18>	<18>	-0.0132333	0.00209358	2.61196e-10	0.00116021	0.00210166	0.580921
19	44969688	chr19:44969688:M_3	TTTTTTTTTTTTTTTTTT	<16>	<16>	0.0312807	0.00522871	2.20553e-09	0.00900132	0.00520629	0.0838247
19	44973762	chr19:44973762:M_5	TTTTTTTTTTTTTTTTTTTT	<24>	<24>	0.0296906	0.00516217	8.86856e-09	0.0101769	0.00513435	0.0474684
19	44978982	chr19:44978982:M_2	TTTTTTTTTTTTTTTTT	<18>	<18>	0.0329375	0.00510032	1.06666e-10	0.0112901	0.00507841	0.0262076
19	44997627	chr19:44997627:M_8	TTTTTTTTTTTTTTTTTTTTTTT	<20>	<20>	0.0301938	0.0051424	4.33203e-09	0.00792819	0.00512116	0.121596
19	44999809	chr19:44999809:M_1	AAAAAAAAAAAAAAA	<14>	<14>	0.0319059	0.00514058	5.43391e-10	0.00982315	0.00511905	0.0549948
19	45000582	chr19:45000582:M_2	TTTTTTTTTTTT	<14>	<14>	0.0316559	0.0051543	8.19869e-10	0.00943126	0.00513289	0.0661511
19	45011798	chr19:45011798:M_17	GAGAGAGAGAGAGAGAGAGAGAGAGAGAGAGAGAGAGA	<25>	<25>	0.0323574	0.00564172	9.75853e-09	0.00775513	0.00561878	0.167523
19	45021457	chr19:45021457:M_6	AAAAAAAAAAAAAAAAAAA	<20>	<20>	0.0468743	0.0072908	1.28847e-10	0.00923771	0.0072772	0.2043
19	45171300	chr19:45171300:M_2	ACAAAACAAAACAAAACAAAACAAAACAAAACAAAACA	<6.6>	<6.6>	0.0248323	0.00390068	1.94726e-10	0.00886182	0.00388252	0.0224626
19	45177192	chr19:45177192:M_6	CACACACACACACACACACACACACACA	<11>	<11>	0.0276946	0.00379967	3.15437e-13	0.00888136	0.0037906	0.0191318
19	45183476	chr19:45183476:M_1	AAAAAAAAAAAAAA	<15>	<15>	0.0463965	0.0083686	2.96232e-08	0.0149468	0.008323	0.0725224
19	45210047	chr19:45210047:M_4	AAAACAAAACAAAACAAAACAAAA	<7.8>	<7.8>	0.0424299	0.00787915	7.25822e-08	0.0180061	0.00782613	0.0214067
19	45231458	chr19:45231458:M_5	AAAAAAAAAAAAAAAAAAAAAA	<23>	<23>	-0.0130249	0.00211259	7.06052e-10	-0.00487937	0.00210159	0.0202486
