# Supplementary material for: GWAS on short tandem repeats identifies genetic mechanisms in Alzheimer’s disease
Source: Nat Commun. 2026 Jun 4;17:4968. doi: 10.1038/s41467-026-73902-7 (PMC13237113; doi:10.1038/s41467-026-73902-7)
Supplement: Supplementary file 24 — Source Data [file 41467_2026_73902_MOESM24_ESM.zip]

Archive with 9 entries (8 files):
- manuscript_source_data/
- manuscript_source_data/mainfig_1a.txt
- manuscript_source_data/mainfig_1b.txt
- manuscript_source_data/mainfig_2ac.txt
- manuscript_source_data/mainfig_2bd.txt
- manuscript_source_data/mainfig_2e.txt
- manuscript_source_data/mainfig_2f.txt
- manuscript_source_data/mainfig_3a.txt
- manuscript_source_data/readme.txt
