# Supplementary material for: GWAS on short tandem repeats identifies genetic mechanisms in Alzheimer’s disease
Source: Nat Commun. 2026 Jun 4;17:4968. doi: 10.1038/s41467-026-73902-7 (PMC13237113; doi:10.1038/s41467-026-73902-7)
Supplement: Supplementary file 24 — Source Data [file 41467_2026_73902_MOESM24_ESM.zip › manuscript_source_data/mainfig_1b.txt]

#CHROM	POS	P	-log10
1	27544	0.970181	0.01314723483874843
1	31720	0.609349	0.2151338972505982
1	33521	0.427377	0.3691888538187911
1	35484	0.732382	0.13526233804147397
1	44836	0.0128678	1.8904956978144716
1	46403	0.557107	0.254061384634662
1	46403	0.0531738	1.274302302257557
1	64506	0.291948	0.5346944955520635
1	98619	0.773303	0.11165030498952057
1	99000	0.0252114	1.598403037092584
1	99000	0.8092	0.0919441259012329
1	101675	0.675858	0.1701445411803948
1	101675	0.802505	0.09555225304689736
1	108546	0.705796	0.15132080727223862
1	109565	0.855096	0.06798512511999202
1	124846	0.201353	0.6960418953650189
1	149680	0.0430196	1.3663336320378259
1	151480	0.756495	0.12119393806985672
1	155855	0.242493	0.615300793578218
1	157108	0.765228	0.11620914734440661
1	160472	0.420383	0.3763548548594762
1	206000	0.286175	0.5433683085087324
1	271579	0.0813456	1.089665933168423
1	376202	0.0906131	1.0428090115235942
1	388434	0.211221	0.6752629055949878
1	391464	0.231636	0.6351939432764236
1	412082	0.752678	0.12339077775905014
1	432261	0.331726	0.4792204880403321
1	519068	0.679603	0.16774471267443106
1	589269	0.71723	0.14434155323984504
1	599683	0.868429	0.06126568230457733
1	613404	0.627623	0.20230114954963843
1	626637	0.206914	0.6842101235582938
1	636453	0.63599	0.19654971293485973
1	640899	0.790614	0.1020354995441313
1	640899	0.222604	0.65246703603761
1	640899	0.565118	0.24786085944042135
1	647836	0.364974	0.43773807269069565
1	751074	0.86559	0.06268776953175897
1	765744	0.815888	0.0883694543838659
1	791053	0.256969	0.5901192655441252
1	816109	0.620906	0.20697414341653697
1	816109	0.947616	0.023367615052430558
1	828390	0.97124	0.012673439714505965
1	828390	0.441519	0.3550506025788087
1	832737	0.82788	0.08203260900578059
1	832737	0.61333	0.2123057920126371
1	832737	0.930972	0.0310633807032522
1	840410	0.89385	0.04873535551953198
1	840410	0.977543	0.009864129837991389
1	840410	0.863476	0.06374972898525086
1	868373	0.722249	0.14131305079187556
1	869599	0.849706	0.07073131506729295
1	871923	0.933497	0.02988707341446288
1	871923	0.7603	0.11901500951324658
1	890447	0.206284	0.6855344558910503
1	893802	0.670591	0.1735422795331546
1	893802	0.899614	0.045943794593190354
1	893802	0.935551	0.0289325326804248
1	899025	0.318876	0.49637816642589816
1	902774	0.152424	0.8169466455493195
1	907237	0.347711	0.4587815699904976
1	907539	0.348532	0.45775734156765124
1	907539	0.103633	0.9845019295731587
1	914949	0.00473535	2.3246479158262643
1	931132	0.00692609	2.1595118693777478
1	943527	0.111332	0.9533799890707625
1	943527	0.126613	0.8975217008083013
1	949042	0.433454	0.36305698493790134
1	950660	0.398882	0.3991555612761566
1	950789	0.525528	0.27940413991825064
1	962076	0.209867	0.678055845574917
1	965304	0.176103	0.7542332455526094
1	975108	0.646513	0.18942273795837206
1	987287	0.927679	0.03260227447652376
1	987287	0.222413	0.6528398319134392
1	987287	0.347387	0.4591864378575534
1	988586	0.177059	0.7518819929330032
1	994322	0.99221	0.0033964002358000045
1	1002183	0.840917	0.07524686772273388
1	1002416	0.46361	0.333847204938855
1	1002416	0.853819	0.06863418508683396
1	1002416	0.714424	0.14604396440437833
1	1002416	0.698226	0.15600398329856313
1	1010482	0.0207217	1.683574618119205
1	1010748	0.0206584	1.684903317766996
1	1013032	0.0214802	1.6679616792810474
1	1016061	0.207398	0.6831954359563888
1	1017115	0.146283	0.8348061416475991
1	1019470	0.625012	0.20411164428192036
1	1028321	0.79974	0.09705118165582301
1	1031076	0.0993433	1.002861417644738
1	1035170	0.720308	0.14248176176563784
1	1035170	0.751716	0.12394620585639317
1	1048768	0.889895	0.05066123336716966
1	1048768	0.367736	0.43446385221969186
1	1056739	0.130814	0.8833457743803981
1	1057754	0.922539	0.03501526513987634
1	1063646	0.334772	0.47525087312207087
1	1068868	0.534378	0.27215142979013623
1	1090293	0.27995	0.5529195281689975
1	1097585	0.0808259	1.0924494508010638
1	1097585	0.507744	0.29435519994144715
1	1111366	0.53749	0.2696296113848575
1	1111366	0.732534	0.13517221306299576
1	1111366	0.720458	0.14239133185193792
1	1113196	0.855341	0.06786070995732424
1	1113196	0.170949	0.7671334353514588
1	1113914	0.312462	0.5052027917400264
1	1126312	0.649706	0.1872831225299071
1	1126312	0.348036	0.4583758313617007
1	1133446	0.600897	0.22119996421225316
1	1134084	0.839185	0.0761422875354818
1	1134084	0.8378	0.07685964397479933
1	1138570	0.841136	0.07513377914339157
1	1154790	0.440291	0.3562601918747583
1	1154790	0.42523	0.3713761035681816
1	1166518	0.124647	0.9043181696200912
1	1177319	0.168261	0.7740165343364229
1	1178562	0.127338	0.8950419755479183
1	1181010	0.418204	0.37861181759768747
1	1186083	0.848761	0.07121458418909242
1	1186831	0.607596	0.21638509390017588
1	1186831	0.224414	0.6489500532398985
1	1187905	0.958827	0.018259744990999634
1	1188406	0.722528	0.141145318107929
1	1190248	0.882031	0.054516150817899525
1	1190432	0.653372	0.1848394809809531
1	1210102	0.417748	0.37908562064712165
1	1224282	0.634641	0.1974718744061412
1	1226622	0.451359	0.3454778933806688
1	1230463	0.48492	0.3143299035097271
1	1249991	0.306554	0.5134930127072119
1	1251357	0.417409	0.379438191091843
1	1256889	0.762311	0.11786781339954262
1	1261652	0.721669	0.14166194984715638
1	1263832	0.195902	0.7079611301893882
1	1269461	0.87919	0.05591726026782049
1	1273795	0.176551	0.7531298182127393
1	1277831	0.173829	0.7598777682248707
1	1278492	0.111248	0.9537077879584595
1	1279401	0.876929	0.05703556758771758
1	1279401	0.115755	0.9364602406943651
1	1282757	0.879974	0.05553015946726469
1	1282757	0.86442	0.06327519344410054
1	1293961	0.0965545	1.0152274807698645
1	1297733	0.760376	0.1189715993711096
1	1301259	0.293688	0.532113798251637
1	1301259	0.578146	0.23796247474978863
1	1301427	0.294041	0.5315921089337833
1	1301427	0.818484	0.0869898059033872
1	1341541	0.436624	0.3598923960178622
1	1343258	0.707401	0.15033433059113588
1	1363082	0.409236	0.38802616891479
1	1363082	0.61339	0.2122633085299598
1	1363432	0.474519	0.323746393500219
1	1363602	0.392317	0.4063628724816578
1	1365037	0.431905	0.36461176826127595
1	1366512	0.487775	0.31178046240744556
1	1367717	0.40343	0.3942318097672351
1	1369036	0.982912	0.007485362763163667
1	1369804	0.540638	0.26709343216612036
1	1370554	0.46941	0.32844766271663567
1	1370554	0.512557	0.2902578309376462
1	1375679	0.416678	0.38019942906234955
1	1375679	0.345012	0.46216579929440826
1	1377481	0.387947	0.41122760218868687
1	1378485	0.0957053	1.0190640110526332
1	1378485	0.242954	0.6144759463082107
1	1379092	0.667167	0.17576544329409016
1	1384556	0.698029	0.1561265339981168
1	1384556	0.253082	0.5967387421537307
1	1388566	0.212653	0.6723284861018249
1	1388566	0.971146	0.01271547428573001
1	1390114	0.547087	0.2619436048996335
1	1391092	0.468166	0.3296001296153743
1	1396191	0.871575	0.05969523542183612
1	1396191	0.155232	0.8090187470540304
1	1403128	0.777056	0.10954768182377739
1	1403128	0.998863	0.0004940737601138639
1	1403241	0.753267	0.12305105823026993
1	1404158	0.112238	0.9498600807243738
1	1417052	0.869201	0.060879782703293917
1	1417052	0.146419	0.8344025635798769
1	1423776	0.214542	0.6684876751216686
1	1423957	0.771178	0.11284536838801172
1	1425465	0.653195	0.1849571483087933
1	1429000	0.287428	0.541470927039738
1	1435946	0.117683	0.9292862690123509
1	1472098	0.482274	0.3167061508106443
1	1472098	0.960747	0.017390962976525304
1	1497858	0.682636	0.16581081217650934
1	1498969	0.489067	0.3106316403915806
1	1499280	0.480368	0.3184259310907452
1	1499280	0.552548	0.2576299887204076
1	1499894	0.723355	0.14064851224507513
1	1501261	0.708726	0.1495216346162079
1	1502221	0.480551	0.3182605146692797
1	1502221	0.475562	0.3227928551669757
1	1503224	0.829129	0.08137789450437713
1	1504929	0.366445	0.4359911997103387
1	1509915	0.833585	0.07905010891480055
1	1509915	0.40289	0.39481351195814984
1	1510083	0.637584	0.1954625899790986
1	1510083	0.719041	0.14324634526928184
1	1510807	0.157714	0.8021297533871552
1	1512482	0.299684	0.5233364432312038
1	1525414	0.980763	0.008435926592923639
1	1527959	0.361448	0.44195417399175774
1	1531452	0.984044	0.006985482330870161
1	1534914	0.472534	0.3255669374591706
1	1540509	0.743957	0.12845216553261624
1	1546861	0.583602	0.23388322845186316
1	1546861	0.460988	0.33631037960300497
1	1546861	0.375915	0.4249103444451245
1	1548555	0.487253	0.31224547826588783
1	1548555	0.542254	0.2657972356779547
1	1549974	0.606777	0.21697088958997846
1	1553019	0.73795	0.1319730629191292
1	1553620	0.379025	0.4213321435834556
1	1553620	0.589999	0.22914872445082177
1	1553620	0.524836	0.27997638311195927
1	1553792	0.36095	0.44255295385064064
1	1553792	0.262281	0.5812331691657557
1	1557496	0.970211	0.013133805764150954
1	1558205	0.415693	0.38122728866907873
1	1558205	0.870068	0.06044680385183616
1	1558205	0.204041	0.6902825566688958
1	1563538	0.196637	0.7063347602376476
1	1563538	0.410309	0.38688895681454166
1	1566100	0.477865	0.32069477710320027
1	1566855	0.248401	0.6048466601314971
1	1567913	0.385314	0.4141852110433507
1	1567913	0.580768	0.2359973210377907
1	1567913	0.981617	0.008057928946230274
1	1567913	0.792943	0.10075803043168374
1	1570284	0.39299	0.4056185005153461
1	1571435	0.484287	0.3148971888185054
1	1571435	0.326013	0.4867650817857495
1	1571795	0.272642	0.5644072410794078
1	1573266	0.876959	0.057020710499399045
1	1573266	0.235826	0.6274083152966987
1	1573266	0.416684	0.38019317543693476
1	1574022	0.102537	0.9891193931810226
1	1579411	0.952893	0.020955863389467883
1	1579411	0.411586	0.38553940608198667
1	1580021	0.178211	0.7490654928251745
1	1584236	0.143684	0.8425915902414503
1	1584236	0.949627	0.02244694592339735
1	1585291	0.0977565	1.0098543559752664
1	1585950	0.139561	0.8552359273514277
1	1585950	0.424463	0.37216016077023956
1	1585950	0.397368	0.400807109503468
1	1585950	0.328759	0.48312234923424446
1	1585950	0.601959	0.22043308794506344
1	1585950	0.381063	0.4190032177875925
1	1585950	0.157262	0.8033762054379068
1	1587223	0.204181	0.6899846735080168
1	1587223	0.23324	0.6321969672509932
1	1587223	0.0932528	1.030338119237312
1	1587398	0.064434	1.1908849072380812
1	1588142	0.168566	0.7732300186878326
1	1588221	0.142383	0.8465418607478038
1	1589161	0.568772	0.2450617915764721
1	1589161	0.829814	0.08101924235416949
1	1589419	0.178153	0.7492068599676065
1	1589496	0.00477061	2.321426085803471
1	1590814	0.831504	0.08013565723971244
1	1592847	0.307484	0.5121774779129424
1	1592847	0.970192	0.013142310796514255
1	1592847	0.13553	0.8679645616725012
1	1593275	0.526787	0.27836495105635817
1	1607342	0.0551367	1.258559230516752
1	1607342	0.948685	0.022877966151402928
1	1607342	0.491645	0.30834837322808406
1	1609197	0.0940039	1.0268541281732362
1	1611571	0.123246	0.9092271670293752
1	1612524	0.476705	0.3217502928788704
1	1612859	0.211389	0.6749176157210941
1	1613331	0.103889	0.9834304340809786
1	1615016	0.565733	0.24738848751396575
1	1626517	0.121446	0.9156167847413993
1	1630686	0.594433	0.225897088682067
1	1649955	0.264023	0.5783582385165627
1	1650356	0.309205	0.5097534919372427
1	1650356	0.883742	0.05367450459145812
1	1650665	0.361277	0.44215968606838785
1	1650665	0.044807	1.3486541327899528
1	1653826	0.271413	0.566369354564815
1	1653826	0.516382	0.2870289047420233
1	1653826	0.619845	0.20771689769618687
1	1653826	0.558767	0.2527692506271115
1	1653826	0.579305	0.2370927230751903
1	1653826	0.784055	0.10565347129681292
1	1654653	0.0946036	1.0240923368499315
1	1655887	0.654115	0.1843458916224537
1	1657903	0.642057	0.19242641478690042
1	1670424	0.13824	0.8593662748651819
1	1673962	0.0695202	1.157888987152436
1	1674625	0.238731	0.6220911827746215
1	1674625	0.0447936	1.3487840325026976
1	1685109	0.984	0.007004901568658489
1	1686307	0.389858	0.40909354950228377
1	1686307	0.913685	0.03920350485806935
1	1686307	0.966623	0.014742875393863427
1	1687735	0.882128	0.05446839257752883
1	1687735	0.170225	0.7689766571496194
1	1743545	0.123755	0.9074372454970799
1	1743715	0.652151	0.18565183544275135
1	1752909	0.109326	0.9612765414928638
1	1758676	0.416426	0.38046216267730626
1	1762760	0.499803	0.30120114140777704
1	1762760	0.340976	0.46727618826373996
1	1763619	0.45594	0.34109230510614597
1	1768172	0.0427297	1.3692701563005647
1	1769733	0.136498	0.8648737119589552
1	1769970	0.20993	0.6779254942262161
1	1769970	0.455324	0.3416794575484709
1	1771043	0.426337	0.3702469751207913
1	1771076	0.190312	0.7205338266920944
1	1771076	0.0269448	1.569525035642598
1	1771803	0.224195	0.6493740772746025
1	1771974	0.557901	0.2534428601452991
1	1772161	0.295776	0.529037068643491
1	1773730	0.277314	0.5570282048207365
1	1773730	0.924222	0.034223697833236255
1	1773730	0.213856	0.6698785605564007
1	1776462	0.32351	0.4901122903347056
1	1776773	0.429637	0.36689832459925914
1	1776773	0.37746	0.42312906443135007
1	1784339	0.998085	0.0008324712787429693
1	1789696	0.769399	0.11384838248821567
1	1791173	0.447415	0.3492894598727677
1	1792697	0.426334	0.3702500311258524
1	1793065	0.189204	0.7230696863297627
1	1798926	0.907462	0.042171552006277764
1	1798926	0.275599	0.5597223625817914
1	1800754	0.329073	0.48270774952588635
1	1800754	0.422195	0.3744869142904839
1	1802764	0.228845	0.6404585719678656
1	1802764	0.0844602	1.0733478945095773
1	1804307	0.907977	0.041925152469659034
1	1808625	0.106266	0.973605666561737
1	1810536	0.775952	0.11016514314887828
1	1810671	0.978537	0.009422748348308425
1	1811060	0.99771	0.0009956748468752646
1	1811060	0.731091	0.13602856238804312
1	1811060	0.102217	0.9904768694438312
1	1811082	0.111352	0.9533019781704606
1	1811082	0.26989	0.5688132066820003
1	1812394	0.571573	0.24292829462557863
1	1814798	0.88907	0.05106404396013332
1	1814798	0.248061	0.6054415098760174
1	1816645	0.0477085	1.3214042378523863
1	1816645	0.0694387	1.1583984184207259
1	1818306	0.366175	0.43631130976854815
1	1818306	0.00354532	2.450344559363249
1	1818306	0.258686	0.5872270745199111
1	1818306	0.982159	0.007818199348589305
1	1819226	0.147175	0.8321659555157934
1	1819706	0.722931	0.14090315187458455
1	1820357	0.346372	0.46045722270834183
1	1820357	0.575757	0.23976077321975758
1	1820357	0.926818	0.03300554024161884
1	1820357	0.497299	0.3033824140734629
1	1822301	0.490139	0.30968073961974185
1	1828875	0.531187	0.27475256221185884
1	1832064	0.189167	0.7231546235785563
1	1834668	0.319809	0.49510931859060214
1	1834668	0.926151	0.033318200012981296
1	1836388	0.349694	0.45631181918988584
1	1836388	0.444504	0.352124326549535
1	1836857	0.437746	0.35877781368738204
1	1836857	0.468324	0.32945358554380544
1	1837256	0.484149	0.31502096083629144
1	1838436	0.0968964	1.013692358028473
1	1839693	0.647828	0.18854028512686322
1	1840044	0.185317	0.7320847389782257
1	1840229	0.0794797	1.09974378082481
1	1844392	0.320825	0.4937317970617784
1	1845825	0.0995334	1.0020311604436254
1	1845825	0.189348	0.7227392777813437
1	1845825	0.238459	0.6225862816319786
1	1845825	0.428655	0.36789210612657386
1	1845825	0.88262	0.05422623574762185
1	1845825	0.58097	0.23584629303280413
1	1845825	0.708272	0.14979992675427836
1	1845825	0.321276	0.49312171595756576
1	1848358	0.237265	0.6247663217402819
1	1851415	0.437998	0.3585278725802541
1	1855159	0.493686	0.3065491883748707
1	1855322	0.0738146	1.1318577293379077
1	1855704	0.0945899	1.0241552336662858
1	1857306	0.283312	0.5477350300562974
1	1861111	0.265395	0.5761072634341473
1	1861111	0.579406	0.23701701180157103
1	1861111	0.154006	0.8124623589289197
1	1866636	0.616001	0.2104185828126372
1	1866636	0.373607	0.4275849953089318
1	1871997	0.599211	0.22242022268600706
1	1876493	0.724927	0.13970572459230726
1	1876493	0.0603973	1.218982475638977
1	1876493	0.325665	0.4872289135986028
1	1876493	0.317353	0.49845739185991134
1	1876493	0.444831	0.3518049546548445
1	1877299	0.998477	0.0006619346872486001
1	1880595	0.300646	0.5219445699308514
1	1881421	0.372627	0.42872567996533006
1	1882427	0.45112	0.3457079184197032
1	1882427	0.101504	0.9935168430345278
1	1882427	0.288298	0.5401583704178158
1	1882427	0.313851	0.5032764832509955
1	1882427	0.894259	0.04853668033116687
1	1883279	0.412937	0.38411620170774896
1	1885449	0.0623747	1.204991530164672
1	1885552	0.608019	0.21608284923675905
1	1888368	0.280094	0.5526961942639034
1	1889660	0.106526	0.9725443802212106
1	1896397	0.289758	0.5379645646555049
1	1896397	0.281704	0.5502069862922024
1	1897191	0.19801	0.7033128762275982
1	1897683	0.0436403	1.3601122725681882
1	1897683	0.920159	0.03613712172374316
1	1902319	0.753082	0.12315773268560008
1	1902319	0.306797	0.5131488914304093
1	1903514	0.284983	0.5451810460490197
1	1904425	0.544206	0.26423667433037584
1	1904425	0.162714	0.7885750785249075
1	1904425	0.113082	0.9466065190604566
1	1905534	0.561356	0.2507616310782805
1	1913114	0.956611	0.019264629514823772
1	1913490	0.845895	0.07268354210362232
1	1931433	0.474885	0.32341154808509387
1	1931433	0.951518	0.021582991689379768
1	1931744	0.838183	0.07666115175922861
1	1932067	0.598277	0.22309769273723518
1	1932397	0.963108	0.016325009683230477
1	1935868	0.802149	0.09574495357684856
1	1936218	0.746758	0.1268201161128601
1	1936907	0.627156	0.20262441847972607
1	1936907	0.84377	0.0737759198952051
1	1948405	0.326342	0.48632702920192616
1	1948405	0.950975	0.021830899997139046
1	1948595	0.136522	0.8647973580831034
1	1948595	0.528978	0.2765623897366153
1	1949490	0.34228	0.4656184766827445
1	1952533	0.347629	0.45888400088094294
1	1953297	0.461087	0.33621712221315353
1	1962477	0.272819	0.5641253872860295
1	1976849	0.0965773	1.0151249402847304
1	1983990	0.0524779	1.2800235523797248
1	1984301	0.0675576	1.1703257872429835
1	1984301	0.298504	0.5250498448820549
1	1988996	0.328114	0.48397523869950193
1	1988996	0.295306	0.5297277289901556
1	1992040	0.457892	0.3392369441250782
1	1992478	0.474324	0.32392490021874554
1	1993199	0.280964	0.5513493228100047
1	1994175	0.845624	0.07282269963670675
1	1995492	0.811298	0.09081959463725187
1	1996921	0.342746	0.4650276049208404
1	1996921	0.39677	0.40146117252341185
1	2003929	0.337382	0.4718780916022724
1	2004502	0.313624	0.5035907104367567
1	2005904	0.403552	0.3941004959902342
1	2005904	0.787229	0.10389891570985382
1	2005947	0.973368	0.011722935524052408
1	2005947	0.894605	0.04836867885915742
1	2005947	0.659554	0.18074964144900055
1	2006597	0.244753	0.6112719762338714
1	2006597	0.198657	0.7018961272720367
1	2007630	0.553002	0.25727329801285487
1	2011272	0.676574	0.16968469569005673
1	2011272	0.750368	0.12472569504443658
1	2012280	0.929537	0.031733318559089764
1	2012280	0.815546	0.08855153801702129
1	2012280	0.89416	0.04858476207683427
1	2012605	0.699653	0.15511729934243795
1	2018335	0.811932	0.09048034177040237
1	2018335	0.980106	0.008726952138523838
1	2018335	0.464415	0.3330937615604581
1	2018335	0.147741	0.8304989657386674
1	2018335	0.924849	0.03392916868796282
1	2026834	0.401261	0.39657304885792577
1	2026834	0.978447	0.009462694002845062
1	2042766	0.643235	0.19163033258467346
1	2042766	0.613194	0.21240210329522255
1	2043982	0.930157	0.03144374125362336
1	2044257	0.998729	0.0005523393725735768
1	2053116	0.164719	0.7832563029599631
1	2054942	0.988252	0.00513229806965162
1	2054942	0.649961	0.18711270180781997
1	2056730	0.699105	0.15545759178510407
1	2058307	0.0786169	1.1044840851589883
1	2062483	0.322309	0.4917275672901321
1	2063846	0.549471	0.2600552238452711
1	2065679	0.677642	0.16899968443212723
1	2074863	0.801194	0.09626231172075853
1	2076743	0.151411	0.8198425722219193
1	2078845	0.186566	0.7291674996987922
1	2085007	0.566266	0.24697951369692064
1	2086056	0.106816	0.9713636893368661
1	2101020	0.181912	0.7401386513384564
1	2101020	0.311506	0.506533583862609
1	2101020	0.251197	0.5999855516037338
1	2102315	0.228155	0.6417700092554864
1	2112662	0.888863	0.05116517145836885
1	2112692	0.125992	0.8996570300106665
1	2117368	0.76048	0.11891220304931668
1	2117368	0.623764	0.2049796937861668
1	2118714	0.467701	0.3300317015175861
1	2118714	0.482902	0.31614099591014205
1	2118714	0.684082	0.16489183685731013
1	2118714	0.981842	0.007958394136635601
1	2118714	0.407118	0.3902796956361798
1	2118714	0.738807	0.13146899838749274
1	2118714	0.761071	0.1185748261862176
1	2119214	0.286956	0.5421846901027728
1	2120840	0.878001	0.05650498945353912
1	2143026	0.344461	0.462859941952559
1	2155437	0.408322	0.3889972200740537
1	2155589	0.655632	0.18333985759656052
1	2157713	0.705556	0.15146851057610822
1	2160233	0.490816	0.30908128824648107
1	2160233	0.613616	0.21210332470914703
1	2160233	0.656115	0.18302003335569825
1	2160233	0.513588	0.28938513212507966
1	2160233	0.345139	0.46200596354882717
1	2160233	0.688163	0.16230868150847066
1	2160233	0.673963	0.17136394521083265
1	2163735	0.517063	0.2864565383655164
1	2171371	0.117559	0.9297441168519687
1	2187281	0.939378	0.02715961510282604
1	2189005	0.201499	0.6957271048358225
1	2189005	0.170746	0.7676494615748372
1	2189332	0.964275	0.01579909270428378
1	2192907	0.271705	0.5659023694863075
1	2196541	0.62786	0.20213718429732735
1	2200396	0.377534	0.4230439305315741
1	2202017	0.496363	0.30420059924164206
1	2206831	0.278089	0.5558161896104294
1	2207910	0.525262	0.2796240170290984
1	2207910	0.552812	0.25742253821486644
1	2207910	0.397117	0.40108152102435113
1	2207910	0.0398667	1.3993897119449457
1	2207910	0.780248	0.10776733588285015
1	2207910	0.941556	0.02615384477346693
1	2207910	0.0536892	1.2701130672264438
1	2207910	0.755771	0.12160977659154631
1	2211203	0.571149	0.24325057925609664
1	2211203	0.600816	0.22125851039272626
1	2217311	0.0316815	1.4991942643836504
1	2217632	0.641693	0.1926726982465293
1	2219852	0.857674	0.06667775516389993
1	2220172	0.946231	0.024002827891342653
1	2222105	0.77363	0.11146669742836872
1	2225468	0.548163	0.26109028189051675
1	2225468	0.210586	0.6765705045885615
1	2226253	0.353581	0.451511080245095
1	2228542	0.542961	0.26523136395272867
1	2235030	0.760975	0.11862961069380545
1	2241950	0.719026	0.1432554052327311
1	2241950	0.657525	0.18208773005396256
1	2243957	0.732001	0.13548832564354082
1	2253096	0.852961	0.06907082565780556
1	2263235	0.989967	0.0043792821264602485
1	2263867	0.255383	0.592808015654898
1	2264014	0.890292	0.050467529096580276
1	2280206	0.627189	0.20260156716225583
1	2280376	0.652595	0.18535625797800612
1	2285553	0.86319	0.06389359956932472
1	2285871	0.179181	0.7467080439631355
1	2285871	0.118031	0.9280039133651727
1	2285871	0.25094	0.6004301063431572
1	2287339	0.918201	0.037062238585631395
1	2287339	0.110173	0.9579248246106246
1	2318601	0.77963	0.10811145767168082
1	2322557	0.629662	0.20089251550893397
1	2325643	0.648289	0.18823134733096972
1	2325643	0.0174775	1.7575206891989545
1	2327453	0.304572	0.5163100248490758
1	2341690	0.455042	0.34194851647161595
1	2342824	0.590097	0.22907659326941904
1	2342824	0.404494	0.39308791604482984
1	2342824	0.25099	0.6003435814326439
1	2342824	0.790717	0.10197892399897437
1	2345830	0.0264167	1.5781214358245637
1	2345830	0.820815	0.08575471563661537
1	2345830	0.313843	0.5032875534726493
1	2345830	0.492493	0.30759993792368523
1	2345830	0.749023	0.1255048463596507
1	2345830	0.530526	0.27529332735201956
1	2359883	0.176527	0.753188859374079
1	2359883	0.0380153	1.4200415779029814
1	2367307	0.320245	0.49451764219018035
1	2367307	0.0182389	1.7390013578023245
1	2367307	0.00921178	2.035656442606084
1	2367307	0.973652	0.011596239718426129
1	2367457	0.140006	0.8538533520999395
1	2369356	0.383748	0.41595387494466524
1	2370662	0.749203	0.125400492267386
1	2371211	0.0895631	1.0478708828286702
1	2371211	0.450145	0.34664756943253805
1	2374860	0.0142687	1.845615593006225
1	2385550	0.334194	0.47600135154102
1	2388776	0.0508236	1.2939345757130192
1	2388776	0.0614582	1.2114201635966444
1	2389114	0.864829	0.0630697557698146
1	2389114	0.0439571	1.356970967193539
1	2389114	0.361211	0.4422390325374928
1	2411231	0.875558	0.05771507945417764
1	2414971	0.769029	0.11405728269206332
1	2414971	0.816895	0.08783376213483375
1	2420955	0.274296	0.5617805255729915
1	2422268	0.284944	0.5452404834324764
1	2423165	0.365494	0.43711974808581877
1	2425165	0.161328	0.7922902501549354
1	2425691	0.983317	0.0073064525063641856
1	2431331	0.320496	0.4941773863909301
1	2449500	0.656551	0.1827315328520315
1	2449500	0.78175	0.10693211008502919
1	2457880	0.90354	0.04405261632414133
1	2458671	0.693463	0.1589767059310049
1	2508613	0.271816	0.5657249828235604
1	2529506	0.647496	0.18876291015527188
1	2536984	0.563779	0.24889110504117254
1	2541470	0.861542	0.06472354593083886
1	2548808	0.430171	0.36635887094645586
1	2548808	0.274027	0.5622066438463607
1	2566826	0.0480931	1.3179172281351252
1	2566826	0.297006	0.5272347771455119
1	2566826	0.911123	0.04042299007922024
1	2572137	0.44272	0.35387085820312325
1	2579271	0.965213	0.015376837415713385
1	2579271	0.323431	0.4902183564651283
1	2579271	0.603213	0.21952930744427215
1	2579271	0.256469	0.5909651215563207
1	2580535	0.631886	0.19936126671245036
1	2580535	0.222228	0.6532012222656032
1	2581433	0.878678	0.056170247159921964
1	2581433	0.373366	0.4278652329447509
1	2581433	0.98988	0.004417450348499556
1	2582214	0.457991	0.3391430562510247
1	2598811	0.758928	0.11979942395421009
1	2599857	0.540489	0.2672131403562095
1	2599857	0.425605	0.3709932785991589
1	2600537	0.455223	0.3417758034654903
1	2600537	0.881194	0.054928468597714206
1	2600685	0.42364	0.37300304063459405
1	2608913	0.417961	0.37886424041393413
1	2609010	0.286438	0.542969367315388
1	2609010	0.665644	0.17675797829541928
1	2616343	0.297508	0.5265013515853744
1	2616343	0.107879	0.9670630879560279
1	2616343	0.0996659	1.0014534071348657
1	2616343	0.148083	0.8294947958337037
1	2617427	0.49773	0.3030061819567975
1	2617427	0.400004	0.39793566574893313
1	2619656	0.368174	0.43394688409713617
1	2619656	0.187376	0.7272860363674238
1	2619656	0.370847	0.43080522990206027
1	2619656	0.0737133	1.132454145852086
1	2620779	0.692016	0.15988386416841596
1	2620779	0.715796	0.1452107328568575
1	2621573	0.381257	0.41878217378688914
1	2622884	0.480039	0.3187234776311916
1	2622884	0.629297	0.20114433862682118
1	2622884	0.103299	0.9859038827067494
1	2647650	0.722128	0.14138581521893753
1	2648006	0.868272	0.06134420386222547
1	2777689	0.421588	0.3751117592944476
1	2777689	0.163544	0.7863653843711012
1	2777689	0.242199	0.6158276543200453
1	2777689	0.843122	0.0741095782895964
1	2782507	0.501917	0.299368094453111
1	2795087	0.810895	0.09103537744460902
1	2795087	0.369372	0.43253602905382105
1	2795087	0.532613	0.27358823752275807
1	2812040	0.613619	0.21210120142640868
1	2818155	0.88796	0.0516065974765163
1	2818155	0.520251	0.28378707633677847
1	2819711	0.902967	0.0443281212034205
1	2824892	0.639139	0.19440468117148094
1	2824892	0.98328	0.0073227943352516455
1	2824892	0.493533	0.3066838029968811
1	2824892	0.882377	0.054345820721159246
1	2824892	0.317202	0.498664083062424
1	2824892	0.360661	0.44290081748348564
1	2824892	0.351863	0.4536263988103317
1	2836264	0.129596	0.88740840282296
1	2836264	0.108972	0.9626850782761398
1	2838349	0.391174	0.40763001899634843
1	2838349	0.407471	0.38990329487037445
1	2845231	0.985608	0.006295780076408235
1	2845231	0.294728	0.530578602976522
1	2845231	0.977273	0.009984099708157773
1	2845231	0.147229	0.8320066376920833
1	2845231	0.599685	0.22207681409152
1	2846677	0.502858	0.2985546362620717
1	2899044	0.782576	0.10647347515165743
1	2944812	0.114201	0.9423300931779076
1	2952910	0.360335	0.4432935520083617
1	2964774	0.825545	0.08325924860466417
1	2964774	0.213527	0.6705472016243423
1	2968278	0.439315	0.357223967902417
1	3000610	0.891466	0.049895215914274094
1	3000610	0.730745	0.1362341475474517
1	3000610	0.401034	0.3968188059672752
1	3007271	0.44508	0.35156192062376507
1	3007271	0.561345	0.25077014133934034
1	3026319	0.944411	0.024838963131345926
1	3027627	0.215849	0.6658499590322117
1	3027627	0.942922	0.02552423130365291
1	3041967	0.182813	0.7379929244253822
1	3043633	0.161958	0.7905975949212016
1	3088445	0.894616	0.04836333883766092
1	3089916	0.730832	0.13618244500975407
1	3108904	0.295862	0.5289108112844074
1	3108904	0.056662	1.246708100242085
1	3108904	0.280752	0.5516771412610906
1	3109084	0.316342	0.4998431439764034
1	3109084	0.797244	0.09840874054119236
1	3109084	0.505491	0.29628657238778255
1	3109084	0.333389	0.4770487335965299
1	3109084	0.760973	0.11863075211120445
1	3114293	0.160273	0.7951396338445313
1	3114386	0.306979	0.5128913329790425
1	3118104	0.296335	0.528217051155182
1	3118104	0.000260127	3.584814567671716
1	3129389	0.664614	0.17743051460905657
1	3129389	0.345187	0.46194556850310975
1	3129861	0.548079	0.26115683788189686
1	3130798	0.665324	0.1769668101184035
1	3150390	0.0142292	1.8468195163143224
1	3150390	0.0947057	1.023623881566418
1	3157423	0.246334	0.6084756409692367
1	3157423	0.617439	0.2094059421524946
1	3157423	0.784465	0.10542642829878197
1	3157423	0.515935	0.2874050094570353
1	3157423	0.38478	0.41478750969911726
1	3157423	0.0901834	1.0448733954055462
1	3157423	0.146448	0.8343165549820057
1	3170058	0.509958	0.29246559080276
1	3170058	0.136837	0.8637964558091598
1	3175984	0.637684	0.1953944796708664
1	3195582	0.0685838	1.1637784557432234
1	3200337	0.343203	0.46444892455948805
1	3208665	0.792759	0.10085881883332394
1	3208665	0.166212	0.7793376246815715
1	3223104	0.182285	0.7392490674133327
1	3223104	0.468764	0.3290457485293939
1	3225531	0.907141	0.042325203830004626
1	3225531	0.386554	0.41278982835916345
1	3225531	0.0216684	1.664173155907923
1	3225531	0.336668	0.47279816096227956
1	3225531	0.322663	0.4912508326038768
1	3225531	0.115803	0.9362801896019395
1	3240408	0.431842	0.3646751214246639
1	3240408	0.903562	0.044042041958552304
1	3240408	0.9469	0.02369588344799719
1	3240408	0.63191	0.1993447718547883
1	3249543	0.923669	0.034483631839800445
1	3253189	0.925979	0.0333988624406749
1	3261128	0.939877	0.026928978013593428
1	3261128	0.848774	0.07120793239308837
1	3273439	0.953307	0.020767218002483344
1	3273818	0.829115	0.08138522771076506
1	3273818	0.890539	0.050347056420938424
1	3273818	0.625065	0.20407481837830857
1	3273818	0.740413	0.1305259646102459
1	3273818	0.620751	0.20708257214531575
1	3273977	0.407381	0.38999923009181403
1	3277718	0.66176	0.17929948725818912
1	3277718	0.73808	0.13189656273580855
1	3280051	0.873269	0.0588519565000618
1	3297281	0.0609233	1.2152165805005608
1	3297281	0.164866	0.7828688988422204
1	3301333	0.87322	0.058876325882999604
1	3301333	0.232256	0.6340330578155563
1	3301333	0.300684	0.5218896809669406
1	3331451	0.558984	0.2526006229027667
1	3335603	0.61558	0.21071549870205572
1	3335603	0.727481	0.1381783448890115
1	3335603	0.224305	0.6491610454174463
1	3335603	0.43948	0.3570608841562508
1	3335603	0.950338	0.022121904787326854
1	3335603	0.154393	0.8113723939632924
1	3335603	0.451021	0.3458032364550902
1	3335603	0.660467	0.18014887687751824
1	3335603	0.43735	0.35917086913860763
1	3343505	0.40826	0.389063168767338
1	3354460	0.243535	0.6134386146770808
1	3354460	0.347321	0.4592689572351678
1	3354460	0.57276	0.24202731958613113
1	3381401	0.25483	0.5937494457734467
1	3381401	0.449446	0.3473224803730548
1	3381401	0.226551	0.644834016497272
1	3389950	0.118895	0.9248364087796964
1	3390835	0.838511	0.07649123573175866
1	3390835	0.0471164	1.3268278998818759
1	3394849	0.304901	0.5158411512536101
1	3394849	0.999422	0.0002510947839252033
1	3394849	0.750985	0.12436873740633339
1	3394849	0.330989	0.4801864392112384
1	3394849	0.861085	0.06495397606212784
1	3408668	0.0537136	1.2699157393068599
1	3409185	0.487551	0.3119799484575596
1	3422354	0.497844	0.3029067226074104
1	3422354	0.355592	0.4490480182162711
1	3425076	0.243618	0.613290626499458
1	3436200	0.529333	0.27627103011386117
1	3436200	0.365514	0.437095983941951
1	3445774	0.495554	0.3049090139855439
1	3445774	0.0354741	1.4500886140520786
1	3448753	0.499309	0.30163060575520395
1	3448753	0.307138	0.5126664480656935
1	3448753	0.122368	0.9123321380760315
1	3449305	0.339568	0.46907324327563726
1	3449305	0.0118745	1.9253846681715254
1	3449305	0.98495	0.00658581546710801
1	3449961	0.215874	0.6657996612159743
1	3449976	0.656594	0.1827030902006434
1	3449976	0.753716	0.1227922653598199
1	3449976	0.15934	0.7976751871704516
1	3449976	0.523512	0.2810733589248663
1	3449976	0.0872036	1.0594655858488262
1	3449976	0.38896	0.4100950585007395
1	3479397	0.947433	0.02345149245131086
1	3479715	0.192062	0.7165585530081954
1	3485932	0.284869	0.5453548089614862
1	3485932	0.10038	0.9983528086539618
1	3485932	0.268355	0.5712903085111738
1	3485932	0.780649	0.10754419227878849
1	3486734	0.135887	0.8668220892448265
1	3491770	0.767204	0.11508914153421371
1	3491770	0.576226	0.23940714973179605
1	3491770	0.993807	0.0026979485739165024
1	3503700	0.284745	0.5455438932066301
1	3514248	0.0284673	1.5456537218487303
1	3526399	0.33798	0.4711089983810056
1	3526399	0.128457	0.8912422247682783
1	3526399	0.518884	0.28492972074628015
1	3538697	0.52864	0.27683997869573057
1	3538697	0.407216	0.39017516639036176
1	3538697	0.157388	0.8030283833648431
1	3538697	0.689166	0.16167615661086243
1	3538697	0.557403	0.25383069819906984
1	3538697	0.199721	0.6995762681056388
1	3538697	0.9154	0.03838909190871928
1	3538697	0.478609	0.32001913895787854
1	3538697	0.44769	0.349022606294068
1	3538697	0.707636	0.15019008107089635
1	3538697	0.400452	0.3974495329740951
1	3559523	0.843829	0.07374555323293196
1	3559523	0.871923	0.05952186615876912
1	3559523	0.852786	0.06915993797586877
1	3560010	0.558537	0.25294805197795006
1	3560010	0.398513	0.3995575067994204
1	3560010	0.484975	0.3142806482882232
1	3574633	0.46454	0.33297688440157414
1	3578537	0.27106	0.5669345660085201
1	3578537	0.99722	0.0012090199771927377
1	3605488	0.10233	0.9899970258729404
1	3605669	0.971265	0.012662260992136444
1	3605669	0.232623	0.6333473477362875
1	3626586	0.39715	0.4010454331145902
1	3631886	0.169625	0.7705101393322065
1	3642738	0.322322	0.4917100508248504
1	3650460	0.126387	0.8982975947135705
1	3659173	0.0353643	1.4514349339097132
1	3659173	0.00379166	2.421170612985877
1	3659173	0.455603	0.34141342489329685
1	3662059	0.164013	0.7851217275345644
1	3663696	0.460359	0.3369033619897854
1	3663696	0.911727	0.040135183757614455
1	3663708	0.0977177	1.010026763649723
1	3665653	0.274621	0.561266255754015
1	3665653	0.403128	0.39455703607374776
1	3665820	0.881218	0.054916640412742385
1	3667750	0.707615	0.15020296950428472
1	3668516	0.572607	0.24214334712337723
1	3668516	0.31111	0.5070860291515965
1	3668516	0.0325377	1.487613149389679
1	3668516	0.371526	0.43001078819838323
1	3668516	0.40016	0.39776632561357267
1	3668516	0.365653	0.43693085905608553
1	3677678	0.614487	0.21148730055293066
1	3677691	0.480489	0.3183165503346325
1	3677691	0.220641	0.6563137828329384
1	3711840	0.976758	0.010213023060304038
1	3711840	0.440976	0.35558504624916115
1	3711840	0.129552	0.8875558780678962
1	3711840	0.875131	0.05792693175627124
1	3711840	0.391975	0.4067416312149489
1	3711840	0.855843	0.06760589710707579
1	3719891	0.376236	0.4245396514934305
1	3719891	0.669694	0.17412359202778097
1	3719891	0.648615	0.18801301196600448
1	3719891	0.804358	0.09455061441100815
1	3719891	0.303303	0.5181232940183763
1	3719891	0.307931	0.511546587643613
1	3719891	0.145978	0.8357125907808518
1	3719891	0.549347	0.2601532428365592
1	3728993	0.497716	0.3030183978333936
1	3728993	0.61687	0.20980635011793522
1	3733920	0.932496	0.030353022448661893
1	3733920	0.372927	0.42837617248068693
1	3733920	0.780472	0.10764267295213317
1	3743918	0.0368852	1.4331478573550962
1	3743918	0.847311	0.0719571554386367
1	3749880	0.926332	0.033233333051746375
1	3749880	0.215857	0.6658338630972206
1	3749880	0.760228	0.11905613891398159
1	3753307	0.626659	0.2029687186656559
1	3753307	0.973653	0.011595793671728858
1	3756340	0.62268	0.20573508325744794
1	3756340	0.655508	0.18342200369219724
1	3757439	0.111804	0.9515426584634432
1	3759055	0.0369442	1.432453733337107
1	3759217	0.0319336	1.4957521189800027
1	3765036	0.456264	0.34078379644349194
1	3765036	0.988564	0.004995209054306829
1	3765036	0.499994	0.3010352072290335
1	3765871	0.826979	0.08250551862147543
1	3765871	0.601333	0.22088496225354118
1	3765871	0.0516933	1.286565742430029
1	3766838	0.274115	0.5620671985393569
1	3766838	0.3586	0.445389714773836
1	3766838	0.356119	0.4484048548148539
1	3766838	0.19326	0.713858024796665
1	3768089	0.376788	0.42390293713385985
1	3768089	0.0473873	1.324338035518918
1	3780975	0.474202	0.32403661866839134
1	3780975	0.975297	0.010863111665939122
1	3782199	0.899957	0.04577824068162289
1	3783111	0.718466	0.14359377918148208
1	3783111	0.530339	0.27544643461629365
1	3783421	0.658405	0.18150687970319196
1	3783421	0.413864	0.3831423491037519
1	3785873	0.803435	0.09504925304276325
1	3792465	0.849318	0.07092967160835148
1	3792465	0.913145	0.03946025455788617
1	3792465	0.891413	0.04992103663182996
1	3793117	0.356956	0.44738531367739587
1	3794202	0.337403	0.4718510602245064
1	3795054	0.192172	0.7163098899835048
1	3795054	0.564497	0.24833836177605098
1	3806232	0.928323	0.03230088939442784
1	3807444	0.97996	0.008791650974660104
1	3807444	0.727801	0.13798735202790438
1	3807444	0.665597	0.17678864417884377
1	3807627	0.894724	0.04831091302244133
1	3808283	0.796147	0.09900673704289305
1	3813022	0.364596	0.4381881003202551
1	3813255	0.944591	0.02475619666844206
1	3815690	0.774303	0.11108905807997674
1	3822226	0.97041	0.013044736747375753
1	3830777	0.790024	0.10235971515355378
1	3830777	0.975966	0.010565311707883567
1	3832988	0.864861	0.06305368650489142
1	3832988	0.742782	0.1291386291586878
1	3836006	0.557718	0.2535853386991801
1	3836305	0.660054	0.1804205327267993
1	3836305	0.552088	0.2579916924367871
1	3836469	0.536388	0.27052094668933924
1	3836469	0.313601	0.503622561122199
1	3836469	0.793713	0.10033650645002927
1	3842085	0.807414	0.09290372449464948
1	3843326	0.984907	0.006604775891874694
1	3843326	0.891155	0.05004675186638306
1	3843377	0.697507	0.15645142956530586
1	3843377	0.984057	0.006979744994966369
1	3846087	0.802642	0.09547811859794633
1	3846087	0.915284	0.03844412943564168
1	3846087	0.918406	0.03696528766563614
1	3846087	0.838949	0.07626443928069984
1	3848532	0.200633	0.6975976329347341
1	3848532	0.898528	0.04646838482543358
1	3849267	0.693829	0.15874755188980175
1	3849834	0.783549	0.10593383931765882
1	3854636	0.760708	0.1187820164548715
1	3854636	0.972233	0.012229641979155072
1	3854636	0.525375	0.2795305969865065
1	3854871	0.617608	0.20928708713256455
1	3854871	0.498826	0.30205091814006607
1	3855175	0.893719	0.04879900909288346
1	3855175	0.935352	0.029024920796991722
1	3855175	0.690559	0.16079921023553698
1	3855175	0.848581	0.07130669645289738
1	3855349	0.89661	0.047396421704221744
1	3855349	0.86345	0.0637628061599883
1	3861154	0.988867	0.004862115935966323
1	3861154	0.537857	0.2693331748280127
1	3861154	0.36822	0.43389262633242454
1	3861154	0.133607	0.8741707875061784
1	3865074	0.837094	0.07722577093254489
1	3872415	0.962303	0.016688160281521123
1	3873478	0.883418	0.0538337560612892
1	3873478	0.67939	0.16788084983687832
1	3873478	0.627319	0.20251155851687533
1	3877329	0.623923	0.20486900444982453
1	3877329	0.76746	0.1149442506807129
1	3877329	0.262868	0.5802622791248346
1	3878155	0.373904	0.4272398887675897
1	3878155	0.900086	0.04571599329279779
1	3881870	0.819187	0.08661694830313514
1	3883005	0.426474	0.37010744046532235
1	3883005	0.241901	0.6163623362946551
1	3889701	0.718344	0.14366753135041124
1	3889701	0.629208	0.20120576422140182
1	3889701	0.363916	0.4389988497202938
1	3889701	0.414516	0.3824587013559242
1	3894607	0.518836	0.28496989754762586
1	3894607	0.658288	0.18158406163476815
1	3898517	0.249416	0.6030756900362001
1	3898517	0.325902	0.48691297434216285
1	3898517	0.970556	0.012979401244870865
1	3898517	0.30613	0.514094108507732
1	3898517	0.34141	0.46672376242100594
1	3901880	0.368969	0.43301012081789103
1	3901880	0.950116	0.022223368306487103
1	3905176	0.749292	0.12534890422880748
1	3908462	0.409334	0.3879221805950865
1	3908462	0.377522	0.42305773489517956
1	3908462	0.208596	0.6806940237838092
1	3908462	0.701328	0.1540788218701528
1	3908462	0.151951	0.8182964374527264
1	3908462	0.0253253	1.5964454013448635
1	3913668	0.472217	0.3258583822016053
1	3913668	0.479278	0.3194125057002321
1	3917314	0.528679	0.2768079401438803
1	3917314	0.394251	0.4042271964291645
1	3917382	0.618071	0.20896163310359533
1	3917382	0.715118	0.1456222903379724
1	3927163	0.100766	0.9966859808195069
1	3933280	0.464239	0.3332583779401434
1	3933990	0.578389	0.2377799751961124
1	3934002	0.381084	0.4189792849134297
1	3934002	0.124934	0.9033193550368824
1	3935088	0.637381	0.19560088676461254
1	3936534	0.0227309	1.6433833686174966
1	3936534	0.802325	0.09564967521257275
1	3936578	0.788856	0.1030022668957955
1	3936578	0.660315	0.18024883699438954
1	3936578	0.0456283	1.3407657116869647
1	3936578	0.787874	0.10354323108924786
1	3937212	0.86799	0.06148527824497834
1	3937212	0.999373	0.00027238804273118955
1	3937212	0.758647	0.11996025521567599
1	3941738	0.271544	0.5661597888782752
1	3941738	0.757902	0.12038694688873716
1	3942198	0.249235	0.6033909698799255
1	3942340	0.0377644	1.422917410973676
1	3950905	0.80748	0.092868225649745
1	3951151	0.71984	0.14276402417850836
1	3951151	0.563025	0.24947232074191436
1	3960685	0.164178	0.7846850391698524
1	3960685	0.236897	0.6254404390311199
1	3960685	0.81053	0.09123090605502558
1	3961830	0.780947	0.10737843909143642
1	3962457	0.3764	0.4243503852447807
1	3962975	0.558225	0.2531907176164284
1	3962975	0.540661	0.2670749566601127
1	3962975	0.604321	0.21873231386728725
1	3965299	0.537792	0.26938566247288215
1	3974505	0.97334	0.011735428661692098
1	3974505	0.682425	0.16594507157797403
1	3974505	0.929283	0.03185200761891265
1	3985525	0.0452989	1.3439123438973308
1	3985668	0.0405748	1.3917436122068556
1	3985668	0.305587	0.5148651250582352
1	3985858	0.547375	0.2617150417998181
1	3985858	0.175165	0.7565526665775519
1	3988796	0.414584	0.3823874626034561
1	3988796	0.116091	0.9352014478052938
1	3991683	0.0403178	1.3945031738325564
1	4003446	0.227827	0.6423948085442012
1	4003446	0.0695833	1.1574949786093334
1	4003920	0.309977	0.5086705292097704
1	4003920	0.265819	0.5754139801267381
1	4007161	0.637646	0.19542036032970325
1	4011834	0.420466	0.37626911665412643
1	4011834	0.584921	0.2329027861928407
1	4011834	0.0769514	1.1137834745102964
1	4013474	0.202365	0.6938645986567145
1	4013474	0.736057	0.13308855274545942
1	4014018	0.467228	0.3304711387528553
1	4015101	0.651599	0.18601959086876937
1	4015101	0.342924	0.4648021191346302
1	4015460	0.334487	0.47562075663450565
1	4025232	0.271324	0.5665117889639284
1	4025779	0.340685	0.4676469875376051
1	4025779	0.00615145	2.2110225016596536
1	4025779	0.0849774	1.070696560878029
1	4026215	0.55284	0.2574005416996955
1	4029849	0.0650932	1.186464377894567
1	4030481	0.0588127	1.2305288823530258
1	4030481	0.0328365	1.483643139971989
1	4032012	0.0239617	1.6204823734935494
1	4033720	0.00244259	2.612149425241423
1	4033720	0.109161	0.9619324945073384
1	4033720	0.18718	0.7277405570597776
1	4035421	0.0549024	1.2604086704137594
1	4039785	0.104525	0.9807798237775476
1	4039785	0.144696	0.8395434744230414
1	4043886	0.021644	1.6646624747394558
1	4043886	0.13676	0.864040907875443
1	4043886	0.0792081	1.1012304042005452
1	4043886	0.372944	0.4283563754750556
1	4043886	0.839522	0.07596791852127326
1	4049803	0.896808	0.04730052626014095
1	4050719	0.181075	0.7421415061272466
1	4052288	0.0998057	1.000844655026687
1	4052288	0.570932	0.24341561466725767
1	4052288	0.0805705	1.093823941226658
1	4054070	0.135478	0.8681312232716873
1	4054070	0.824714	0.08369663297277365
1	4064239	0.562756	0.24967986593561603
1	4064773	0.390113	0.40880957715759136
1	4066751	0.435592	0.36092010501304805
1	4067078	0.569839	0.24424783079823198
1	4069974	0.587504	0.2309891721676919
1	4073586	0.593851	0.2263225078725616
1	4073586	0.859646	0.0656803532880224
1	4073586	0.41875	0.37804517995509834
1	4073586	0.796829	0.098634868471421
1	4079365	0.2003	0.6983190507064237
1	4079365	0.331953	0.4789234020959633
1	4105042	0.502287	0.29904806193865036
1	4124196	0.0842148	1.074611578411205
1	4124196	0.926114	0.033335550549575724
1	4142389	0.220626	0.6563433087989909
1	4146777	0.0304765	1.5160349099690986
1	4146777	0.414227	0.38276159648832997
1	4146777	0.0251601	1.5992876370995077
1	4146777	0.228034	0.6420003946156886
1	4146777	0.568313	0.24541240947754508
1	4146777	0.268437	0.5711576234197675
1	4146777	0.495062	0.3053404079922335
1	4146777	0.379203	0.42112823547349687
1	4151646	0.88281	0.054132756026669775
1	4151810	0.69678	0.15690432357773887
1	4154874	0.394729	0.4037009656305418
1	4155077	0.599387	0.22229268062542573
1	4155077	0.129499	0.8877335852210206
1	4155077	0.028343	1.5475541832173298
1	4160209	0.381775	0.4181925141757973
1	4160209	0.105528	0.9766322926686877
1	4160908	0.0111114	1.9542312179295844
1	4160908	0.0818956	1.0867394309264282
1	4160908	0.156542	0.8053691218805461
1	4160908	0.136678	0.8643013848287824
1	4162155	0.215151	0.6672566310200841
1	4175446	0.192489	0.7155940836920971
1	4175446	0.0360532	1.4430561822437178
1	4188514	0.382702	0.41713926814734764
1	4188514	0.465513	0.33206818632725554
1	4191027	0.773807	0.11136734588949236
1	4193400	0.783034	0.10621938009811831
1	4194507	0.759629	0.11939846376181812
1	4194507	0.75952	0.1194607856257152
1	4198257	0.183618	0.7360847473314087
1	4200934	0.0353893	1.4511280276180356
1	4200934	0.460437	0.3368297844119734
1	4200934	0.730976	0.1360968819185734
1	4200934	0.170619	0.767972607777561
1	4200934	0.836811	0.07737261957634443
1	4212409	0.6118	0.21339052735134012
1	4212409	0.635367	0.19697534552095858
1	4224257	0.487156	0.3123319441439406
1	4224257	0.898912	0.04628282193199843
1	4225407	0.638367	0.1949295716703771
1	4225407	0.289762	0.537958569425219
1	4226169	0.794506	0.09990281871204253
1	4226343	0.670591	0.1735422795331546
1	4226343	0.763224	0.11734798145951107
1	4226343	0.437623	0.3588998610105696
1	4226343	0.0490037	1.3097711275445922
1	4227045	0.927122	0.03286311327668808
1	4239017	0.444347	0.3522777476164358
1	4239017	0.161636	0.7914619055655834
1	4243451	0.44109	0.3554727880480455
1	4244383	0.11424	0.9421818055679009
1	4251616	0.146449	0.8343135894720695
1	4251616	0.28585	0.5438618034497087
1	4251616	0.902222	0.044686587167246966
1	4251783	0.710271	0.1485759169865202
1	4251783	0.67203	0.17261133923241945
1	4251783	0.578413	0.23776195470934433
1	4251783	0.181939	0.7400741966521539
1	4264228	0.159286	0.797822393627221
1	4264228	0.0517065	1.2864548585174438
1	4264228	0.642481	0.19213971113622677
1	4264228	0.314401	0.5025160812910545
1	4264228	0.218283	0.6609800860667709
1	4264228	0.988138	0.005182399083107368
1	4267345	0.511773	0.2909226302509502
1	4274243	0.741067	0.1301425256038265
1	4277226	0.33009	0.4813676323210142
1	4277226	0.863161	0.0639081905070615
1	4285157	0.195112	0.7097160193111881
1	4285157	0.214125	0.6693326240264331
1	4285157	0.00951522	2.0215811660021346
1	4285157	0.595442	0.22516053528397828
1	4302955	0.807399	0.0929117928186334
1	4302955	0.088205	1.0545067956974075
1	4302955	0.396458	0.40180281423384434
1	4302955	0.289572	0.5382434343028892
1	4302984	0.675574	0.17032707294621968
1	4304587	0.17409	0.7592261747158072
1	4304587	0.511432	0.2912121019087545
1	4304587	0.561469	0.25067421714178856
1	4309543	0.282057	0.5496631176239293
1	4309543	0.138168	0.85959252883326
1	4312862	0.729656	0.13688184195255396
1	4318518	0.0360087	1.4435925574128787
1	4318518	0.79401	0.10017402790354513
1	4318518	0.435469	0.36104275594479485
1	4321922	0.0843034	1.0741549096995515
1	4325997	0.0461137	1.3361700301311508
1	4325997	0.184532	0.7339283112482073
1	4326025	0.141465	0.8493509960907388
1	4326025	0.471376	0.3266325332518843
1	4326025	0.287466	0.541413514054609
1	4326025	0.844183	0.07356339783492818
1	4348932	0.566042	0.24715134320835283
1	4348932	0.150512	0.8224288733191405
1	4350298	0.886324	0.052407490652299646
1	4352525	0.707295	0.1503994120152268
1	4352525	0.223878	0.6499885814903549
1	4353534	0.81048	0.09125769765298246
1	4353534	0.0784073	1.1056435010639307
1	4353534	0.152965	0.8154079289584077
1	4353534	0.317087	0.4988215629051017
1	4353534	0.683188	0.16545977050926228
1	4359863	0.153474	0.8139651876977663
1	4359863	0.636671	0.19608493155096565
1	4359863	0.82949	0.08118884528880356
1	4359863	0.44252	0.35406709628061295
1	4359863	0.450127	0.346664935963265
1	4369578	0.80618	0.09356798018120442
1	4373116	0.168273	0.7739855625250455
1	4373949	0.276286	0.5586411211522199
1	4373949	0.325722	0.4871529072136682
1	4379027	0.195826	0.7081296470226949
1	4393001	0.26227	0.5812513837504257
1	4393176	0.596582	0.22432985425690014
1	4398516	0.210062	0.6776525039145016
1	4398516	0.784573	0.10536664159620418
1	4398516	0.161511	0.7917978939111077
1	4398516	0.140794	0.8514158524553668
1	4398516	0.282418	0.5491076268427908
1	4398516	0.551967	0.25808688630397797
1	4398516	0.231353	0.6357248645453321
1	4398516	0.715274	0.14552756114563142
1	4398516	0.735267	0.13355492544606679
1	4398516	0.360822	0.4427069905665742
1	4398516	0.80999	0.0915203428147176
1	4398516	0.266592	0.574152887210174
1	4398516	0.748318	0.12591380815575032
1	4398516	0.445295	0.3513521813219562
1	4402200	0.0701682	1.153859664130926
1	4410231	0.390994	0.40782990702071814
1	4416245	0.154291	0.8116594061749159
1	4416245	0.360783	0.44275393448966427
1	4416245	0.20706	0.6839037903248695
1	4416245	0.574096	0.24101547905814183
1	4426976	0.834007	0.07883030422003662
1	4430105	0.511338	0.29129193155063654
1	4430105	0.202515	0.6935428036791114
1	4434439	0.946195	0.024019351233708925
1	4434439	0.568399	0.24534669481012722
1	4434439	0.871512	0.05972662863671505
1	4434439	0.48872	0.31093988787604687
1	4434439	0.302005	0.5199858667963793
1	4435660	0.940249	0.02675711979837141
1	4435660	0.587998	0.23062415111848902
1	4444890	0.79498	0.099643797128305
1	4444890	0.855234	0.06791504199143468
1	4444890	0.630637	0.20022055242028441
1	4444890	0.199538	0.6999743850961329
1	4453386	0.215587	0.6663774308623138
1	4453386	0.733839	0.13439921131172328
1	4453386	0.184304	0.7344652390670019
1	4455420	0.464873	0.3326656770725134
1	4457553	0.624713	0.20431945648471184
1	4457799	0.383031	0.4167660756812051
1	4457799	0.016007	1.795690055059463
1	4457799	0.956814	0.019172478758815923
1	4457799	0.89988	0.045815400352334126
1	4465923	0.850256	0.07045029469933041
1	4465923	0.348509	0.4577860020713731
1	4467838	0.392965	0.40564612897257646
1	4471575	0.663877	0.17791237721256467
1	4471575	0.345039	0.46213181354258015
1	4473056	0.47718	0.3213177671636005
1	4479088	0.794366	0.09997935253934116
1	4479088	0.641259	0.19296652656175184
1	4479088	0.170583	0.7680642520317361
1	4479388	0.98126	0.00821590433821763
1	4479388	0.737841	0.13203721576816208
1	4485839	0.112894	0.9473291389973953
1	4496899	0.488551	0.31109009343453226
1	4496899	0.126752	0.8970451792758012
1	4496899	0.01815	1.7411233706278686
1	4496899	0.594172	0.22608781791776525
1	4496931	0.890352	0.050438261405875026
1	4499008	0.940384	0.02669476871215986
1	4499008	0.429481	0.36705604435352224
1	4499008	0.703812	0.15254333271345252
1	4500031	0.934853	0.029256673948771683
1	4500031	0.899062	0.046210357955949154
1	4500031	0.841909	0.07473484785145755
1	4508838	0.327215	0.4851667958689567
1	4509105	0.593023	0.22692846248838947
1	4509105	0.395232	0.40314789996294553
1	4509105	0.871179	0.059892601909353645
1	4509105	0.442797	0.3537953301778209
1	4509105	0.523128	0.28139203409213215
1	4522929	0.127928	0.8930343897307224
1	4522929	0.627812	0.20217038745092397
1	4522929	0.751354	0.12415539718545797
1	4522929	0.548734	0.26063812973481504
1	4522929	0.27164	0.5660062782052921
1	4522929	0.826875	0.08256013846842379
1	4522929	0.330949	0.48023892684390873
1	4522929	0.651658	0.18598026880957497
1	4529305	0.582279	0.23486887252047992
1	4529305	0.6358	0.19667947642124586
1	4529305	0.926834	0.03299804292096682
1	4529305	0.967375	0.014405140332244671
1	4530714	0.95307	0.02087520062369767
1	4530714	0.27279	0.5641715541930529
1	4531704	0.833667	0.07900738934086117
1	4531704	0.194855	0.7102884456857678
1	4531704	0.842862	0.07424352566536031
1	4531704	0.371304	0.4302703721620167
1	4531704	0.426801	0.36977457168905525
1	4531704	0.197759	0.7038637426652059
1	4537638	0.334657	0.4754000864543591
1	4537638	0.345055	0.4621116750927119
1	4539844	0.115401	0.9377904278128678
1	4539844	0.716783	0.144612303420908
1	4539844	0.962643	0.016534742860582922
1	4539844	0.802707	0.09544294974514345
1	4539844	0.995113	0.0021276001688680193
1	4544944	0.586113	0.23201864584982293
1	4546920	0.899377	0.04605822295087146
1	4555665	0.839227	0.07612055226637775
1	4555665	0.963199	0.016283976973612935
1	4555665	0.834997	0.07831508485865687
1	4559951	0.423616	0.37302764492790913
1	4560633	0.305394	0.5151394996715055
1	4563165	0.632173	0.19916405674290302
1	4563165	0.423248	0.37340508541280387
1	4564731	0.96492	0.015508691836289678
1	4564731	0.605698	0.21774386036410104
1	4569450	0.35676	0.4476238447474374
1	4571639	0.820192	0.0860844710553608
1	4571639	0.912796	0.03962627172495775
1	4574004	0.735952	0.133150510139303
1	4574004	0.926937	0.03294978201745495
1	4574004	0.0968107	1.01407663965292
1	4574004	0.433598	0.3629127296776193
1	4576838	0.464668	0.33285723477730217
1	4576838	0.588709	0.23009932477818285
1	4581105	0.723082	0.14081244941616158
1	4583043	0.0883284	1.05389963639729
1	4583043	0.276047	0.559016968286659
1	4583043	0.76895	0.11410189872921404
1	4583043	0.222843	0.6520010035303307
1	4583043	0.362416	0.44079263726917106
1	4583043	0.562693	0.24972848751222856
1	4583043	0.338742	0.47013095263969723
1	4583043	0.841892	0.0747436173036584
1	4583043	0.955952	0.01956391385202001
1	4583043	0.163931	0.7853389118602923
1	4584414	0.370545	0.43115904257009274
1	4608759	0.715491	0.14539582476223425
1	4619048	0.656169	0.18298429124189358
1	4619293	0.766461	0.11550993854698866
1	4619293	0.89708	0.04716882561887135
1	4619441	0.570229	0.24395069965421398
1	4620172	0.026488	1.576950832255988
1	4620172	0.476807	0.3216573773469776
1	4620172	0.320392	0.494318336530469
1	4620707	0.771034	0.11292647060427746
1	4620707	0.762518	0.11774989990457858
1	4630037	0.354825	0.4499857885597347
1	4635622	0.599145	0.22246806061703023
1	4635622	0.862709	0.06413567126784692
1	4637423	0.447414	0.34929043054868886
1	4637423	0.486047	0.31332173309630584
1	4637423	0.866081	0.06244148880484378
1	4640477	0.737638	0.13215671835733156
1	4640477	0.917916	0.03719705998136652
1	4645069	0.695897	0.15745503573699263
1	4651360	0.983633	0.007166909500734032
1	4651360	0.799145	0.09737441344380121
1	4651390	0.742618	0.1292345283041322
1	4651883	0.267013	0.5734675937259718
1	4651883	0.70098	0.1542943729228528
1	4651883	0.660167	0.18034618869413377
1	4651883	0.492054	0.30798723338076506
1	4651883	0.0824975	1.083559212088325
1	4662047	0.385698	0.4137526131205171
1	4662047	0.64124	0.19297939455643529
1	4662047	0.48091	0.3179361921512597
1	4668214	0.145976	0.8357185409576866
1	4668214	0.241064	0.6178676414214263
1	4668323	0.387362	0.4118829855780924
1	4671369	0.89534	0.04801201263517861
1	4671369	0.43498	0.3615307110667875
1	4674043	0.570426	0.24380068757556517
1	4674043	0.42919	0.3673504055211222
1	4674043	0.775103	0.11064058219128482
1	4679382	0.973694	0.011577506151568715
1	4679809	0.965852	0.015089416553064713
1	4679809	0.404929	0.39262111903556357
1	4679809	0.923672	0.034482221289776654
1	4679809	0.01831	1.7373116556983035
1	4679809	0.565791	0.2473439651176711
1	4679809	0.765074	0.11629655669293895
1	4679809	0.697635	0.15637173919136602
1	4679809	0.362738	0.440406945864686
1	4688772	0.86178	0.0646035891411616
1	4688772	0.655535	0.183404115719014
1	4688772	0.643566	0.19140690801991103
1	4697024	0.126831	0.8967745833353769
1	4704158	0.599141	0.22247096005494008
1	4704158	0.0829059	1.0814145617746158
1	4707964	0.0279703	1.5533028755074196
1	4707964	0.943302	0.02534924476403101
1	4707964	0.258499	0.5875411326293112
1	4710135	0.479035	0.3196327543274851
1	4718491	0.289184	0.5388257393994169
1	4733423	0.0651657	1.1859809352554946
1	4744626	0.190506	0.7200913416374086
1	4744626	0.213192	0.6712290961794324
1	4744626	0.348815	0.45740484748615146
1	4744626	0.693266	0.15910009848068188
1	4747992	0.0362944	1.440160378730114
1	4748748	0.608322	0.21586647696822797
1	4750003	0.580399	0.23627334450248927
1	4778572	0.554083	0.2564251743653649
1	4778572	0.232242	0.6340592371435555
1	4778572	0.212069	0.6735228115065561
1	4778572	0.245155	0.6105592447785392
1	4778572	0.541734	0.26621390661511035
1	4778572	0.812916	0.08995432847877735
1	4778572	0.202496	0.6935835511904739
1	4778572	0.455961	0.3410723025310384
1	4778572	0.40323	0.39444716418709097
1	4779321	0.470738	0.32722074215613706
1	4780132	0.115006	0.9392795013949339
1	4780132	0.863578	0.06369843002504971
1	4780132	0.582211	0.23491959347953145
1	4780132	0.932927	0.030152337751377663
1	4780132	0.563745	0.24891729696682408
1	4780132	0.275165	0.560406807622347
1	4780132	0.0888573	1.0513068872792135
1	4780599	0.475429	0.322914330904327
1	4790915	0.162404	0.7894032783181555
1	4790915	0.431067	0.3654552229509498
1	4790915	0.757716	0.12049354205195051
1	4792521	0.808303	0.09242580932339894
1	4807635	0.443654	0.35295559851313124
1	4807635	0.532233	0.2738982014238832
1	4807635	0.313179	0.5042073669521752
1	4807635	0.311121	0.5070706739561741
1	4809303	0.420225	0.37651811414073155
1	4809303	0.429054	0.3674880448172506
1	4809489	0.621086	0.20684826014629057
1	4813309	0.798637	0.0976505732756691
1	4813309	0.91246	0.03978616485509159
1	4813309	0.0956987	1.0190939617702952
1	4813309	0.899748	0.04587911004313027
1	4813309	0.313092	0.5043280291580529
1	4813309	0.990936	0.003954393692719775
1	4813309	0.539154	0.2682871683985043
1	4813309	0.198104	0.7031067553529751
1	4815787	0.34011	0.46838059864366055
1	4823572	0.681003	0.16685097489987866
1	4823572	0.516123	0.2872467870247672
1	4823572	0.157836	0.8017939338375927
1	4823572	0.0203556	1.6913160918673016
1	4827629	0.175575	0.7555373229116756
1	4827629	0.424953	0.37165910046589407
1	4827629	0.906132	0.042808532239426315
1	4834948	0.98963	0.004527147820149667
1	4834948	0.263826	0.5786824070454687
1	4834948	0.413534	0.38348877775508394
1	4835006	0.268648	0.5708163882692943
1	4835006	0.603445	0.2193623068176769
1	4835006	0.603029	0.2196618018944571
1	4837549	0.158821	0.7990920738161122
1	4849205	0.49624	0.30430823184308997
1	4855446	0.555935	0.25497598322286524
1	4859764	0.969823	0.013307520514743118
1	4864087	0.0754728	1.1222095376196775
1	4864087	0.544379	0.2640986365179831
1	4864087	0.384672	0.41490942452773183
1	4864087	0.473507	0.3246735963039979
1	4871491	0.920818	0.03582619977762592
1	4874869	0.221629	0.6543734130954767
1	4874869	0.256842	0.5903339569396966
1	4882315	0.0457067	1.3400201334148076
1	4882315	0.0386889	1.412413617932447
1	4884475	0.0194265	1.7116054375683887
1	4894255	0.293697	0.5321004896028378
1	4895328	0.0419098	1.3776844116811553
1	4895328	0.297154	0.5270184193137796
1	4896381	0.627904	0.20210675030302336
1	4896381	0.508481	0.29372527037018376
1	4896381	0.28939	0.5385164801964366
1	4896381	0.177251	0.7514113059713736
1	4896381	0.235768	0.6275151405747023
1	4906983	0.400563	0.39732916896643017
1	4909434	0.634046	0.19787923293614565
1	4909434	0.0347787	1.4586866556104245
1	4909434	0.0144436	1.8403245473982297
1	4916050	0.0928533	1.032202656853414
1	4916050	0.734924	0.13375756987797463
1	4916050	0.903715	0.04396850917316305
1	4916050	0.460149	0.33710151744912287
1	4916050	0.274159	0.5619974926724189
1	4922474	0.0981819	1.007968567759358
1	4926610	0.621965	0.2062340537891556
1	4926610	0.611333	0.21372216018751417
1	4927623	0.222694	0.6522914839178902
1	4930312	0.400716	0.3971633164817432
1	4930312	0.870723	0.060119983574076184
1	4930312	0.773288	0.11165872921703611
1	4931753	0.898777	0.0463480498498053
1	4932075	0.0792985	1.1007350276620194
1	4932075	0.0213344	1.67091956655453
1	4932075	0.231317	0.6357924487906044
1	4932075	0.766731	0.11535697725926201
1	4932075	0.0545783	1.2629799958210761
1	4932075	0.459964	0.337276157912272
1	4932075	0.471663	0.326368191013325
1	4932075	0.0313123	1.5042850307343485
1	4934238	0.711458	0.14785073283426828
1	4934238	0.409476	0.38777154780592044
1	4943282	0.759494	0.11947565271256307
1	4950273	0.569096	0.24481446690271458
1	4952740	0.123865	0.9070513930122095
1	4954451	0.227576	0.642873540243359
1	4964313	0.522756	0.2817009738102669
1	4987868	0.726686	0.1386532066449327
1	4987868	0.0883872	1.0536106238089467
1	4987868	0.419572	0.3771935020114618
1	4996209	0.491443	0.30852684654192586
1	4996209	0.798081	0.09795302836379086
1	4996209	0.736993	0.1325366370742058
1	4996209	0.878676	0.056171235678983904
1	4996209	0.219738	0.6580948326413689
1	5000547	0.149677	0.8248449300544293
1	5005438	0.144363	0.8405441014676978
1	5008232	0.686748	0.16320259669113338
1	5008232	0.265813	0.5754237830238229
1	5008232	0.0905594	1.0430664635581046
1	5008232	0.705475	0.15151837178124516
1	5008232	0.400411	0.39749400018952036
1	5008388	0.52085	0.2832873315024827
1	5008758	0.426033	0.37055675966998125
1	5008758	0.590639	0.22867787988094823
1	5008758	0.856472	0.06728683053182043
1	5008758	0.142455	0.8463223029404676
1	5008758	0.242984	0.6144223228645876
1	5008758	0.335359	0.47449003404410317
1	5008758	0.255558	0.592510519320468
1	5008758	0.977188	0.010021874860473476
1	5008943	0.13129	0.8817683516729726
1	5016739	0.588163	0.23050229945024955
1	5016739	0.0500032	1.3010022017065366
1	5021595	0.770196	0.11339874120853388
1	5022499	0.844484	0.07340857436714286
1	5022499	0.832104	0.0798223902916811
1	5022499	0.826838	0.08257957218616457
1	5022499	0.126247	0.8987789332007922
1	5023821	0.329896	0.4816229502578062
1	5023821	0.468745	0.32906335176340507
1	5024705	0.0252006	1.598589118996746
1	5024705	0.164669	0.7833881518692247
1	5024705	0.212732	0.672167176866827
1	5024705	0.913989	0.03905903103646203
1	5024705	0.904685	0.04350261038102983
1	5030720	0.241018	0.6179505217041507
1	5034294	0.849049	0.07106724519122123
1	5034294	0.795305	0.09946628717432372
1	5034294	0.4441	0.3525192268263241
1	5034655	0.695494	0.15770661229757293
1	5037648	0.481623	0.31729278143758216
1	5037648	0.670365	0.173688668458428
1	5037648	0.963269	0.01625241598869482
1	5037648	0.552861	0.2573840450444133
1	5037648	0.0366627	1.4357755548696398
1	5037648	0.424647	0.37197193972486026
1	5063294	0.775254	0.11055598429934799
1	5072233	0.119959	0.9209671632550587
1	5072608	0.878658	0.05618013245179375
1	5073811	0.904003	0.04383012828427845
1	5076094	0.806794	0.09323734022697262
1	5076094	0.0529848	1.2758487006426833
1	5076094	0.559843	0.2519337476248962
1	5076094	0.419128	0.37765332499459897
1	5076094	0.978696	0.009352186669883291
1	5077645	0.970314	0.013087702434713789
1	5079886	0.635843	0.19665010550074546
1	5080951	0.606327	0.21729309201585545
1	5080980	0.97072	0.012906022400026959
1	5080980	0.37727	0.42334772793566233
1	5081000	0.395484	0.4028710819571257
1	5081000	0.24649	0.6082006951815325
1	5081000	0.489713	0.31005836697764355
1	5083675	0.665821	0.1766425113116838
1	5083675	0.79167	0.1014558121542819
1	5083906	0.229325	0.6395485978203654
1	5086203	0.103022	0.9870700232718576
1	5086203	0.764392	0.11668386684731802
1	5086326	0.336927	0.4724641849786212
1	5086326	0.142181	0.8471584355786307
1	5088376	0.671377	0.1730335408720088
1	5088376	0.871422	0.05977148002340668
1	5088376	0.0529072	1.2764852219630576
1	5088746	0.713904	0.14636018468510806
1	5092606	0.793069	0.1006890257774504
1	5095979	0.0664125	1.1777501710822063
1	5095979	0.993062	0.003023636280736842
1	5095994	0.530714	0.27513945572363785
1	5097411	0.380658	0.4194650385375656
1	5097411	0.208814	0.6802403872841422
1	5097411	0.115091	0.9389586364324097
1	5103847	0.535988	0.2708449334268601
1	5117851	0.532272	0.27386637915005296
1	5117851	0.646187	0.18964178337355245
1	5120480	0.886246	0.05244571195764762
1	5120480	0.599902	0.22191969017537058
1	5120480	0.47437	0.3238827843285149
1	5120480	0.21765	0.6622413285065829
1	5120480	0.176881	0.7523188151305282
1	5123317	0.973112	0.011837171876861874
1	5124420	0.797018	0.09853187030727545
1	5124420	0.523663	0.2809481105810423
1	5124420	0.40952	0.387724883457811
1	5129366	0.216108	0.6653291558768389
1	5129366	0.542779	0.26537696344514256
1	5129366	0.705511	0.15149621053889134
1	5131715	0.189792	0.7217220976467593
1	5144073	0.688507	0.16209163994457498
1	5144073	0.559331	0.25233110994790725
1	5144194	0.780989	0.10735508298946506
1	5144194	0.140972	0.8508671387847153
1	5151813	0.0281238	1.5509259991737914
1	5154656	0.66984	0.17402892179976293
1	5158781	0.320945	0.4935693857978186
1	5158781	0.670176	0.17381112895403922
1	5158781	0.337812	0.47132492717111485
1	5158781	0.128618	0.8906982479465102
1	5158781	0.526802	0.27835258491125037
1	5158781	0.495679	0.3047994800807492
1	5159203	0.557658	0.2536320631561155
1	5159203	0.857443	0.0667947407991963
1	5159203	0.634015	0.1979004671337776
1	5159203	0.337899	0.4712130935021813
1	5159203	0.350555	0.4552438341235553
1	5159203	0.916003	0.038103103972638504
1	5159203	0.55271	0.2575026778001118
1	5159203	0.199861	0.6992719439371109
1	5159203	0.126373	0.8983457045628573
1	5159203	0.244373	0.6119467796028433
1	5159203	0.372697	0.42864410305697176
1	5159928	0.54649	0.2624177806210555
1	5161160	0.268712	0.570712938637862
1	5161160	0.529825	0.27586755320018996
1	5161160	0.473534	0.3246488329600359
1	5163606	0.462337	0.3350413493634955
1	5168636	0.433106	0.36340579976394216
1	5170319	0.972422	0.012145224272838883
1	5170319	0.930692	0.031194019159869357
1	5181863	0.110165	0.95795636121218
1	5181863	0.253137	0.5966443711538326
1	5190631	0.570599	0.24366899379857526
1	5190631	0.85411	0.06848619334308255
1	5198682	0.468559	0.3292357158516717
1	5198682	0.149437	0.8255418596399693
1	5198682	0.738048	0.13191539229994262
1	5203528	0.856908	0.0670658026241795
1	5203528	0.955511	0.019764308910587745
1	5203528	0.711331	0.14792826421713418
1	5203543	0.691237	0.16037302332754128
1	5210460	0.530067	0.275669232491199
1	5210460	0.546812	0.26216196323991786
1	5210460	0.696149	0.1572977963776106
1	5215086	0.525382	0.27952481056514866
1	5215735	0.662465	0.17883706185666143
1	5215735	0.750698	0.12453474117387131
1	5216719	0.437007	0.35951160642311303
1	5216719	0.150956	0.8211496205335271
1	5216719	0.870193	0.06038441457766258
1	5222311	0.732372	0.1352682679721232
1	5227623	0.973053	0.011863504047505325
1	5227623	0.408924	0.3883573996885312
1	5227623	0.10864	0.9640102430635735
1	5227623	0.931828	0.03066424380967689
1	5228967	0.251267	0.5998645454662596
1	5228967	0.853895	0.06859552945638714
1	5230939	0.929508	0.031746868032046245
1	5230939	0.801426	0.09613657221856163
1	5231295	0.807671	0.09276551049007237
1	5231295	0.327857	0.4843155393760864
1	5239779	0.725534	0.1393422308259743
1	5239779	0.563373	0.24920397068356748
1	5239779	0.785923	0.10462000143287067
1	5242498	0.670784	0.17341730503223465
1	5242498	0.731563	0.13574826779674018
1	5249032	0.298019	0.5257560468898081
1	5249032	0.130136	0.885602546339102
1	5249032	0.326912	0.4855691374247352
1	5249032	0.832567	0.07958080699947956
1	5249032	0.282536	0.548926207648981
1	5249032	0.167122	0.776966375661984
1	5249032	0.853691	0.06869929708475812
1	5249032	0.928964	0.03200111582798069
1	5250904	0.0271892	1.565603570665418
1	5250904	0.310007	0.5086284996268545
1	5253603	0.581767	0.23525091719753546
1	5253603	0.104707	0.9800242833665052
1	5261556	0.645312	0.19023025882697295
1	5261787	0.544747	0.26380515279723366
1	5265237	0.850686	0.07023071445356467
1	5276671	0.68757	0.16268308067417878
1	5276671	0.997503	0.001085789494360524
1	5276671	0.110132	0.9580864739055893
1	5276700	0.631156	0.19986328486717694
1	5276700	0.576026	0.2395579134488526
1	5276700	0.448257	0.34847291975209
1	5276700	0.727313	0.13827864977517976
1	5276700	0.694752	0.15817019433437804
1	5276700	0.882112	0.05447626986373778
1	5276700	0.856443	0.06730153591997619
1	5279126	0.739034	0.13133558099256684
1	5279126	0.82536	0.08335658246638052
1	5279126	0.388338	0.41079011039950103
1	5288481	0.480225	0.31855523478413234
1	5288481	0.620548	0.2072246197593271
1	5288481	0.846957	0.07213863823690829
1	5295372	0.521197	0.2829980927430204
1	5295372	0.19769	0.7040152985905234
1	5295562	0.894592	0.048374989878307136
1	5295562	0.195999	0.7077461444373494
1	5295562	0.0578551	1.2376583514186856
1	5295562	0.795823	0.09918351350737353
1	5295562	0.307899	0.5115917216040677
1	5303086	0.0592743	1.2271335661213036
1	5303086	0.0887016	1.052068546291115
1	5303086	0.612171	0.2131272478165789
1	5303086	0.880896	0.05507536206722032
1	5309214	0.520911	0.2832364715385824
1	5314378	0.210107	0.6775594782426392
1	5315511	0.762789	0.11759557843901897
1	5322000	0.6637	0.1780281823579572
1	5322000	0.312295	0.5054349689871969
1	5322000	0.805265	0.09406117665225755
1	5322000	0.220254	0.6570761956870691
1	5331669	0.306292	0.5138643463250889
1	5331669	0.256453	0.5909922161699762
1	5332786	0.669767	0.17407625433417087
1	5345025	0.353572	0.45152213485516474
1	5359679	0.491283	0.30866826361589866
1	5364047	0.718909	0.1433260794349653
1	5367283	0.520166	0.28385803832806444
1	5369810	0.711561	0.1477878632145174
1	5379009	0.36887	0.4331266642751126
1	5391940	0.190969	0.7190371260591564
1	5391940	0.339057	0.46972728496934496
1	5413042	0.0995978	1.0017502545322499
1	5413042	0.520117	0.28389895109820296
1	5413042	0.359466	0.44434218097145306
1	5428900	0.976451	0.010349545477559199
1	5456898	0.82874	0.08158169897452612
1	5463647	0.930557	0.03125701960221722
1	5464861	0.0570304	1.2438935823482007
1	5471343	0.193852	0.7125297139527056
1	5471343	0.576604	0.23912234916268776
1	5472560	0.54008	0.26754190501923614
1	5490399	0.807614	0.09279616116221846
1	5492611	0.22733	0.64334324806415
1	5500536	0.186345	0.7296822557222782
1	5500536	0.955785	0.019639789538542094
1	5500536	0.0239024	1.6215584900800348
1	5500864	0.570636	0.24364083326049837
1	5505571	0.504773	0.2969038832897002
1	5509816	0.644446	0.1908134675806275
1	5515142	0.222071	0.65350815177252
1	5516541	0.591886	0.2277619323624144
1	5516541	0.58615	0.2319912306779106
1	5516541	0.900309	0.04560840837953188
1	5516541	0.865244	0.06286140362115186
1	5549012	0.560679	0.25128570991704713
1	5549012	0.395629	0.4027118816897021
1	5549241	0.309069	0.5099445530217828
1	5549241	0.833334	0.07918089861217827
1	5549241	0.328791	0.4830800789173656
1	5549241	0.367541	0.434694207380962
1	5550502	0.478858	0.31979325267995606
1	5557753	0.530493	0.27532034235911645
1	5557753	0.405299	0.39222446779795084
1	5557753	0.74476	0.12798365673908565
1	5557928	0.608618	0.21565520744108865
1	5561862	0.633662	0.19814233624724165
1	5563367	0.46622	0.3314090999631665
1	5573260	0.0545119	1.2635086804721185
1	5573260	0.717442	0.14421320274463273
1	5581116	0.819886	0.08624652933917956
1	5581116	0.789818	0.10247297288917427
1	5581148	0.635817	0.19666786442456327
1	5581148	0.946243	0.023997320250251822
1	5582396	0.608632	0.21564521750845872
1	5582794	0.637002	0.1958592041048376
1	5582794	0.410853	0.38631353751185193
1	5582794	0.692833	0.15937143482358537
1	5582794	0.0514821	1.2883437461536118
1	5592477	0.138532	0.858449895782279
1	5593376	0.309233	0.5097141662635241
1	5595427	0.505309	0.2964429665242301
1	5595427	0.85464	0.06821678461414035
1	5595427	0.0620985	1.206918890154992
1	5595427	0.844431	0.07343583163888054
1	5599932	0.304363	0.5166081438610622
1	5599932	0.532806	0.2734308931616678
1	5606390	0.490022	0.3097844214732823
1	5606390	0.381476	0.41853277984654447
1	5606390	0.897409	0.04700957929733123
1	5606390	0.462457	0.3349286424512083
1	5606390	0.799518	0.0971717542908848
1	5609355	0.200436	0.6980242728386683
1	5609355	0.447107	0.3495885306741841
1	5610359	0.491566	0.30841816346465417
1	5610359	0.616136	0.21032341522122236
1	5620480	0.66369	0.17803472594321715
1	5620480	0.470766	0.32719491062382944
1	5620480	0.173023	0.761896162136239
1	5625657	0.413083	0.38396267759206615
1	5631299	0.665358	0.17694461696874353
1	5631299	0.961296	0.01714286480489329
1	5631299	0.395185	0.403199548246506
1	5631299	0.656468	0.18278643905224026
1	5631299	0.000790444	3.1021288927810753
1	5633572	0.643823	0.19123351259190624
1	5642799	0.565726	0.24739386121530782
1	5652992	0.922204	0.03517299838839591
1	5652992	0.517213	0.28633056778756194
1	5666937	0.957619	0.018807245733124256
1	5667000	0.660814	0.17992076463086504
1	5669420	0.285122	0.5449692712560229
1	5673475	0.716835	0.14458079807838456
1	5673475	0.299639	0.5234016609909841
1	5688387	0.390416	0.40847239241589217
1	5688387	0.130523	0.8843129527475357
1	5688387	0.635742	0.19671909615849067
1	5688387	0.480783	0.31805089694691135
1	5688387	0.355044	0.44971782223199175
1	5688387	0.222774	0.652135497140273
1	5688421	0.427532	0.36903137355964627
1	5690895	0.853061	0.06901991254151507
1	5695026	0.936971	0.028273850664920473
1	5695026	0.560328	0.2515576749772646
1	5695026	0.0750547	1.1246221066165387
1	5695978	0.561802	0.25041671905502144
1	5695978	0.690748	0.16068036387105472
1	5695978	0.265387	0.5761203548948808
1	5695978	0.778351	0.10882451228163545
1	5697769	0.570748	0.2435556016782626
1	5697769	0.460882	0.3364102531541231
1	5697769	0.103689	0.9842673139358598
1	5697769	0.0921341	1.035579602149367
1	5700666	0.147491	0.8312344798186245
1	5700666	0.681302	0.16666033616306986
1	5704236	0.868685	0.0611376775931167
1	5704236	0.154843	0.8101084230491281
1	5710716	0.318904	0.49634003338472066
1	5710716	0.285192	0.5448626611644386
1	5718644	0.449727	0.3470510381625178
1	5730492	0.572777	0.2420144295508152
1	5730492	0.433013	0.36349906497801143
1	5730492	0.777211	0.10946106138479468
1	5730492	0.229621	0.6389883960342392
1	5730522	0.217117	0.6633061704785852
1	5730522	0.294595	0.5307746284738258
1	5730522	0.886007	0.05256284690599201
1	5732520	0.178722	0.7478219842010279
1	5732520	0.160755	0.7938355102318009
1	5732544	0.167993	0.774708814254552
1	5736680	0.135894	0.8667997178401
1	5736680	0.430219	0.3663104135372508
1	5736680	0.259898	0.5851970625240195
1	5738415	0.752732	0.12335962092864135
1	5749702	0.498571	0.3022729863742763
1	5750187	0.0110115	1.958153516872867
1	5750546	0.281639	0.5503072063764105
1	5750546	0.0693598	1.1588921678245452
1	5754435	0.92648	0.033163951394612944
1	5757895	0.293295	0.532695340670722
1	5757895	0.523961	0.2807010376634731
1	5761347	0.673515	0.1716527275658122
1	5761347	0.0124502	1.9048236720060983
1	5772881	0.18006	0.7445827541915038
1	5772881	0.18263	0.7384278808855225
1	5773325	0.144465	0.8402373580841221
1	5773325	0.263996	0.5784026533994424
1	5773325	0.0891461	1.0498976517654441
1	5773325	0.171523	0.7656776359515749
1	5779501	0.379905	0.4203249905776306
1	5784936	0.85904	0.06598661338083742
1	5784936	0.437765	0.3587589639067226
1	5794440	0.747402	0.1264457443405401
1	5803253	0.913165	0.03945074260248055
1	5803253	0.746442	0.12700393215669906
1	5803253	0.789263	0.10277825608538947
1	5803253	0.264252	0.5779817170359502
1	5806172	0.480411	0.3183870570880155
1	5806172	0.963087	0.01633447932064549
1	5806172	0.871954	0.05950642570174101
1	5813880	0.932557	0.030324613643758727
1	5814869	0.277013	0.5574998493623184
1	5819473	0.845131	0.07307596777507841
1	5819473	0.81561	0.0885174580800244
1	5824100	0.564284	0.2485022637654419
1	5824100	0.84835	0.07142493582260578
1	5824100	0.936338	0.02856735100843853
1	5824100	0.900945	0.04530172059205834
1	5825869	0.0554404	1.2561736449697332
1	5825869	0.948959	0.02275255096407754
1	5828900	0.805271	0.09405794075204618
1	5837951	0.671298	0.17308464670791096
1	5837989	0.80471	0.09436060173277633
1	5841685	0.615888	0.21049825764793928
1	5841685	0.0113153	1.9463339272048423
1	5841685	0.68001	0.16748470065716672
1	5844471	0.950262	0.02215663737771118
1	5847925	0.333474	0.47693802110787265
1	5849726	0.510643	0.2918826171141698
1	5850265	0.762332	0.11785584970165326
1	5894450	0.518114	0.2855746724482578
1	5912538	0.306098	0.5141395080106412
1	5912538	0.506997	0.2949946104641007
1	5913152	0.4413	0.3552660725528074
1	5931402	0.600011	0.22184078762383955
1	5931734	0.477149	0.32134598202229964
1	5931734	0.659088	0.1810565954774508
1	5931734	0.80634	0.09348179567827417
1	5931734	0.191338	0.7181987699025252
1	5932661	0.445307	0.35134047792631334
1	5942531	0.460692	0.3365893292841588
1	5942531	0.636414	0.1962602751978789
1	5949344	0.654574	0.184041249075038
1	5949344	0.755334	0.12186096587870039
1	5949344	0.314195	0.5028007304662794
1	5949344	0.839014	0.07623079236317201
1	5949344	0.482203	0.3167700920104258
1	5949344	0.955558	0.019742947211294232
1	5949344	0.717597	0.14411938558014203
1	5949344	0.481642	0.3172756488828704
1	5949344	0.897435	0.046996996970922626
1	5953089	0.658692	0.18131761115534922
1	5956060	0.114032	0.9429732585471216
1	5956060	0.46557	0.33201501215159257
1	5956060	0.984501	0.006783838394058698
1	5956060	0.388761	0.4103173094205035
1	5956060	0.513942	0.2890858897619832
1	5958693	0.0890089	1.0505665660782246
1	5963680	0.996218	0.0016456155547987883
1	5963680	0.549824	0.25977630698058746
1	5964942	0.184682	0.7335754309355995
1	5969027	0.175686	0.7552628450214692
1	5974686	0.269061	0.5701492480269061
1	6000650	0.438818	0.3577155662834203
1	6001297	0.0661294	1.1796054176842121
1	6001297	0.218299	0.6609482537341802
1	6001297	0.624923	0.20417349103227891
1	6008623	0.281753	0.5501314510528963
1	6008623	0.931099	0.031004139783558773
1	6009861	0.0311993	1.5058551498773172
1	6017407	0.0482789	1.3162426335492607
1	6017407	0.856567	0.06723866119554368
1	6017407	0.0452392	1.3444850836461733
1	6017407	0.105611	0.9762908451497097
1	6022880	0.0759151	1.119671831555974
1	6022880	0.31378	0.5033747413304932
1	6023940	0.100834	0.9963930043721915
1	6027220	0.00718783	2.143402202978617
1	6027220	0.777643	0.10921973297581242
1	6027220	0.0490782	1.3091113739075981
1	6027220	0.590129	0.2290530428249714
1	6027220	0.226127	0.6456475789596693
1	6027220	0.0725256	1.1395086696178696
1	6027220	0.755729	0.1216339120440698
[truncated: 998,000+ more rows]
