# Supplementary material for: GWAS on short tandem repeats identifies genetic mechanisms in Alzheimer’s disease
Source: Nat Commun. 2026 Jun 4;17:4968. doi: 10.1038/s41467-026-73902-7 (PMC13237113; doi:10.1038/s41467-026-73902-7)
Supplement: Supplementary file 24 — Source Data [file 41467_2026_73902_MOESM24_ESM.zip › manuscript_source_data/mainfig_2ac.txt]

ID	P	BETA	Variant	Approach
chr1:207598421:C:CT	0.452754	-0.00544703	str	adjusted
chr1:207598421:C:CT	1.49543e-11	0.0104178	str	unadjusted
chr2:127133887:T:TGGG	0.676624	0.000787267	str	adjusted
chr2:127133887:T:TGGG	1.93845e-17	0.0112382	str	unadjusted
chr6:32611487:TCTTTCTTTC:T	0.0142262	-0.0066298	str	adjusted
chr6:32611487:TCTTTCTTTC:T	1.23096e-08	-0.00897565	str	unadjusted
chr7:100326718:CT:C	0.587134	-0.0022365	str	adjusted
chr7:100326718:CT:C	7.32293e-12	-0.00888186	str	unadjusted
chr8:27609395:G:GA	0.55903	-0.00552667	str	adjusted
chr8:27609395:G:GA	1.68828e-14	-0.00934004	str	unadjusted
chr11:60177578:G:GT	0.2605	-0.00329626	str	adjusted
chr11:60177578:G:GT	1.7468e-10	-0.00777694	str	unadjusted
chr11:65810443:TCA:T	0.000530257	-0.0051008	str	adjusted
chr11:65810443:TCA:T	7.00976e-08	-0.00660844	str	unadjusted
chr11:86092842:TA:T	0.0140924	-0.00613148	str	adjusted
chr11:86092842:TA:T	2.25347e-08	-0.00703213	str	unadjusted
chr15:58846596:A$_{20}$:A$_{19}$	3.36334e-05	-0.0124526	str	adjusted
chr15:58846596:A$_{20}$:A$_{19}$	5.63549e-08	-0.0155365	str	unadjusted
chr15:63139192:TCC(A)$_{22}$:TAC(A)$_{19}$	0.00520806	0.00366674	str	adjusted
chr15:63139192:TCC(A)$_{22}$:TAC(A)$_{19}$	4.11388e-08	0.00663285	str	unadjusted
chr17:63485772:C:CA	0.0175611	0.00369937	str	adjusted
chr17:63485772:C:CA	1.32329e-07	0.00633338	str	unadjusted
chr19:1046580:TG:T	4.23222e-05	0.00742211	str	adjusted
chr19:1046580:TG:T	5.90243e-11	0.00963058	str	unadjusted
chr19:44909968:G$_{11}$:G$_{9}$	0.523181	0.00545206	str	adjusted
chr19:44909968:G$_{11}$:G$_{9}$	2.2250738585072014e-308	0.122578	str	unadjusted
chr19:45802824:CTT:C	0.541763	-0.0172637	str	adjusted
chr19:45802824:CTT:C	9.49005e-08	0.0164667	str	unadjusted
