# Supplementary material for: GWAS on short tandem repeats identifies genetic mechanisms in Alzheimer’s disease
Source: Nat Commun. 2026 Jun 4;17:4968. doi: 10.1038/s41467-026-73902-7 (PMC13237113; doi:10.1038/s41467-026-73902-7)
Supplement: Supplementary file 24 — Source Data [file 41467_2026_73902_MOESM24_ESM.zip › manuscript_source_data/mainfig_2bd.txt]

ID	P	BETA	Variant	Approach
chr1_207577223_rs679515	0.0237048	0.0166152	snp	adjusted
chr1_207577223_rs679515	7.6825e-13	0.0112267	snp	unadjusted
chr2_127892810_rs6733839	8.61314e-15	0.0137743	snp	adjusted
chr2_127892810_rs6733839	1.33762e-30	0.0143027	snp	unadjusted
chr6_32615322_rs6605556	0.244057	-0.00347487	snp	adjusted
chr6_32615322_rs6605556	1.11383e-07	-0.00936943	snp	unadjusted
chr7_100334426_rs7384878	0.083414	-0.00704249	snp	adjusted
chr7_100334426_rs7384878	1.5356e-12	-0.00913698	snp	unadjusted
chr8_27607795_rs11787077	0.683846	-0.00384714	snp	adjusted
chr8_27607795_rs11787077	1.8042e-14	-0.00932112	snp	unadjusted
chr11_60254475_rs1582763	0.0864053	-0.00507696	snp	adjusted
chr11_60254475_rs1582763	4.8006e-11	-0.00810624	snp	unadjusted
chr11_65832185_rs77779142	0.0682387	-0.00351165	snp	adjusted
chr11_65832185_rs77779142	7.20873e-06	-0.00720125	snp	unadjusted
chr11_86157598_rs3851179	0.676403	-0.00102242	snp	adjusted
chr11_86157598_rs3851179	4.63382e-07	-0.00621807	snp	unadjusted
chr15_58764824_rs602602	0.000718717	-0.00467188	snp	adjusted
chr15_58764824_rs602602	1.49341e-06	-0.006354	snp	unadjusted
chr15_63277703_rs117618017	6.32611e-09	0.0108775	snp	adjusted
chr15_63277703_rs117618017	7.16985e-14	0.0129135	snp	unadjusted
chr17_63471557_rs4277405	0.00797376	-0.00425388	snp	adjusted
chr17_63471557_rs4277405	6.42161e-08	-0.00668035	snp	unadjusted
chr19_1050874_rs12151021	0.0370545	0.00329161	snp	adjusted
chr19_1050874_rs12151021	3.45041e-08	0.00706809	snp	unadjusted
chr19_44908684_rs429358	2.23779e-44	0.118677	snp	adjusted
chr19_44908684_rs429358	2.2250738585072014e-308	0.123997	snp	unadjusted
chr19_45738583_rs76320948	0.229729	0.0338673	snp	adjusted
chr19_45738583_rs76320948	5.07865e-08	0.0167651	snp	unadjusted
