# Supplementary material for: GWAS on short tandem repeats identifies genetic mechanisms in Alzheimer’s disease
Source: Nat Commun. 2026 Jun 4;17:4968. doi: 10.1038/s41467-026-73902-7 (PMC13237113; doi:10.1038/s41467-026-73902-7)
Supplement: Supplementary file 24 — Source Data [file 41467_2026_73902_MOESM24_ESM.zip › manuscript_source_data/mainfig_2e.txt]

#CHROM	POS	ID	BETA	P	type	source
19	796809	19_796809_rs117220201_G_T	0.00305099	0.590323	SNPs unadjusted	SNP
19	796809	19_796809_rs117220201_G_T	0.00304909	0.590527	SNPs adjusted	SNP
19	797032	19_797032_rs7249170_C_T	-0.000135884	0.942169	SNPs unadjusted	SNP
19	797032	19_797032_rs7249170_C_T	0.000115283	0.950932	SNPs adjusted	SNP
19	797079	19_797079_rs351974_A_C	-0.00100876	0.46056	SNPs unadjusted	SNP
19	797079	19_797079_rs351974_A_C	-0.000875914	0.521703	SNPs adjusted	SNP
19	797517	19_797517_rs10414379_G_C	-0.00154867	0.364063	SNPs unadjusted	SNP
19	797517	19_797517_rs10414379_G_C	-0.00154704	0.364533	SNPs adjusted	SNP
19	798562	19_798562_rs117432480_G_C	0.00310998	0.300456	SNPs unadjusted	SNP
19	798562	19_798562_rs117432480_G_C	0.0023571	0.432898	SNPs adjusted	SNP
19	798643	19_798643_rs8110974_G_A	0.000731571	0.670919	SNPs unadjusted	SNP
19	798643	19_798643_rs8110974_G_A	0.000639813	0.710183	SNPs adjusted	SNP
19	798921	19_798921_rs8103323_T_C	-0.000560606	0.672179	SNPs adjusted	SNP
19	798921	19_798921_rs8103323_T_C	-0.000509732	0.700432	SNPs unadjusted	SNP
19	799081	19_799081_rs8111329_C_T	0.000696317	0.685891	SNPs unadjusted	SNP
19	799081	19_799081_rs8111329_C_T	0.000603489	0.725938	SNPs adjusted	SNP
19	799342	19_799342_rs8100561_G_C	-0.000588908	0.656849	SNPs adjusted	SNP
19	799342	19_799342_rs8100561_G_C	-0.000535066	0.686486	SNPs unadjusted	SNP
19	799392	19_799392_rs62131332_C_T	-0.0042679	0.105131	SNPs adjusted	SNP
19	799392	19_799392_rs62131332_C_T	-0.00404374	0.12469	SNPs unadjusted	SNP
19	799770	19_799770_rs11085226_A_G	-0.00232602	0.273525	SNPs adjusted	SNP
19	799770	19_799770_rs11085226_A_G	-0.00222331	0.29529	SNPs unadjusted	SNP
19	800086	19_800086_rs139773191_C_G	-0.00042355	0.870332	SNPs unadjusted	SNP
19	800086	19_800086_rs139773191_C_G	-0.000246697	0.924252	SNPs adjusted	SNP
19	800101	chr19:800101:ATT:A	-0.000838249	0.646402	STRs adjusted	STR
19	800101	chr19:800101:ATT:A	-0.000543515	0.766029	STRs unadjusted	STR
19	800101	chr19:800101:AT:A	-0.00032064	0.853875	STRs adjusted	STR
19	800101	chr19:800101:AT:A	-3.37535e-05	0.984525	STRs unadjusted	STR
19	800102	chr19:800102:TTTTTTTTTTTTTTTTTT:TTTTTTTTTTTTTTTTT	-0.000899866	0.609822	STRs adjusted	STR
19	800102	chr19:800102:TTTTTTTTTTTTTTTTTT:TTTTTTTTTTTTTTTT	-0.000708549	0.698994	STRs adjusted	STR
19	800102	chr19:800102:TTTTTTTTTTTTTTTTTT:TTTTTTTTTTTTTTTTT	-0.000578835	0.742588	STRs unadjusted	STR
19	800102	chr19:800102:TTTTTTTTTTTTTTTTTT:TTTTTTTTTTTTTTTT	-0.000388425	0.832051	STRs unadjusted	STR
19	801381	19_801381_rs736926_C_T	0.00063216	0.716027	SNPs unadjusted	SNP
19	801381	19_801381_rs736926_C_T	0.000562382	0.746213	SNPs adjusted	SNP
19	801386	19_801386_rs113232514_A_G	-0.000528168	0.838393	SNPs unadjusted	SNP
19	801386	19_801386_rs113232514_A_G	-0.000348925	0.892819	SNPs adjusted	SNP
19	801656	19_801656_rs72982139_T_G	-0.00386782	0.144002	SNPs adjusted	SNP
19	801656	19_801656_rs72982139_T_G	-0.00364631	0.168393	SNPs unadjusted	SNP
19	801983	19_801983_rs17281470_T_C	-0.000388495	0.880917	SNPs unadjusted	SNP
19	801983	19_801983_rs17281470_T_C	-0.0002116	0.934968	SNPs adjusted	SNP
19	802244	19_802244_rs4986234_G_T	-0.00383033	0.148066	SNPs adjusted	SNP
19	802244	19_802244_rs4986234_G_T	-0.00360861	0.172983	SNPs unadjusted	SNP
19	803086	19_803086_rs351986_C_T	0.000135792	0.95815	SNPs adjusted	SNP
19	803086	19_803086_rs351986_C_T	-4.60445e-05	0.985804	SNPs unadjusted	SNP
19	803169	19_803169_rs117458172_C_T	-0.00447512	0.325357	SNPs unadjusted	SNP
19	803169	19_803169_rs117458172_C_T	-0.00403586	0.37511	SNPs adjusted	SNP
19	803945	19_803945_rs10420407_G_A	-0.00198015	0.351857	SNPs adjusted	SNP
19	803945	19_803945_rs10420407_G_A	-0.00187744	0.377416	SNPs unadjusted	SNP
19	804013	19_804013_rs351982_A_G	0.000180936	0.944251	SNPs adjusted	SNP
19	804013	19_804013_rs351982_A_G	-1.72634e-06	0.999468	SNPs unadjusted	SNP
19	804079	19_804079_rs351981_T_C	0.000192827	0.940597	SNPs adjusted	SNP
19	804079	19_804079_rs351981_T_C	1.0279e-05	0.996831	SNPs unadjusted	SNP
19	804327	19_804327_rs10420953_C_T	-0.00234715	0.270803	SNPs adjusted	SNP
19	804327	19_804327_rs10420953_C_T	-0.00224494	0.292242	SNPs unadjusted	SNP
19	804396	19_804396_rs3180287_C_T	0.000685932	0.693055	SNPs unadjusted	SNP
19	804396	19_804396_rs3180287_C_T	0.000615859	0.723033	SNPs adjusted	SNP
19	804456	19_804456_rs351980_G_A	0.000921187	0.663615	SNPs adjusted	SNP
19	804456	19_804456_rs351980_G_A	0.000662671	0.754354	SNPs unadjusted	SNP
19	804612	19_804612_rs4986235_C_T	-0.002303	0.280017	SNPs adjusted	SNP
19	804612	19_804612_rs4986235_C_T	-0.00220069	0.301957	SNPs unadjusted	SNP
19	804642	19_804642_rs3170451_C_T	0.000669681	0.69998	SNPs unadjusted	SNP
19	804642	19_804642_rs3170451_C_T	0.000599216	0.730231	SNPs adjusted	SNP
19	804959	19_804959_rs10422347_C_T	-0.00230674	0.279237	SNPs adjusted	SNP
19	804959	19_804959_rs10422347_C_T	-0.00220485	0.301045	SNPs unadjusted	SNP
19	805398	19_805398_rs115813123_C_T	0.000675037	0.697352	SNPs unadjusted	SNP
19	805398	19_805398_rs115813123_C_T	0.000608553	0.725879	SNPs adjusted	SNP
19	805707	19_805707_rs11549877_A_T	-0.00012181	0.947307	SNPs adjusted	SNP
19	805707	19_805707_rs11549877_A_T	2.69768e-05	0.988322	SNPs unadjusted	SNP
19	806146	19_806146_rs117740414_C_T	-0.000315243	0.903517	SNPs unadjusted	SNP
19	806146	19_806146_rs117740414_C_T	-0.000139775	0.957136	SNPs adjusted	SNP
19	806451	19_806451_rs11549887_C_T	-0.000977913	0.819548	SNPs unadjusted	SNP
19	806451	19_806451_rs11549887_C_T	-0.000558906	0.896269	SNPs adjusted	SNP
19	806634	19_806634_rs351977_G_T	-0.00181384	0.393482	SNPs adjusted	SNP
19	806634	19_806634_rs351977_G_T	-0.0016945	0.425366	SNPs unadjusted	SNP
19	806673	19_806673_rs351976_T_C	-0.000352116	0.790987	SNPs adjusted	SNP
19	806673	19_806673_rs351976_T_C	-0.000292797	0.825583	SNPs unadjusted	SNP
19	807075	19_807075_rs73490587_C_G	0.000727446	0.672875	SNPs unadjusted	SNP
19	807075	19_807075_rs73490587_C_G	0.000637937	0.711182	SNPs adjusted	SNP
19	807113	chr19:807113:GC:G	0.000704526	0.682249	STRs adjusted	STR
19	807113	chr19:807113:GC:G	0.000595567	0.729278	STRs unadjusted	STR
19	807113	19_807113_19:807113_GC_G_GC_G	0.000812666	0.637497	SNPs unadjusted	SNP
19	807113	19_807113_19:807113_GC_G_GC_G	0.000724935	0.674231	SNPs adjusted	SNP
19	807127	19_807127_rs72982146_T_G	-0.00426767	0.105659	SNPs adjusted	SNP
19	807127	19_807127_rs72982146_T_G	-0.00398387	0.130914	SNPs unadjusted	SNP
19	807442	19_807442_rs123698_G_C	0.00019027	0.87608	SNPs adjusted	SNP
19	807442	19_807442_rs123698_G_C	-3.27415e-05	0.978585	SNPs unadjusted	SNP
19	808577	19_808577_rs148751202_C_T	-0.00929238	0.106539	SNPs adjusted	SNP
19	808577	19_808577_rs148751202_C_T	-0.00927666	0.107158	SNPs unadjusted	SNP
19	808586	19_808586_rs13169_C_G	0.000493225	0.776289	SNPs unadjusted	SNP
19	808586	19_808586_rs13169_C_G	0.000424034	0.806991	SNPs adjusted	SNP
19	808742	19_808742_rs1135908_G_T	0.000617689	0.722058	SNPs unadjusted	SNP
19	808742	19_808742_rs1135908_G_T	0.000548386	0.752142	SNPs adjusted	SNP
19	808824	19_808824_rs62131353_C_T	-0.000635597	0.657862	SNPs adjusted	SNP
19	808824	19_808824_rs62131353_C_T	-0.000519397	0.717424	SNPs unadjusted	SNP
19	808920	19_808920_rs62131354_C_T	-0.000531637	0.711154	SNPs adjusted	SNP
19	808920	19_808920_rs62131354_C_T	-0.000420184	0.76977	SNPs unadjusted	SNP
19	809241	chr19:809241:T:TCA	-0.0032069	0.224742	STRs unadjusted	STR
19	809241	chr19:809241:T:TCA	-0.00319763	0.226063	STRs adjusted	STR
19	809307	chr19:809307:C:CATTT	-0.000331519	0.817387	STRs unadjusted	STR
19	809307	chr19:809307:C:CATTT	-0.000246982	0.863418	STRs adjusted	STR
19	809308	chr19:809308:ATTTATTTATTTATTTATTTATTT:ATTTATTTATTTATTTATTTATTTATTT	-0.000635078	0.656809	STRs unadjusted	STR
19	809308	chr19:809308:ATTTATTTATTTATTTATTTATTT:ATTTATTTATTTATTTATTTATTTATTT	-0.00053407	0.708671	STRs adjusted	STR
19	809541	19_809541_rs8102405_C_T	-0.000587569	0.682664	SNPs adjusted	SNP
19	809541	19_809541_rs8102405_C_T	-0.000474399	0.741334	SNPs unadjusted	SNP
19	810306	chr19:810306:G:GA	-5.91104e-05	0.966955	STRs unadjusted	STR
19	810306	chr19:810306:G:GA	3.79873e-05	0.978761	STRs adjusted	STR
19	810445	19_810445_rs10426392_C_T	-0.000344782	0.810221	SNPs adjusted	SNP
19	810445	19_810445_rs10426392_C_T	-0.000223254	0.876428	SNPs unadjusted	SNP
19	811320	19_811320_rs78940050_C_T	-0.00147449	0.620417	SNPs unadjusted	SNP
19	811320	19_811320_rs78940050_C_T	-0.00133476	0.653902	SNPs adjusted	SNP
19	811917	chr19:811917:GCTC:G	-0.000435168	0.746145	STRs unadjusted	STR
19	811917	chr19:811917:GCTC:G	-0.000313234	0.815762	STRs adjusted	STR
19	811930	chr19:811930:TCTC:T	-0.000780916	0.522475	STRs adjusted	STR
19	811930	chr19:811930:TCTC:T	-0.000748135	0.540097	STRs unadjusted	STR
19	812172	19_812172_rs1059714_C_T	0.0124364	0.00917105	SNPs unadjusted	SNP
19	812172	19_812172_rs1059714_C_T	0.0121671	0.0107947	SNPs adjusted	SNP
19	813220	19_813220_rs351994_T_C	-0.00108466	0.507638	SNPs unadjusted	SNP
19	813220	19_813220_rs351994_T_C	-0.00099673	0.542635	SNPs adjusted	SNP
19	813979	19_813979_rs351992_C_T	-0.00100533	0.536481	SNPs unadjusted	SNP
19	813979	19_813979_rs351992_C_T	-0.000934368	0.565602	SNPs adjusted	SNP
19	814023	19_814023_rs351991_G_A	-0.00118147	0.470545	SNPs unadjusted	SNP
19	814023	19_814023_rs351991_G_A	-0.00113792	0.487032	SNPs adjusted	SNP
19	814044	19_814044_rs118190131_G_A	-0.000726123	0.867805	SNPs unadjusted	SNP
19	814044	19_814044_rs118190131_G_A	-8.49258e-05	0.984471	SNPs adjusted	SNP
19	814152	19_814152_rs113008226_C_A	-0.00032221	0.904109	SNPs unadjusted	SNP
19	814152	19_814152_rs113008226_C_A	-0.000187015	0.944252	SNPs adjusted	SNP
19	814452	19_814452_rs3746138_C_T	-0.00896067	0.129004	SNPs adjusted	SNP
19	814452	19_814452_rs3746138_C_T	-0.00890902	0.131253	SNPs unadjusted	SNP
19	814680	19_814680_rs56944467_G_T	0.000678882	0.715615	SNPs unadjusted	SNP
19	814680	19_814680_rs56944467_G_T	0.000512926	0.783121	SNPs adjusted	SNP
19	814907	19_814907_rs1540615_A_G	-0.000527709	0.843849	SNPs unadjusted	SNP
19	814907	19_814907_rs1540615_A_G	-0.000382893	0.88635	SNPs adjusted	SNP
19	815107	19_815107_rs113614617_C_G	0.000394668	0.883795	SNPs adjusted	SNP
19	815107	19_815107_rs113614617_C_G	0.00020777	0.938668	SNPs unadjusted	SNP
19	815894	19_815894_rs113121396_C_T	-0.000565736	0.833548	SNPs unadjusted	SNP
19	815894	19_815894_rs113121396_C_T	-0.000416631	0.877002	SNPs adjusted	SNP
19	816727	19_816727_rs62649825_T_C	-0.00137157	0.458865	SNPs unadjusted	SNP
19	816727	19_816727_rs62649825_T_C	-0.00123432	0.50503	SNPs adjusted	SNP
19	816805	chr19:816805:CCCAT:C	-0.000146886	0.904894	STRs unadjusted	STR
19	816805	chr19:816805:CCCAT:C	-0.000136379	0.911664	STRs adjusted	STR
19	817198	19_817198_rs111302943_G_A	0.000403678	0.824549	SNPs unadjusted	SNP
19	817198	19_817198_rs111302943_G_A	0.00023151	0.898832	SNPs adjusted	SNP
19	817586	19_817586_rs10405520_G_A	-0.000569164	0.833182	SNPs unadjusted	SNP
19	817586	19_817586_rs10405520_G_A	-0.000407684	0.880078	SNPs adjusted	SNP
19	817783	19_817783_rs10426534_C_T	-0.000860053	0.742814	SNPs unadjusted	SNP
19	817783	19_817783_rs10426534_C_T	-0.000666282	0.79934	SNPs adjusted	SNP
19	817970	19_817970_rs10426972_C_G	-0.000838301	0.749132	SNPs unadjusted	SNP
19	817970	19_817970_rs10426972_C_G	-0.000644397	0.805824	SNPs adjusted	SNP
19	817977	19_817977_rs10411284_A_G	-0.000838301	0.749132	SNPs unadjusted	SNP
19	817977	19_817977_rs10411284_A_G	-0.000644397	0.805824	SNPs adjusted	SNP
19	818469	19_818469_rs112322383_G_A	-0.000856834	0.743462	SNPs unadjusted	SNP
19	818469	19_818469_rs112322383_G_A	-0.000653182	0.802985	SNPs adjusted	SNP
19	818950	chr19:818950:C:<DEL:ME:SINE|ALU|ALUSX>	-0.000927944	0.455062	STRs unadjusted	STR
19	818950	chr19:818950:C:<DEL:ME:SINE|ALU|ALUSX>	-0.000902411	0.467545	STRs adjusted	STR
19	819827	19_819827_rs112916157_A_G	-0.00106235	0.685135	SNPs unadjusted	SNP
19	819827	19_819827_rs112916157_A_G	-0.000858617	0.743133	SNPs adjusted	SNP
19	820748	19_820748_rs11666980_C_G	-0.000250131	0.901577	SNPs adjusted	SNP
19	820748	19_820748_rs11666980_C_G	4.7974e-06	0.998107	SNPs unadjusted	SNP
19	822632	19_822632_rs539163576_C_T	0.00588662	0.154015	SNPs unadjusted	SNP
19	822632	19_822632_rs539163576_C_T	0.00398631	0.335549	SNPs adjusted	SNP
19	822640	19_822640_rs112560887_T_A	0.000352423	0.862264	SNPs unadjusted	SNP
19	822640	19_822640_rs112560887_T_A	9.67422e-05	0.962019	SNPs adjusted	SNP
19	822645	19_822645_rs112124367_G_A	0.000614634	0.762666	SNPs unadjusted	SNP
19	822645	19_822645_rs112124367_G_A	0.00035259	0.862484	SNPs adjusted	SNP
19	823120	chr19:823120:A:AAAAC	-0.00156123	0.345507	STRs unadjusted	STR
19	823120	chr19:823120:AAAAC:A	-0.0019119	0.372526	STRs unadjusted	STR
19	823120	chr19:823120:A:AAAAC	-0.00137897	0.404793	STRs adjusted	STR
19	823120	chr19:823120:AAAAC:A	-0.00163946	0.444563	STRs adjusted	STR
19	823121	chr19:823121:AAACAAACAAACAAACAAACAAACAAA:AAACAAACAAACAAACAAACAAACAAACAAA	-0.0013394	0.41653	STRs unadjusted	STR
19	823121	chr19:823121:AAACAAACAAACAAACAAACAAACAAA:AAACAAACAAACAAACAAACAAA	-0.00167807	0.433465	STRs unadjusted	STR
19	823121	chr19:823121:AAACAAACAAACAAACAAACAAACAAA:AAACAAACAAACAAACAAACAAACAAACAAA	-0.00116029	0.481614	STRs adjusted	STR
19	823121	chr19:823121:AAACAAACAAACAAACAAACAAACAAA:AAACAAACAAACAAACAAACAAA	-0.00141371	0.509414	STRs adjusted	STR
19	823442	chr19:823442:AAAAAAAAAAAAAAAAA:AAAAAAAAAAAAAAAAAAAAAACAAAAAAAA	-0.0020178	0.339598	STRs unadjusted	STR
19	823442	chr19:823442:AAAAAAAAAAAAAAAAA:AAAAAAAAAAAAACAAAAAAAACAAAAAAAA	-0.00332871	0.364745	STRs unadjusted	STR
19	823442	chr19:823442:AAAAAAAAAAAAAAAAA:AAAAAAAAAAAAAAAAAAAAAACAAAAAAAA	-0.00189128	0.370747	STRs adjusted	STR
19	823442	chr19:823442:AAAAAAAAAAAAAAAAA:AAAAAAAAAAAAACAAAAAAAACAAAAAAAA	-0.00292865	0.425269	STRs adjusted	STR
19	823442	chr19:823442:AAAAAAAAAAAAAAAAA:AAAAAAAAAAAAACAAAAAAAAAAAA	-0.00160516	0.521163	STRs unadjusted	STR
19	823442	chr19:823442:AAAAAAAAAAAAAAAAA:AAAAAAAAAAAAACAAAAAAAAAAAA	-0.00124885	0.617779	STRs adjusted	STR
19	823442	chr19:823442:AAAAAAAAAAAAAAAAA:AAAAAAAAAAAAAACAAACAAAAAAAA	0.000573767	0.77392	STRs unadjusted	STR
19	823442	chr19:823442:AAAAAAAAAAAAAAAAA:AAAAAAAAAAAAAACAAACAAAAAAAA	0.000525086	0.792635	STRs adjusted	STR
19	823442	chr19:823442:AAAAAAAAAAAAAAAAA:AAAAAAAAAAAAAAAACAAACAAAAAAAA	0.000380846	0.832665	STRs unadjusted	STR
19	823442	chr19:823442:AAAAAAAAAAAAAAAAA:AAAAAAAAAAAAAAAACAAACAAAAAAAA	7.53066e-05	0.966689	STRs adjusted	STR
19	823446	chr19:823446:A:AAAAAAAAAC	-0.00147123	0.566434	STRs unadjusted	STR
19	823446	chr19:823446:A:AAAAAAAAAC	-0.00111939	0.66277	STRs adjusted	STR
19	823550	19_823550_rs602186_T_C	-0.00110802	0.356318	SNPs adjusted	SNP
19	823550	19_823550_rs602186_T_C	-0.000971721	0.418516	SNPs unadjusted	SNP
19	824509	chr19:824509:C:CT	-0.00227741	0.218503	STRs unadjusted	STR
19	824509	chr19:824509:C:CT	-0.00208094	0.260925	STRs adjusted	STR
19	824509	chr19:824509:C:CTT	0.000499942	0.799885	STRs unadjusted	STR
19	824509	chr19:824509:C:CTT	0.000388311	0.843912	STRs adjusted	STR
19	824510	chr19:824510:TTTTTTTTTTTTTTT:TTTTTTTTTTTTTTTT	-0.00232313	0.209116	STRs unadjusted	STR
19	824510	chr19:824510:TTTTTTTTTTTTTTT:TTTTTTTTTTTTTTTT	-0.0021713	0.240458	STRs adjusted	STR
19	824510	chr19:824510:TTTTTTTTTTTTTTT:TTTTTTTTTTTTTTTTT	0.000402695	0.83873	STRs unadjusted	STR
19	824510	chr19:824510:TTTTTTTTTTTTTTT:TTTTTTTTTTTTTTTTT	0.000292814	0.882354	STRs adjusted	STR
19	824610	19_824610_rs146780856_G_A	-0.00316582	0.118371	SNPs adjusted	SNP
19	824610	19_824610_rs146780856_G_A	-0.00309662	0.126655	SNPs unadjusted	SNP
19	825519	19_825519_rs149074911_G_A	-0.00311787	0.397078	SNPs unadjusted	SNP
19	825519	19_825519_rs149074911_G_A	-0.00310966	0.398288	SNPs adjusted	SNP
19	825680	19_825680_rs113005980_C_T	0.000276694	0.890942	SNPs unadjusted	SNP
19	825680	19_825680_rs113005980_C_T	4.25874e-06	0.998316	SNPs adjusted	SNP
19	826160	19_826160_rs150524437_C_T	0.00517827	0.163404	SNPs unadjusted	SNP
19	826160	19_826160_rs150524437_C_T	0.00510262	0.169615	SNPs adjusted	SNP
19	827155	19_827155_rs140196567_G_A	0.000316911	0.87705	SNPs unadjusted	SNP
19	827155	19_827155_rs140196567_G_A	-8.19643e-07	0.999681	SNPs adjusted	SNP
19	827386	chr19:827386:AAAT:A	8.28036e-05	0.944839	STRs unadjusted	STR
19	827386	chr19:827386:AAAT:A	8.16054e-05	0.945633	STRs adjusted	STR
19	827387	chr19:827387:AATAATAATAATAATAATAATAATAATAAT:AATAATAATAATAATAATAATAATAAT	7.05717e-05	0.952969	STRs unadjusted	STR
19	827387	chr19:827387:AATAATAATAATAATAATAATAATAATAAT:AATAATAATAATAATAATAATAATAAT	7.02963e-05	0.95315	STRs adjusted	STR
19	829743	19_829743_rs4807873_G_A	-0.00124818	0.605898	SNPs unadjusted	SNP
19	829743	19_829743_rs4807873_G_A	-0.00124368	0.607173	SNPs adjusted	SNP
19	829936	chr19:829936:ATGTG:A	-0.0019439	0.225492	STRs adjusted	STR
19	829936	chr19:829936:A:ATGTGTG;chr19:829936:ATGTGTGTGTGTGTGTGTGTGTGTGTGTGTGTGTGTGTGT:ATGTGTGTGTGTGTGTGTGTGTGTGTGTGTGTGTGTGTGTGTGTGT	0.00624412	0.234213	STRs adjusted	STR
19	829936	chr19:829936:ATGTG:A	-0.00184594	0.249737	STRs unadjusted	STR
19	829936	chr19:829936:ATGTGTGTGTGTGTGTGTGTGTGTGTGTGTGTGTGTGTGT:ATGTGTGTGTGTGTGTGTGTGTGTGTGTGTGTGTGT	-0.00183303	0.250575	STRs adjusted	STR
19	829936	chr19:829936:ATGTGTGTGTGTGTGTGTGTGTGTGTGTGTGTGTGTGTGT:ATGTGTGTGTGTGTGTGTGTGTGTGTGTGTGTGTGT	-0.00174513	0.274019	STRs unadjusted	STR
19	829936	chr19:829936:A:ATGTGTG;chr19:829936:ATGTGTGTGTGTGTGTGTGTGTGTGTGTGTGTGTGTGTGT:ATGTGTGTGTGTGTGTGTGTGTGTGTGTGTGTGTGTGTGTGTGTGT	0.00569333	0.278016	STRs unadjusted	STR
19	829936	chr19:829936:ATGTGTGTGTGTGTGTGTGTGTGTGTGTGTGTGTGTGTGT:ATGTGTGTGTGTGTGTGTGTGTGTGTGTGTGTGTGTGTGTGTGTGT	0.00505332	0.322569	STRs adjusted	STR
19	829936	chr19:829936:ATGTGTGTGTGTGTGTGTGTGTGTGTGTGTGTGTGTGTGT:ATGTGTGTGTGTGTGTGTGTGTGTGTGTGTGTGTGTGTGTGTGTGTGTGT	-0.00299476	0.370818	STRs unadjusted	STR
19	829936	chr19:829936:ATGTGTGTGTGTGTGTGTGTGTGTGTGTGTGTGTGTGTGT:ATGTGTGTGTGTGTGTGTGTGTGTGTGTGTGTGTGTGTGTGTGTGT	0.00452168	0.376029	STRs unadjusted	STR
19	829936	chr19:829936:ATGTGTGTGTGTGTGTGTGTGTGTGTGTGTGTGTGTGTGT:ATGTGTGTGTGTGTGTGTGTGTGTGTGTGTGTGTGTGTGTGTGTGTGTGT	-0.00278691	0.404948	STRs adjusted	STR
19	829936	chr19:829936:ATGTGTGTGTGTGTGTGTGTGTGTGTGTGTGTGTGTGTGT:ATGTGTGTGTGTGTGTGTGTGTGTGTGTGTGTGTGTGTGTGTGTGTGTGTGTGT	-0.00380665	0.458273	STRs unadjusted	STR
19	829936	chr19:829936:ATGTGTGTGTGTGTGTGTGTGTGTGTGTGTGTGTGTGTGT:ATGTGTGTGTGTGTGTGTGTGTGTGTGTGTGTGTGTGTGTGTGTGTGTGTGTGT	-0.00380405	0.458558	STRs adjusted	STR
19	829936	chr19:829936:ATGTGTGTGTGTGTGTGTGTGTGTGTGTGTGTGTGTGTGT:ATGTGTGTGTGTGTGTGTGTGTGTGTGTGTGTGTGTGT	0.000518102	0.725025	STRs adjusted	STR
19	829936	chr19:829936:ATGTGTGTGTGTGTGTGTGTGTGTGTGTGTGTGTGTGTGT:ATGTGTGTGTGTGTGTGTGTGTGTGTGTGTGTGTGTGT	0.000417611	0.776768	STRs unadjusted	STR
19	830621	19_830621_rs653847_A_C	-0.000947282	0.433413	SNPs adjusted	SNP
19	830621	19_830621_rs653847_A_C	-0.000860727	0.476602	SNPs unadjusted	SNP
19	831402	19_831402_rs112863118_G_A	-0.00139688	0.555482	SNPs unadjusted	SNP
19	831402	19_831402_rs112863118_G_A	-0.00134716	0.569615	SNPs adjusted	SNP
19	831815	chr19:831815:GT:G	0.00385743	0.501591	STRs unadjusted	STR
19	831815	chr19:831815:GT:G	0.00380941	0.506911	STRs adjusted	STR
19	831815	19_831815_Affx-52334201_GT_G	0.00395355	0.490927	SNPs unadjusted	SNP
19	831815	19_831815_Affx-52334201_GT_G	0.00307869	0.591752	SNPs adjusted	SNP
19	832508	chr19:832508:AAAAAAAAACAAAAA:GAAAAAAAACAAAAA	-0.00239922	0.683471	STRs unadjusted	STR
19	832508	chr19:832508:AAAAAAAAACAAAAA:GAAAAAAAACAAAAA	-0.00227403	0.699148	STRs adjusted	STR
19	832854	19_832854_rs193077512_C_T	0.00265464	0.58946	SNPs adjusted	SNP
19	832854	19_832854_rs193077512_C_T	0.00216516	0.659838	SNPs unadjusted	SNP
19	833077	chr19:833077:C:CA	0.00042997	0.734298	STRs unadjusted	STR
19	833077	chr19:833077:C:CA	0.000134482	0.915528	STRs adjusted	STR
19	834122	19_834122_rs117613294_C_T	0.000902248	0.769017	SNPs unadjusted	SNP
19	834122	19_834122_rs117613294_C_T	-7.09508e-05	0.981597	SNPs adjusted	SNP
19	834154	chr19:834154:TGTCTCAATAAAATAAAAAATAAAATAAAATAAAAT:TATCTCAATAAAATAAAAAATAAAATAAAATAAAAT	-0.00130174	0.285717	STRs unadjusted	STR
19	834154	chr19:834154:TGTCTCAATAAAATAAAAAATAAAATAAAATAAAAT:TATCTCAATAAAATAAAAAATAAAATAAAATAAAAT	-0.000957841	0.432732	STRs adjusted	STR
19	834154	chr19:834154:TGTCTCAATAAAATAAAAAATAAAATAAAATAAAAT:TGTCTCAATAAAATAAAAAATAAAATGAAATAAAAT	-0.00033751	0.809867	STRs adjusted	STR
19	834154	chr19:834154:TGTCTCAATAAAATAAAAAATAAAATAAAATAAAAT:TGTCTCAATAAAATAAAAAATAAAATGAAATAAAAT	-0.000319942	0.819597	STRs unadjusted	STR
19	834669	chr19:834669:CT:C	-0.0011304	0.513638	STRs unadjusted	STR
19	834669	chr19:834669:CT:C	-0.000946673	0.584418	STRs adjusted	STR
19	834669	chr19:834669:C:CT	0.000215353	0.860605	STRs adjusted	STR
19	834669	chr19:834669:C:CT	-0.000114359	0.92562	STRs unadjusted	STR
19	834670	chr19:834670:TTTTTTTTTTTTTTTTTT:TTTTTTTTTTTTTTTTT	-0.00112979	0.508756	STRs unadjusted	STR
19	834670	chr19:834670:TTTTTTTTTTTTTTTTTT:TTTTTTTTTTTTTTTTT	-0.000934445	0.584766	STRs adjusted	STR
19	834670	chr19:834670:TTTTTTTTTTTTTTTTTT:TTTTTTTTTTTTTTTTTTT	0.000387395	0.751643	STRs adjusted	STR
19	834670	chr19:834670:TTTTTTTTTTTTTTTTTT:TTTTTTTTTTTTTTTTTTT	5.54513e-05	0.963827	STRs unadjusted	STR
19	834751	19_834751_rs112179035_C_G	0.00206532	0.484456	SNPs unadjusted	SNP
19	834751	19_834751_rs112179035_C_G	0.00118652	0.688229	SNPs adjusted	SNP
19	835131	19_835131_rs117993867_G_A	0.00353077	0.219132	SNPs unadjusted	SNP
19	835131	19_835131_rs117993867_G_A	0.00265706	0.355585	SNPs adjusted	SNP
19	835564	19_835564_rs79295406_A_G	0.00454968	0.102125	SNPs unadjusted	SNP
19	835564	19_835564_rs79295406_A_G	0.00368881	0.185544	SNPs adjusted	SNP
19	835593	19_835593_rs114834447_T_G	0.00374597	0.183653	SNPs unadjusted	SNP
19	835593	19_835593_rs114834447_T_G	0.00284055	0.313907	SNPs adjusted	SNP
19	836056	19_836056_rs369318076_G_A	0.00290118	0.312661	SNPs unadjusted	SNP
19	836056	19_836056_rs369318076_G_A	0.00196539	0.494485	SNPs adjusted	SNP
19	836186	chr19:836186:CA:C	-0.000335066	0.806768	STRs adjusted	STR
19	836186	chr19:836186:CA:C	-0.000325484	0.812198	STRs unadjusted	STR
19	836259	chr19:836259:AGAGACAGAGACGGACAGAGACACAGAGACAGAGA:AGAGACAGAGACGGACAGAGACACAGAGACAGAGAGAGACAAAGACAGAGAGA	0.000406525	0.734336	STRs adjusted	STR
19	836259	chr19:836259:AGAGACAGAGACGGACAGAGACACAGAGACAGAGA:AGAGACAGAGACGGACAGAGACACAGAGACAGAGAGAGACAAAGACAGAGAGAGA	-0.000341596	0.802879	STRs adjusted	STR
19	836259	chr19:836259:AGAGACAGAGACGGACAGAGACACAGAGACAGAGA:AGAGACAGAGACGGACAGAGACACAGAGACAGAGAGAGACAAAGACAGAGAGAGA	-0.000331878	0.808385	STRs unadjusted	STR
19	836259	chr19:836259:AGAGACAGAGACGGACAGAGACACAGAGACAGAGA:AGAGACAGAGACGGACAGAGACACAGAGACAGAGAGAGACAAAGACAGAGAGA	0.000159962	0.893703	STRs unadjusted	STR
19	836288	chr19:836288:C:CAGAGAGAGACAAAGACAG	-0.000428547	0.723905	STRs unadjusted	STR
19	836288	chr19:836288:C:CAGAGAGAGACAAAGACAGAG	-0.000375307	0.784083	STRs adjusted	STR
19	836288	chr19:836288:C:CAGAGAGAGACAAAGACAGAG	-0.000366554	0.789008	STRs unadjusted	STR
19	836288	chr19:836288:C:CAGAGAGAGACAAAGACAG	-9.88076e-05	0.935163	STRs adjusted	STR
19	836296	chr19:836296:G:GACAAAGACAGAGAGAGAA	0.00303709	0.286598	STRs unadjusted	STR
19	836296	chr19:836296:G:GACAAAGACAGAGAGAGAA	0.00257701	0.366079	STRs adjusted	STR
19	836455	chr19:836455:G:GGAGACA	-0.000794682	0.560097	STRs adjusted	STR
19	836455	chr19:836455:G:GGAGACA	-0.000566899	0.677523	STRs unadjusted	STR
19	837022	19_837022_rs116056529_G_A	0.00315715	0.268866	SNPs unadjusted	SNP
19	837022	19_837022_rs116056529_G_A	0.00223304	0.434743	SNPs adjusted	SNP
19	837107	chr19:837107:AAAAAAAAAAAAAGGCA:AAAAAAAAAAAAAGTCT	0.000406218	0.757072	STRs unadjusted	STR
19	837107	chr19:837107:AAAAAAAAAAAAAGGCA:AAAAAAAAAAAAAGTCT	0.000267905	0.838371	STRs adjusted	STR
19	837200	19_837200_rs150224808_G_A	0.00334808	0.241816	SNPs unadjusted	SNP
19	837200	19_837200_rs150224808_G_A	0.00242212	0.397707	SNPs adjusted	SNP
19	837718	chr19:837718:C:<DEL>	-0.00135032	0.310551	STRs adjusted	STR
19	837718	chr19:837718:C:<DEL>	-0.0012648	0.342182	STRs unadjusted	STR
19	838156	19_838156_rs76111962_G_A	-0.00121848	0.345397	SNPs adjusted	SNP
19	838156	19_838156_rs76111962_G_A	-0.000936664	0.468036	SNPs unadjusted	SNP
19	838157	19_838157_rs74913538_T_A	-0.00115646	0.370391	SNPs adjusted	SNP
19	838157	19_838157_rs74913538_T_A	-0.000875741	0.497364	SNPs unadjusted	SNP
19	838158	19_838158_rs77733763_G_C	-0.00115646	0.370391	SNPs adjusted	SNP
19	838158	19_838158_rs77733763_G_C	-0.000875741	0.497364	SNPs unadjusted	SNP
19	838173	19_838173_19:838173_GC_G_GC_G	-0.00103386	0.423226	SNPs adjusted	SNP
19	838173	19_838173_19:838173_GC_G_GC_G	-0.000747317	0.562474	SNPs unadjusted	SNP
19	838178	19_838178_rs62132293_C_G	-0.0010426	0.418224	SNPs adjusted	SNP
19	838178	19_838178_rs62132293_C_G	-0.000759886	0.554997	SNPs unadjusted	SNP
19	838342	chr19:838342:CA:C	0.00108546	0.444586	STRs adjusted	STR
19	838342	chr19:838342:CA:C	0.000818317	0.56419	STRs unadjusted	STR
19	838342	chr19:838342:CAAA:C	-0.000325978	0.803889	STRs adjusted	STR
19	838342	chr19:838342:CAAA:C	-0.00025497	0.845999	STRs unadjusted	STR
19	838343	chr19:838343:AAAAAAAAAAAAAAAAAGAAAGAAAAA:AAAAAAAAAAAAAAAAGAAAGAAAAA	0.00117669	0.406946	STRs adjusted	STR
19	838343	chr19:838343:AAAAAAAAAAAAAAAAAGAAAGAAAAA:AAAAAAAAAAAAAAAAGAAAGAAAAA	0.000907428	0.522265	STRs unadjusted	STR
19	838343	chr19:838343:AAAAAAAAAAAAAAAAAGAAAGAAAAA:AAAAAAAAAAAAAAGAAAGAAAAA	-0.000376491	0.774242	STRs adjusted	STR
19	838343	chr19:838343:AAAAAAAAAAAAAAAAAGAAAGAAAAA:AAAAAAAAAAAAAAGAAAGAAAAA	-0.000305071	0.816213	STRs unadjusted	STR
19	838748	chr19:838748:CA:C	-0.000895754	0.481173	STRs adjusted	STR
19	838748	chr19:838748:CA:C	-0.000794964	0.531847	STRs unadjusted	STR
19	838749	chr19:838749:AAAAAAAAAAAAAAA:AAAAAAAAAAAAAA	-0.00085251	0.502587	STRs adjusted	STR
19	838749	chr19:838749:AAAAAAAAAAAAAAA:AAAAAAAAAAAAAA	-0.000751389	0.554565	STRs unadjusted	STR
19	839097	19_839097_rs73919863_C_A	0.00421356	0.431975	SNPs unadjusted	SNP
19	839097	19_839097_rs73919863_C_A	0.00414176	0.43983	SNPs adjusted	SNP
19	839147	19_839147_rs148296480_C_G	0.00431403	0.419178	SNPs unadjusted	SNP
19	839147	19_839147_rs148296480_C_G	0.00423823	0.427366	SNPs adjusted	SNP
19	839158	19_839158_rs12052108_T_C	0.00141523	0.319164	SNPs adjusted	SNP
19	839158	19_839158_rs12052108_T_C	0.0012458	0.380485	SNPs unadjusted	SNP
19	839269	19_839269_rs138032111_C_T	0.00539935	0.365605	SNPs unadjusted	SNP
19	839269	19_839269_rs138032111_C_T	0.00375326	0.529744	SNPs adjusted	SNP
19	839562	chr19:839562:A:ATCCTCTG	0.000322103	0.788083	STRs adjusted	STR
19	839562	chr19:839562:A:ATCCTCTG	6.27312e-05	0.95822	STRs unadjusted	STR
19	840266	chr19:840266:A:AT	0.000468691	0.695856	STRs adjusted	STR
19	840266	chr19:840266:A:AT	0.000207457	0.862526	STRs unadjusted	STR
19	840477	19_840477_rs4807930_T_C	0.00162451	0.255876	SNPs adjusted	SNP
19	840477	19_840477_rs4807930_T_C	0.00146127	0.306734	SNPs unadjusted	SNP
19	840984	19_840984_rs2074639_C_T	0.000927178	0.515308	SNPs adjusted	SNP
19	840984	19_840984_rs2074639_C_T	0.000836203	0.557375	SNPs unadjusted	SNP
19	841534	chr19:841534:CAATGAGTGAGTGAATGAATGAGTGAATGAGTGAATGAATGAGTGAATGAGTGAATGAGTGAACGAATGAATGAGTGAATGAATG:C	-0.000255235	0.833227	STRs unadjusted	STR
19	841534	chr19:841534:CAATGAGTGAGTGAATGAATGAGTGAATGAGTGAATGAATGAGTGAATGAGTGAATGAGTGAACGAATGAATGAGTGAATGAATG:C	4.23735e-05	0.97214	STRs adjusted	STR
19	841731	chr19:841731:C:CT	0.000584899	0.627897	STRs adjusted	STR
19	841731	chr19:841731:C:CT	0.000302895	0.80165	STRs unadjusted	STR
19	841891	19_841891_rs140433312_A_C	0.00379475	0.46828	SNPs unadjusted	SNP
19	841891	19_841891_rs140433312_A_C	0.00368498	0.481218	SNPs adjusted	SNP
19	842024	chr19:842024:GC:G	0.000191833	0.87412	STRs adjusted	STR
19	842024	chr19:842024:GC:G	-0.00011901	0.921625	STRs unadjusted	STR
19	842024	19_842024_19:842024_GC_G_GC_G	-6.98762e-05	0.954263	SNPs unadjusted	SNP
19	842024	19_842024_19:842024_GC_G_GC_G	1.13186e-06	0.999259	SNPs adjusted	SNP
19	842026	chr19:842026:CCTTTTTTTTTCTTTTTT:CTTTTTTTTTCTTTTTT	0.000213597	0.859982	STRs adjusted	STR
19	842026	chr19:842026:CCTTTTTTTTTCTTTTTT:CTTTTTTTTTCTTTTTT	-0.000100767	0.933609	STRs unadjusted	STR
19	842161	19_842161_rs144362304_G_T	0.00347931	0.505467	SNPs unadjusted	SNP
19	842161	19_842161_rs144362304_G_T	0.00338216	0.517399	SNPs adjusted	SNP
19	842281	19_842281_rs116896857_G_C	-0.00360943	0.210681	SNPs adjusted	SNP
19	842281	19_842281_rs116896857_G_C	-0.00356487	0.2164	SNPs unadjusted	SNP
19	842318	chr19:842318:ATTTT:A	0.00890495	0.120538	STRs adjusted	STR
19	842318	chr19:842318:ATTTT:A	0.00874067	0.127553	STRs unadjusted	STR
19	842318	chr19:842318:ATTTTT:A	-0.00216533	0.179343	STRs unadjusted	STR
19	842318	chr19:842318:ATTTTT:A	-0.00197858	0.219913	STRs adjusted	STR
19	842318	chr19:842318:ATT:A	0.00420991	0.224069	STRs adjusted	STR
19	842318	chr19:842318:ATT:A	0.00396696	0.251938	STRs unadjusted	STR
19	842318	chr19:842318:ATTT:A	0.000385527	0.793797	STRs adjusted	STR
19	842318	chr19:842318:ATTT:A	0.000136305	0.926339	STRs unadjusted	STR
19	842319	chr19:842319:TTTTTTTTTTTTTTTTTGCTTCTTTTTTTTTATTTTGTTTTGTTTTGTTTTTTT:TTTTTTTTTTTTTGCTTCTTTTTTTTTATTTTGTTTTGTTTTGTTTTTTT	0.00924046	0.105103	STRs adjusted	STR
19	842319	chr19:842319:TTTTTTTTTTTTTTTTTGCTTCTTTTTTTTTATTTTGTTTTGTTTTGTTTTTTT:TTTTTTTTTTTTTGCTTCTTTTTTTTTATTTTGTTTTGTTTTGTTTTTTT	0.009107	0.110237	STRs unadjusted	STR
19	842319	chr19:842319:TTTTTTTTTTTTTTTTTGCTTCTTTTTTTTTATTTTGTTTTGTTTTGTTTTTTT:TTTTTTTTTTTTGCTTCTTTTTTTTTATTTTGTTTTGTTTTGTTTTTTT	-0.00228734	0.155529	STRs unadjusted	STR
19	842319	chr19:842319:TTTTTTTTTTTTTTTTTGCTTCTTTTTTTTTATTTTGTTTTGTTTTGTTTTTTT:TTTTTTTTTTTTGCTTCTTTTTTTTTATTTTGTTTTGTTTTGTTTTTTT	-0.00210473	0.191325	STRs adjusted	STR
19	842319	chr19:842319:TTTTTTTTTTTTTTTTTGCTTCTTTTTTTTTATTTTGTTTTGTTTTGTTTTTTT:TTTTTTTTTTTTTTTGCTTCTTTTTTTTTATTTTGTTTTGTTTTGTTTTTTT	0.00430253	0.210287	STRs adjusted	STR
19	842319	chr19:842319:TTTTTTTTTTTTTTTTTGCTTCTTTTTTTTTATTTTGTTTTGTTTTGTTTTTTT:TTTTTTTTTTTTTTTGCTTCTTTTTTTTTATTTTGTTTTGTTTTGTTTTTTT	0.00406398	0.236669	STRs unadjusted	STR
19	842319	chr19:842319:TTTTTTTTTTTTTTTTTGCTTCTTTTTTTTTATTTTGTTTTGTTTTGTTTTTTT:TTTTTTTTTTTTTTGCTTCTTTTTTTTTATTTTGTTTTGTTTTGTTTTTTT	0.000296968	0.840473	STRs adjusted	STR
19	842319	chr19:842319:TTTTTTTTTTTTTTTTTGCTTCTTTTTTTTTATTTTGTTTTGTTTTGTTTTTTT:TTTTTTTTTTTTTTGCTTCTTTTTTTTTATTTTGTTTTGTTTTGTTTTTTT	4.18582e-05	0.977355	STRs unadjusted	STR
19	842482	19_842482_rs7247992_T_C	-6.97603e-05	0.954188	SNPs unadjusted	SNP
19	842482	19_842482_rs7247992_T_C	1.42839e-06	0.999061	SNPs adjusted	SNP
19	842586	chr19:842586:A:ATTTTTTTT	-0.00100948	0.576416	STRs unadjusted	STR
19	842586	chr19:842586:A:ATTTTTTTT	-0.000683576	0.705362	STRs adjusted	STR
19	843221	19_843221_rs67520578_G_T	-7.06381e-05	0.95342	SNPs unadjusted	SNP
19	843221	19_843221_rs67520578_G_T	8.93976e-06	0.994102	SNPs adjusted	SNP
19	843872	19_843872_rs146542642_G_A	0.00552471	0.329076	SNPs adjusted	SNP
19	843872	19_843872_rs146542642_G_A	0.00544212	0.336391	SNPs unadjusted	SNP
19	844020	19_844020_rs351111_G_A	0.00016014	0.894728	SNPs adjusted	SNP
19	844020	19_844020_rs351111_G_A	0.000104612	0.931119	SNPs unadjusted	SNP
19	844946	chr19:844946:A:AT	-0.000770518	0.588808	STRs adjusted	STR
19	844946	chr19:844946:A:AT	-0.000763932	0.592016	STRs unadjusted	STR
19	844946	chr19:844946:A:ATT	7.86617e-05	0.947473	STRs unadjusted	STR
19	844946	chr19:844946:A:ATT	-6.57575e-05	0.956089	STRs adjusted	STR
19	844947	chr19:844947:TTTTTTTTTTTTTTTTTTTT:TTTTTTTTTTTTTTTTTTTTT	-0.000703318	0.619307	STRs unadjusted	STR
19	844947	chr19:844947:TTTTTTTTTTTTTTTTTTTT:TTTTTTTTTTTTTTTTTTTTT	-0.00067976	0.631076	STRs adjusted	STR
19	844947	chr19:844947:TTTTTTTTTTTTTTTTTTTT:TTTTTTTTTTTTTTTTTTTTTT	0.000117529	0.9216	STRs unadjusted	STR
19	844947	chr19:844947:TTTTTTTTTTTTTTTTTTTT:TTTTTTTTTTTTTTTTTTTTTT	-7.86748e-06	0.994744	STRs adjusted	STR
19	845043	19_845043_rs138220504_G_A	0.00765842	0.180074	SNPs adjusted	SNP
19	845043	19_845043_rs138220504_G_A	0.00757439	0.18493	SNPs unadjusted	SNP
19	845714	chr19:845714:CA:C	-0.000212071	0.859036	STRs adjusted	STR
19	845714	chr19:845714:CA:C	-4.69019e-05	0.96866	STRs unadjusted	STR
19	846041	19_846041_rs629631_C_T	-0.000983075	0.673648	SNPs unadjusted	SNP
19	846041	19_846041_rs629631_C_T	-0.000852467	0.714957	SNPs adjusted	SNP
19	846716	19_846716_rs4807931_C_T	-0.000577208	0.687175	SNPs unadjusted	SNP
19	846716	19_846716_rs4807931_C_T	-0.000568739	0.691507	SNPs adjusted	SNP
19	846747	chr19:846747:T:TTTTG	-0.000485315	0.686638	STRs unadjusted	STR
19	846747	chr19:846747:T:TTTTG	-0.000234083	0.845821	STRs adjusted	STR
19	847525	chr19:847525:G:GAGAA	0.000773417	0.590553	STRs unadjusted	STR
19	847525	chr19:847525:G:GAGAA	0.000329183	0.819141	STRs adjusted	STR
19	847555	chr19:847555:A:AAGAAAG	0.00468045	0.245166	STRs unadjusted	STR
19	847555	chr19:847555:A:AAGAAAG	0.00351946	0.382814	STRs adjusted	STR
19	847560	chr19:847560:AGAG:A	-0.0035169	0.225098	STRs unadjusted	STR
19	847560	chr19:847560:AGAG:A	-0.00333592	0.24988	STRs adjusted	STR
19	849462	19_849462_rs58082177_C_A	-0.0119454	0.024075	SNPs unadjusted	SNP
19	849462	19_849462_rs58082177_C_A	-0.0117665	0.0262661	SNPs adjusted	SNP
19	849618	19_849618_rs10414837_C_T	-0.00197715	0.142399	SNPs adjusted	SNP
19	849618	19_849618_rs10414837_C_T	-0.00175248	0.193414	SNPs unadjusted	SNP
19	849688	chr19:849688:CTTTTTTTTTT:C	-0.00217746	0.104992	STRs adjusted	STR
19	849688	chr19:849688:CTTTTTTTTTT:C	-0.00196112	0.144128	STRs unadjusted	STR
19	849728	19_849728_rs55791968_C_T	-0.00189358	0.161931	SNPs adjusted	SNP
19	849728	19_849728_rs55791968_C_T	-0.00168184	0.214052	SNPs unadjusted	SNP
19	849730	19_849730_rs55793725_C_T	-0.00188989	0.162756	SNPs adjusted	SNP
19	849730	19_849730_rs55793725_C_T	-0.00167819	0.215053	SNPs unadjusted	SNP
19	849734	chr19:849734:C:CT	-0.00211202	0.117678	STRs adjusted	STR
19	849734	chr19:849734:C:CT	-0.00191206	0.156514	STRs unadjusted	STR
19	849734	19_849734_rs56234325_C_CT	-0.00189647	0.161305	SNPs adjusted	SNP
19	849734	19_849734_rs56234325_C_CT	-0.00168438	0.213374	SNPs unadjusted	SNP
19	850023	19_850023_rs3761008_T_C	-0.000219103	0.901487	SNPs adjusted	SNP
19	850023	19_850023_rs3761008_T_C	-0.000162412	0.926897	SNPs unadjusted	SNP
19	850299	19_850299_rs10413889_G_A	0.00158755	0.471039	SNPs adjusted	SNP
19	850299	19_850299_rs10413889_G_A	0.0015429	0.483633	SNPs unadjusted	SNP
19	852594	chr19:852594:AG:A	-0.00067896	0.626449	STRs adjusted	STR
19	852594	chr19:852594:AG:A	-0.000362803	0.794639	STRs unadjusted	STR
19	853122	chr19:853122:CG:C	-0.000913152	0.58716	STRs unadjusted	STR
19	853122	chr19:853122:CG:C	-0.000673495	0.688904	STRs adjusted	STR
19	854907	19_854907_rs113267234_G_A	0.00518784	0.30853	SNPs unadjusted	SNP
19	854907	19_854907_rs113267234_G_A	0.00364138	0.475213	SNPs adjusted	SNP
19	856301	19_856301_rs17216677_G_A	-0.00506208	0.36496	SNPs unadjusted	SNP
19	856301	19_856301_rs17216677_G_A	-0.00447368	0.42336	SNPs adjusted	SNP
19	856628	19_856628_rs17216684_G_A	0.00378235	0.497261	SNPs unadjusted	SNP
19	856628	19_856628_rs17216684_G_A	0.000527192	0.924915	SNPs adjusted	SNP
19	856724	chr19:856724:CAAAAAAAAAA:C	0.00186815	0.143772	STRs unadjusted	STR
19	856724	chr19:856724:CAAAAAAAAAA:C	0.00161674	0.206088	STRs adjusted	STR
19	856725	chr19:856725:AAAAAAAAAAAAAAAAAAAAAAAA:AAAAAAAAAAAAAA	0.00211808	0.0999729	STRs unadjusted	STR
19	856725	chr19:856725:AAAAAAAAAAAAAAAAAAAAAAAA:AAAAAAAAAAAAAA	0.0018605	0.148728	STRs adjusted	STR
19	857033	chr19:857033:AAAATAAATAAAT:A	0.00177927	0.218153	STRs unadjusted	STR
19	857033	chr19:857033:AAAATAAATAAAT:A	0.00155674	0.28145	STRs adjusted	STR
19	857081	chr19:857081:T:TAAAA	0.00183754	0.126961	STRs unadjusted	STR
19	857081	chr19:857081:T:TAAAA	0.00160647	0.18236	STRs adjusted	STR
19	857214	chr19:857214:TGTTTTTTTCTTTTTTGTTTTT:TATTTTTTTCTTTTTTGTTTTT	0.0018879	0.164297	STRs unadjusted	STR
19	857214	chr19:857214:TGTTTTTTTCTTTTTTGTTTTT:TATTTTTTTCTTTTTTGTTTTT	0.00173241	0.201953	STRs adjusted	STR
19	857848	chr19:857848:C:CA	-0.00165237	0.214723	STRs adjusted	STR
19	857848	chr19:857848:C:CA	-0.00150654	0.257907	STRs unadjusted	STR
19	858237	chr19:858237:CA:C	0.00107081	0.414346	STRs unadjusted	STR
19	858237	chr19:858237:CA:C	0.000835502	0.524392	STRs adjusted	STR
19	858376	19_858376_rs10469327_C_T	0.00419086	0.0982205	SNPs unadjusted	SNP
19	858376	19_858376_rs10469327_C_T	0.00295272	0.245331	SNPs adjusted	SNP
19	859067	chr19:859067:GA:G	-0.00167983	0.183567	STRs unadjusted	STR
19	859067	chr19:859067:GA:G	-0.00137204	0.277852	STRs adjusted	STR
19	859374	19_859374_rs56236063_T_C	-0.00253837	0.552468	SNPs unadjusted	SNP
19	859374	19_859374_rs56236063_T_C	-0.00224151	0.599863	SNPs adjusted	SNP
19	860185	chr19:860185:TTTTTTTTCTTTCTTTTTTTTTTT:TTTTTTTTCTTTCTTTTTTTTTTTT	0.00289556	0.447712	STRs adjusted	STR
19	860185	chr19:860185:TTTTTTTTCTTTCTTTTTTTTTTT:TTTTTTTTCTTTCTTTTTTTTTTTT	0.00279129	0.464249	STRs unadjusted	STR
19	860197	chr19:860197:C:CT	0.0033296	0.382282	STRs adjusted	STR
19	860197	chr19:860197:C:CT	0.00322537	0.397375	STRs unadjusted	STR
19	860766	19_860766_rs35186399_G_A	-0.011805	0.0326871	SNPs unadjusted	SNP
19	860766	19_860766_rs35186399_G_A	-0.010965	0.0473088	SNPs adjusted	SNP
19	862217	chr19:862217:AAGAAGGGTCAGGGCGGGC:A	0.00317671	0.260691	STRs adjusted	STR
19	862217	chr19:862217:AAGAAGGGTCAGGGCGGGC:A	0.00280629	0.320303	STRs unadjusted	STR
19	862355	19_862355_rs62132300_G_C	-0.00221928	0.0960308	SNPs adjusted	SNP
19	862355	19_862355_rs62132300_G_C	-0.00207902	0.118924	SNPs unadjusted	SNP
19	862396	19_862396_rs62132301_G_T	-0.00221853	0.097136	SNPs adjusted	SNP
19	862396	19_862396_rs62132301_G_T	-0.00208732	0.11856	SNPs unadjusted	SNP
19	862676	chr19:862676:T:TC	0.00205245	0.158716	STRs adjusted	STR
19	862676	chr19:862676:T:TC	0.00203651	0.161996	STRs unadjusted	STR
19	862801	chr19:862801:AC:A	-0.00379222	0.0432604	STRs unadjusted	STR
19	862801	chr19:862801:AC:A	-0.00367802	0.049961	STRs adjusted	STR
19	863356	19_863356_rs10506_C_T	-0.0028047	0.165894	SNPs adjusted	SNP
19	863356	19_863356_rs10506_C_T	-0.00275564	0.173449	SNPs unadjusted	SNP
19	863435	chr19:863435:TA:T	-0.00215922	0.104085	STRs adjusted	STR
19	863435	chr19:863435:TA:T	-0.0020536	0.122119	STRs unadjusted	STR
19	863471	19_863471_rs187211507_G_C	0.0053689	0.292424	SNPs adjusted	SNP
19	863471	19_863471_rs187211507_G_C	0.00434854	0.393619	SNPs unadjusted	SNP
19	863750	chr19:863750:C:CA	0.00313872	0.0169281	STRs adjusted	STR
19	863750	chr19:863750:C:CA	0.00309446	0.0185467	STRs unadjusted	STR
19	864042	chr19:864042:CCACACA:C	-0.00210129	0.12258	STRs adjusted	STR
19	864042	chr19:864042:CCACACA:C	-0.00197072	0.147551	STRs unadjusted	STR
19	864120	19_864120_rs12985692_T_C	-0.00868735	0.0438844	SNPs unadjusted	SNP
19	864120	19_864120_rs12985692_T_C	-0.00790389	0.0668224	SNPs adjusted	SNP
19	864181	19_864181_rs72984026_G_A	0.00207474	0.439247	SNPs unadjusted	SNP
19	864181	19_864181_rs72984026_G_A	4.08939e-05	0.987918	SNPs adjusted	SNP
19	864502	chr19:864502:A:AAG	0.000856021	0.504922	STRs adjusted	STR
19	864502	chr19:864502:A:AAG	0.000837472	0.514216	STRs unadjusted	STR
19	864637	chr19:864637:CA:C	0.00361696	0.0281193	STRs unadjusted	STR
19	864637	chr19:864637:CA:C	0.00345446	0.0360169	STRs adjusted	STR
19	864794	chr19:864794:AAAAAGAAAGAAAAAAAAAAAAAAGAGAAAAGAAAAAG:AAAAAGAAAGAAAAAAAAAAAAAGAGAAAAGAAAAAG	0.00191522	0.140274	STRs adjusted	STR
19	864794	chr19:864794:AAAAAGAAAGAAAAAAAAAAAAAAGAGAAAAGAAAAAG:AAAAAGAAAGAAAAAAAAAAAAAGAGAAAAGAAAAAG	0.00182976	0.158837	STRs unadjusted	STR
19	864794	chr19:864794:AAAAAGAAAGAAAAAAAAAAAAAAGAGAAAAGAAAAAG:AAAAAGAAAGAAAAAAAAAAAAAAAAGAGAAAAGAAAAAG	-0.00146632	0.395039	STRs unadjusted	STR
19	864794	chr19:864794:AAAAAGAAAGAAAAAAAAAAAAAAGAGAAAAGAAAAAG:AAAAAGAAAGAAAAAAAAAAAAAAAAGAGAAAAGAAAAAG	-0.001315	0.44565	STRs adjusted	STR
19	864803	chr19:864803:GA:G	0.00246571	0.0603175	STRs adjusted	STR
19	864803	chr19:864803:GA:G	0.00243957	0.0631026	STRs unadjusted	STR
19	864803	chr19:864803:G:GAA	-0.00160565	0.354235	STRs unadjusted	STR
19	864803	chr19:864803:G:GAA	-0.00142158	0.412164	STRs adjusted	STR
19	864992	19_864992_rs7257521_A_G	-0.00168765	0.353706	SNPs adjusted	SNP
19	864992	19_864992_rs7257521_A_G	-0.00164358	0.366446	SNPs unadjusted	SNP
19	865119	chr19:865119:C:CA	0.000793925	0.542987	STRs unadjusted	STR
19	865119	chr19:865119:C:CA	0.000764847	0.557844	STRs adjusted	STR
19	865120	chr19:865120:AAAAAAAAAAAAAA:AAAAAAAAAAAAAAA	0.000763664	0.558298	STRs unadjusted	STR
19	865120	chr19:865120:AAAAAAAAAAAAAA:AAAAAAAAAAAAAAA	0.000732081	0.574672	STRs adjusted	STR
19	865406	19_865406_rs17684161_T_C	-0.0017266	0.326155	SNPs adjusted	SNP
19	865406	19_865406_rs17684161_T_C	-0.00168375	0.338336	SNPs unadjusted	SNP
19	865818	19_865818_rs10424211_G_C	0.00289568	0.0650505	SNPs adjusted	SNP
19	865818	19_865818_rs10424211_G_C	0.00261551	0.0955266	SNPs unadjusted	SNP
19	865835	19_865835_rs1651896_T_C	0.000698443	0.590479	SNPs adjusted	SNP
19	865835	19_865835_rs1651896_T_C	0.000675671	0.602674	SNPs unadjusted	SNP
19	865919	19_865919_rs72984027_C_T	0.0044281	0.222048	SNPs unadjusted	SNP
19	865919	19_865919_rs72984027_C_T	0.00181991	0.617917	SNPs adjusted	SNP
19	866018	19_866018_rs1651895_G_A	0.0031563	0.0207866	SNPs adjusted	SNP
19	866018	19_866018_rs1651895_G_A	0.0029377	0.0313811	SNPs unadjusted	SNP
19	866032	19_866032_rs79961820_A_G	0.00164493	0.632252	SNPs unadjusted	SNP
19	866032	19_866032_rs79961820_A_G	0.000955532	0.781102	SNPs adjusted	SNP
19	866276	chr19:866276:A:ACC	-0.00268975	0.050017	STRs adjusted	STR
19	866276	chr19:866276:A:ACC	-0.00253644	0.0645453	STRs unadjusted	STR
19	866276	chr19:866276:A:AC	0.00135725	0.268226	STRs unadjusted	STR
19	866276	chr19:866276:A:AC	0.00134987	0.270814	STRs adjusted	STR
19	866916	chr19:866916:ACCCCTCGCCAGCGCTCCCATCTCCTCTCCGTCCACCCACTGCGGGCCCGCAC:A	0.00464745	0.309898	STRs adjusted	STR
19	866916	chr19:866916:ACCCCTCGCCAGCGCTCCCATCTCCTCTCCGTCCACCCACTGCGGGCCCGCAC:A	0.00404652	0.376516	STRs unadjusted	STR
19	866967	19_866967_19:866967_AC_A_AC_A	0.00122051	0.730793	SNPs unadjusted	SNP
19	866967	19_866967_19:866967_AC_A_AC_A	0.000502215	0.88746	SNPs adjusted	SNP
19	867041	chr19:867041:C:CACCCCCGTGGCGGCTGG	0.00255519	0.0510261	STRs unadjusted	STR
19	867041	chr19:867041:C:CACCCCCGTGGCGGCTGG	0.00246782	0.0594977	STRs adjusted	STR
19	867072	chr19:867072:TTCTG:T	0.00185101	0.53437	STRs adjusted	STR
19	867072	chr19:867072:TTCTG:T	0.00152134	0.609519	STRs unadjusted	STR
19	867079	19_867079_rs1651892_T_C	-0.00154312	0.196254	SNPs adjusted	SNP
19	867079	19_867079_rs1651892_T_C	-0.00147747	0.215987	SNPs unadjusted	SNP
19	867292	chr19:867292:CGGGGGCCTTAAAGTGG:C	0.00231726	0.0961537	STRs adjusted	STR
19	867292	chr19:867292:CGGGGGCCTTAAAGTGG:C	0.00200926	0.148821	STRs unadjusted	STR
19	867505	19_867505_rs150156322_C_T	0.000470198	0.936919	SNPs adjusted	SNP
19	867505	19_867505_rs150156322_C_T	0.000195756	0.973716	SNPs unadjusted	SNP
19	867735	19_867735_rs1683593_A_G	0.00295136	0.026792	SNPs adjusted	SNP
19	867735	19_867735_rs1683593_A_G	0.00288909	0.0301805	SNPs unadjusted	SNP
19	867872	19_867872_rs34828577_G_A	0.00161818	0.202809	SNPs adjusted	SNP
19	867872	19_867872_rs34828577_G_A	0.00141299	0.265988	SNPs unadjusted	SNP
19	868083	19_868083_rs143517669_C_T	0.00234902	0.648563	SNPs adjusted	SNP
19	868083	19_868083_rs143517669_C_T	0.00116873	0.820519	SNPs unadjusted	SNP
19	868236	19_868236_rs61738006_A_G	0.00276978	0.634851	SNPs adjusted	SNP
19	868236	19_868236_rs61738006_A_G	0.00243602	0.676189	SNPs unadjusted	SNP
19	868340	chr19:868340:G:GGTAGCTGAGGA	0.00274408	0.416392	STRs adjusted	STR
19	868340	chr19:868340:G:GGTAGCTGAGGA	0.00214796	0.524489	STRs unadjusted	STR
19	868551	19_868551_rs1631848_T_C	0.00273691	0.0366571	SNPs adjusted	SNP
19	868551	19_868551_rs1631848_T_C	0.00264434	0.0434997	SNPs unadjusted	SNP
19	868620	19_868620_rs1651891_G_A	0.00292696	0.0313415	SNPs adjusted	SNP
19	868620	19_868620_rs1651891_G_A	0.00270032	0.0469742	SNPs unadjusted	SNP
19	869037	19_869037_rs1683591_A_G	0.00272681	0.0373469	SNPs adjusted	SNP
19	869037	19_869037_rs1683591_A_G	0.00262577	0.044984	SNPs unadjusted	SNP
19	869198	19_869198_rs55639032_C_T	-0.00287186	0.0342243	SNPs adjusted	SNP
19	869198	19_869198_rs55639032_C_T	-0.00277026	0.0411023	SNPs unadjusted	SNP
19	869496	19_869496_rs1683590_A_G	0.00276615	0.0345983	SNPs adjusted	SNP
19	869496	19_869496_rs1683590_A_G	0.00266524	0.0417566	SNPs unadjusted	SNP
19	869700	19_869700_rs76092252_G_C	0.00189933	0.58055	SNPs unadjusted	SNP
19	869700	19_869700_rs76092252_G_C	0.00121129	0.724636	SNPs adjusted	SNP
19	870453	19_870453_rs12460696_G_A	-0.00140295	0.445222	SNPs unadjusted	SNP
19	870453	19_870453_rs12460696_G_A	-0.00136587	0.457313	SNPs adjusted	SNP
19	870489	19_870489_rs1683588_A_G	0.0028041	0.0390861	SNPs adjusted	SNP
19	870489	19_870489_rs1683588_A_G	0.00258462	0.0571434	SNPs unadjusted	SNP
19	870566	chr19:870566:C:CA	-0.00318403	0.0194598	STRs adjusted	STR
19	870566	chr19:870566:C:CA	-0.0030678	0.0243565	STRs unadjusted	STR
19	870566	chr19:870566:CA:C	0.00249436	0.0566073	STRs adjusted	STR
19	870566	chr19:870566:CA:C	0.00247368	0.0586996	STRs unadjusted	STR
19	871135	19_871135_rs1683569_A_G	0.00280232	0.0325174	SNPs adjusted	SNP
19	871135	19_871135_rs1683569_A_G	0.00269777	0.0395672	SNPs unadjusted	SNP
19	871222	19_871222_rs8100258_G_A	-0.00301995	0.0263219	SNPs adjusted	SNP
19	871222	19_871222_rs8100258_G_A	-0.0029136	0.0320968	SNPs unadjusted	SNP
19	871447	19_871447_rs1683570_A_G	0.00105523	0.413388	SNPs unadjusted	SNP
19	871447	19_871447_rs1683570_A_G	0.00104462	0.418068	SNPs adjusted	SNP
19	871457	19_871457_rs2288546_C_T	0.00267677	0.0870779	SNPs adjusted	SNP
19	871457	19_871457_rs2288546_C_T	0.00240127	0.124693	SNPs unadjusted	SNP
19	871724	19_871724_rs73492568_G_A	0.00283514	0.0306763	SNPs adjusted	SNP
19	871724	19_871724_rs73492568_G_A	0.00273142	0.037326	SNPs unadjusted	SNP
19	871898	19_871898_rs191758226_A_C	0.00267918	0.0507878	SNPs adjusted	SNP
19	871898	19_871898_rs191758226_A_C	0.00245376	0.073555	SNPs unadjusted	SNP
19	871987	19_871987_rs78047294_G_A	0.0026446	0.0566935	SNPs adjusted	SNP
19	871987	19_871987_rs78047294_G_A	0.00240657	0.0828067	SNPs unadjusted	SNP
19	872255	19_872255_rs891206_G_A	-0.00328933	0.00735275	SNPs adjusted	SNP
19	872255	19_872255_rs891206_G_A	-0.00320913	0.00892249	SNPs unadjusted	SNP
19	872877	19_872877_rs1683574_G_A	0.00295572	0.0249833	SNPs adjusted	SNP
19	872877	19_872877_rs1683574_G_A	0.0028544	0.0304016	SNPs unadjusted	SNP
19	873258	19_873258_rs1683575_C_G	0.00107958	0.404753	SNPs adjusted	SNP
19	873258	19_873258_rs1683575_C_G	0.00107017	0.408893	SNPs unadjusted	SNP
19	873323	chr19:873323:GTAGGGGCGGGACTCCAAC:G	0.00254637	0.0370348	STRs adjusted	STR
19	873323	chr19:873323:GTAGGGGCGGGACTCCAAC:G	0.00252268	0.0388386	STRs unadjusted	STR
19	873743	19_873743_rs1651888_G_A	0.00292435	0.0261215	SNPs adjusted	SNP
19	873743	19_873743_rs1651888_G_A	0.00286284	0.029442	SNPs unadjusted	SNP
19	873832	19_873832_rs74595566_G_A	-0.00253685	0.663313	SNPs unadjusted	SNP
19	873832	19_873832_rs74595566_G_A	-0.00179625	0.757919	SNPs adjusted	SNP
19	873962	19_873962_rs1683576_G_C	0.0027802	0.203172	SNPs unadjusted	SNP
19	873962	19_873962_rs1683576_G_C	0.00277155	0.20455	SNPs adjusted	SNP
19	874130	chr19:874130:TTGAGACAGAGTCTCACTCTGTC:T	0.00219067	0.304629	STRs adjusted	STR
19	874130	chr19:874130:TTGAGACAGAGTCTCACTCTGTC:T	0.00209756	0.325654	STRs unadjusted	STR
19	874397	19_874397_rs117463628_G_A	0.00146382	0.671226	SNPs unadjusted	SNP
19	874397	19_874397_rs117463628_G_A	0.000781228	0.820855	SNPs adjusted	SNP
19	874647	19_874647_rs10424998_G_C	0.00284686	0.0364089	SNPs adjusted	SNP
19	874647	19_874647_rs10424998_G_C	0.00263058	0.0531366	SNPs unadjusted	SNP
19	874658	19_874658_rs10425005_G_A	0.0028163	0.0384232	SNPs adjusted	SNP
19	874658	19_874658_rs10425005_G_A	0.00259984	0.0559242	SNPs unadjusted	SNP
19	874960	19_874960_rs4807142_C_T	-0.00171988	0.336982	SNPs unadjusted	SNP
19	874960	19_874960_rs4807142_C_T	-0.00171544	0.338197	SNPs adjusted	SNP
19	875389	19_875389_rs11546307_G_A	0.00273537	0.0442325	SNPs adjusted	SNP
19	875389	19_875389_rs11546307_G_A	0.00251725	0.0640432	SNPs unadjusted	SNP
19	875902	19_875902_rs1651887_G_A	0.00276016	0.0423093	SNPs adjusted	SNP
19	875902	19_875902_rs1651887_G_A	0.00254115	0.0615142	SNPs unadjusted	SNP
19	876357	19_876357_rs111843049_C_T	0.00150455	0.749449	SNPs adjusted	SNP
19	876357	19_876357_rs111843049_C_T	0.00085321	0.856261	SNPs unadjusted	SNP
19	876641	19_876641_rs1651886_T_C	0.00237043	0.0549574	SNPs unadjusted	SNP
19	876641	19_876641_rs1651886_T_C	0.00213903	0.0834054	SNPs adjusted	SNP
19	876864	chr19:876864:A:ACCACCTGCCACGGGGCCCCCACCTGCCACGGGGCCCCCACCTGCCACGGGGCC	0.00309138	0.491945	STRs adjusted	STR
19	876864	chr19:876864:A:ACCACCTGCCACGGGGCCCCCACCTGCCACGGGGCCCCCACCTGCCACGGGGCC	0.00265156	0.55552	STRs unadjusted	STR
19	876880	chr19:876880:C:CCCCCACCTGCCACGGGG	-0.00118462	0.658381	STRs unadjusted	STR
19	876880	chr19:876880:C:CCCCCACCTGCCACGGGG	-0.0010055	0.707448	STRs adjusted	STR
19	876897	chr19:876897:G:GCCCCACCTGCCATGGGGC	0.00331845	0.132223	STRs unadjusted	STR
19	876897	chr19:876897:G:GCCCCACCTGCCATGGGGC	0.00304418	0.167376	STRs adjusted	STR
19	876933	chr19:876933:C:CCCCCACCTGCCACGGGG	-0.00220834	0.243617	STRs unadjusted	STR
19	876933	chr19:876933:C:CCCCCACCTGCCACGGGG	-0.00186148	0.325927	STRs adjusted	STR
19	877277	chr19:877277:TCTGTGTGCGCGCACGCCCGTGTGTGGGC:T	0.00422524	0.430504	STRs unadjusted	STR
19	877277	chr19:877277:TCTGTGTGCGCGCACGCCCGTGTGTGGGC:T	0.00227667	0.671667	STRs adjusted	STR
19	877277	19_877277_19:877277_TCTGTGTGCGCGCACGCCCGTGTGTGGGC_T_TCTGTGTGCGCGCACGCCCGTGTGTGGGC_T	0.00397323	0.47827	SNPs unadjusted	SNP
19	877277	19_877277_19:877277_TCTGTGTGCGCGCACGCCCGTGTGTGGGC_T_TCTGTGTGCGCGCACGCCCGTGTGTGGGC_T	0.000206612	0.970744	SNPs adjusted	SNP
19	877295	chr19:877295:C:CCT	0.00257725	0.0472041	STRs adjusted	STR
19	877295	chr19:877295:C:CCT	0.00252351	0.052011	STRs unadjusted	STR
19	877295	19_877295_rs112839858_C_CCT	0.00271287	0.0371784	SNPs adjusted	SNP
19	877295	19_877295_rs112839858_C_CCT	0.00259884	0.0459071	SNPs unadjusted	SNP
19	877304	19_877304_rs541034184_G_A	0.005039	0.384597	SNPs unadjusted	SNP
19	877304	19_877304_rs541034184_G_A	0.00130468	0.822738	SNPs adjusted	SNP
19	877305	19_877305_rs559303967_C_T	0.005039	0.384597	SNPs unadjusted	SNP
19	877305	19_877305_rs559303967_C_T	0.00130468	0.822738	SNPs adjusted	SNP
19	877437	19_877437_rs1617214_G_C	0.00280861	0.0370299	SNPs adjusted	SNP
19	877437	19_877437_rs1617214_G_C	0.00257536	0.0557774	SNPs unadjusted	SNP
19	877516	19_877516_rs1616408_A_G	0.00136497	0.259109	SNPs adjusted	SNP
19	877516	19_877516_rs1616408_A_G	0.0012563	0.298952	SNPs unadjusted	SNP
19	877594	chr19:877594:T:<INS>	0.00266103	0.0519104	STRs unadjusted	STR
19	877594	chr19:877594:T:<INS>	0.00265205	0.0526953	STRs adjusted	STR
19	877845	19_877845_rs561267539_C_A	-0.0113208	0.0503081	SNPs adjusted	SNP
19	877845	19_877845_rs561267539_C_A	-0.0111174	0.0545986	SNPs unadjusted	SNP
19	878159	19_878159_rs111310751_G_C	0.0027071	0.0374173	SNPs adjusted	SNP
19	878159	19_878159_rs111310751_G_C	0.00258505	0.0468772	SNPs unadjusted	SNP
19	878598	19_878598_rs2629996_C_T	0.00266968	0.0410682	SNPs adjusted	SNP
19	878598	19_878598_rs2629996_C_T	0.00254467	0.0515051	SNPs unadjusted	SNP
19	878721	19_878721_rs1651882_T_C	0.00258635	0.0563067	SNPs adjusted	SNP
19	878721	19_878721_rs1651882_T_C	0.00236461	0.0809105	SNPs unadjusted	SNP
19	880066	19_880066_rs34799086_G_A	-0.00160654	0.368502	SNPs unadjusted	SNP
19	880066	19_880066_rs34799086_G_A	-0.00160491	0.368954	SNPs adjusted	SNP
19	880081	19_880081_rs117097731_G_A	-0.00773491	0.130591	SNPs adjusted	SNP
19	880081	19_880081_rs117097731_G_A	-0.00745391	0.145171	SNPs unadjusted	SNP
19	880406	19_880406_rs148550951_G_C	0.00110662	0.745503	SNPs unadjusted	SNP
19	880406	19_880406_rs148550951_G_C	0.000473833	0.889506	SNPs adjusted	SNP
19	880560	19_880560_rs1683566_G_A	0.00262104	0.0437587	SNPs adjusted	SNP
19	880560	19_880560_rs1683566_G_A	0.00250455	0.0540022	SNPs unadjusted	SNP
19	880602	19_880602_rs1683565_A_G	0.00263933	0.0423077	SNPs adjusted	SNP
19	880602	19_880602_rs1683565_A_G	0.00252293	0.0522614	SNPs unadjusted	SNP
19	881049	19_881049_rs4807153_G_A	-0.00163056	0.360933	SNPs unadjusted	SNP
19	881049	19_881049_rs4807153_G_A	-0.00162769	0.361743	SNPs adjusted	SNP
19	881094	19_881094_rs4806813_G_A	-0.00160213	0.369178	SNPs unadjusted	SNP
19	881094	19_881094_rs4806813_G_A	-0.00159929	0.369992	SNPs adjusted	SNP
19	881161	19_881161_rs2930894_G_A	0.00260683	0.0450625	SNPs adjusted	SNP
19	881161	19_881161_rs2930894_G_A	0.00249653	0.0549467	SNPs unadjusted	SNP
19	881413	19_881413_rs2365702_A_G	0.00119427	0.355029	SNPs unadjusted	SNP
19	881413	19_881413_rs2365702_A_G	0.00118553	0.358528	SNPs adjusted	SNP
19	882386	chr19:882386:GCACGCCTGCA:G	0.00250459	0.0620193	STRs unadjusted	STR
19	882386	chr19:882386:GCACGCCTGCA:G	0.00244862	0.0680787	STRs adjusted	STR
19	882386	19_882386_rs746227968_GCACGCCTGCA_G	0.00294892	0.0289337	SNPs adjusted	SNP
19	882386	19_882386_rs746227968_GCACGCCTGCA_G	0.00273053	0.0430626	SNPs unadjusted	SNP
19	882396	19_882396_rs113348883_A_G	0.00117141	0.72786	SNPs unadjusted	SNP
19	882396	19_882396_rs113348883_A_G	0.000583864	0.862345	SNPs adjusted	SNP
19	882693	19_882693_rs144442835_C_T	0.00629217	0.240983	SNPs unadjusted	SNP
19	882693	19_882693_rs144442835_C_T	0.00466209	0.385446	SNPs adjusted	SNP
19	882724	19_882724_rs2930893_G_C	0.00278883	0.0380461	SNPs adjusted	SNP
19	882724	19_882724_rs2930893_G_C	0.00255744	0.0570695	SNPs unadjusted	SNP
19	882778	19_882778_rs117764461_G_A	0.000872513	0.798053	SNPs unadjusted	SNP
19	882778	19_882778_rs117764461_G_A	0.000235079	0.945058	SNPs adjusted	SNP
19	882869	19_882869_rs112556341_T_C	-0.00468687	0.223144	SNPs adjusted	SNP
19	882869	19_882869_rs112556341_T_C	-0.00449235	0.242967	SNPs unadjusted	SNP
19	882907	19_882907_rs117376574_G_T	0.00276371	0.187494	SNPs adjusted	SNP
19	882907	19_882907_rs117376574_G_T	0.00273997	0.191342	SNPs unadjusted	SNP
19	882939	19_882939_rs60490563_G_A	-0.00178623	0.317021	SNPs unadjusted	SNP
19	882939	19_882939_rs60490563_G_A	-0.00177743	0.319377	SNPs adjusted	SNP
19	882943	19_882943_rs2930892_A_G	0.00156465	0.194461	SNPs adjusted	SNP
19	882943	19_882943_rs2930892_A_G	0.00145334	0.228116	SNPs unadjusted	SNP
19	883224	19_883224_rs2930891_A_G	0.00270059	0.0376756	SNPs adjusted	SNP
19	883224	19_883224_rs2930891_A_G	0.00257809	0.047238	SNPs unadjusted	SNP
19	883725	19_883725_rs4417648_A_G	0.00261119	0.0445183	SNPs adjusted	SNP
19	883725	19_883725_rs4417648_A_G	0.00249821	0.0545705	SNPs unadjusted	SNP
19	883883	19_883883_rs10451478_G_C	0.00109855	0.747337	SNPs unadjusted	SNP
19	883883	19_883883_rs10451478_G_C	0.000458993	0.892965	SNPs adjusted	SNP
19	883968	19_883968_rs2930898_T_C	0.00268037	0.0392939	SNPs adjusted	SNP
19	883968	19_883968_rs2930898_T_C	0.00254415	0.0504103	SNPs unadjusted	SNP
19	884782	19_884782_rs2965294_C_G	0.00155232	0.19823	SNPs adjusted	SNP
19	884782	19_884782_rs2965294_C_G	0.00143999	0.232657	SNPs unadjusted	SNP
19	885118	19_885118_rs73492577_T_C	-0.00176895	0.322188	SNPs unadjusted	SNP
19	885118	19_885118_rs73492577_T_C	-0.00175935	0.324788	SNPs adjusted	SNP
19	885396	19_885396_rs143864614_C_A	0.00115558	0.839447	SNPs unadjusted	SNP
19	885396	19_885396_rs143864614_C_A	0.000622762	0.913059	SNPs adjusted	SNP
19	885398	19_885398_rs2930899_G_C	0.00109933	0.395241	SNPs unadjusted	SNP
19	885398	19_885398_rs2930899_G_C	0.00109648	0.396436	SNPs adjusted	SNP
19	885818	19_885818_rs1060442_A_G	0.000185126	0.881278	SNPs adjusted	SNP
19	885818	19_885818_rs1060442_A_G	0.000182263	0.883109	SNPs unadjusted	SNP
19	886001	19_886001_rs12462823_G_C	-0.0110135	0.00965745	SNPs unadjusted	SNP
19	886001	19_886001_rs12462823_G_C	-0.0100774	0.0179522	SNPs adjusted	SNP
19	886232	19_886232_rs139394580_C_T	0.000671908	0.84405	SNPs unadjusted	SNP
19	886232	19_886232_rs139394580_C_T	3.29638e-05	0.992302	SNPs adjusted	SNP
19	886257	19_886257_rs2930900_A_G	0.00199761	0.187141	SNPs adjusted	SNP
19	886257	19_886257_rs2930900_A_G	0.00172707	0.253965	SNPs unadjusted	SNP
19	886386	19_886386_rs118130273_C_T	-0.0121718	0.00882572	SNPs unadjusted	SNP
19	886386	19_886386_rs118130273_C_T	-0.0111329	0.0166682	SNPs adjusted	SNP
19	886743	19_886743_rs35267984_C_T	-0.0108475	0.0618138	SNPs unadjusted	SNP
19	886743	19_886743_rs35267984_C_T	-0.00989695	0.088468	SNPs adjusted	SNP
19	886945	19_886945_rs2930901_A_G	0.00277412	0.0389467	SNPs adjusted	SNP
19	886945	19_886945_rs2930901_A_G	0.00254103	0.05852	SNPs unadjusted	SNP
19	887128	19_887128_rs2930902_A_G	0.00227216	0.143927	SNPs adjusted	SNP
19	887128	19_887128_rs2930902_A_G	0.00198516	0.201546	SNPs unadjusted	SNP
19	887226	19_887226_rs62132322_G_T	-0.00269994	0.0490578	SNPs adjusted	SNP
19	887226	19_887226_rs62132322_G_T	-0.00256362	0.0616507	SNPs unadjusted	SNP
19	887434	19_887434_rs62132323_G_A	-0.00292312	0.0334725	SNPs adjusted	SNP
19	887434	19_887434_rs62132323_G_A	-0.00278729	0.0425961	SNPs unadjusted	SNP
19	887824	19_887824_rs2930903_G_C	0.00173319	0.154981	SNPs adjusted	SNP
19	887824	19_887824_rs2930903_G_C	0.00155893	0.200763	SNPs unadjusted	SNP
19	888384	19_888384_rs2965293_T_C	0.00277159	0.039103	SNPs adjusted	SNP
19	888384	19_888384_rs2965293_T_C	0.00253725	0.0588667	SNPs unadjusted	SNP
19	888403	19_888403_rs146823516_A_T	0.00298522	0.559733	SNPs unadjusted	SNP
19	888403	19_888403_rs146823516_A_T	-0.00048768	0.924497	SNPs adjusted	SNP
19	888524	chr19:888524:CA:C	0.00139283	0.252535	STRs adjusted	STR
19	888524	chr19:888524:CA:C	0.00134192	0.270303	STRs unadjusted	STR
19	888525	chr19:888525:AAAAAAAAAAAAAAAAAAA:AAAAAAAAAAAAAAAAAA	0.00120139	0.323578	STRs adjusted	STR
19	888525	chr19:888525:AAAAAAAAAAAAAAAAAAA:AAAAAAAAAAAAAAAAAA	0.00113597	0.350628	STRs unadjusted	STR
19	888630	19_888630_rs117636494_T_C	-0.000376089	0.911822	SNPs adjusted	SNP
19	888630	19_888630_rs117636494_T_C	0.000233315	0.945211	SNPs unadjusted	SNP
19	888663	19_888663_rs2930905_T_C	0.00276246	0.0397155	SNPs adjusted	SNP
19	888663	19_888663_rs2930905_T_C	0.00252927	0.0596184	SNPs unadjusted	SNP
19	888773	19_888773_rs117381356_C_T	0.000653558	0.819881	SNPs adjusted	SNP
19	888773	19_888773_rs117381356_C_T	0.000131664	0.963401	SNPs unadjusted	SNP
19	889051	chr19:889051:T:TC	0.00276217	0.0420847	STRs unadjusted	STR
19	889051	chr19:889051:T:TC	0.00271493	0.0457192	STRs adjusted	STR
19	890165	19_890165_rs6678_G_A	0.00262265	0.0513384	SNPs adjusted	SNP
19	890165	19_890165_rs6678_G_A	0.00239855	0.0746566	SNPs unadjusted	SNP
19	890437	19_890437_rs56234931_C_T	0.00237312	0.380565	SNPs unadjusted	SNP
19	890437	19_890437_rs56234931_C_T	0.000320205	0.906447	SNPs adjusted	SNP
19	890844	19_890844_rs2965292_A_G	0.00279363	0.0382027	SNPs adjusted	SNP
19	890844	19_890844_rs2965292_A_G	0.00256797	0.0566839	SNPs unadjusted	SNP
19	892615	19_892615_rs2365703_A_G	-0.000112801	0.925	SNPs adjusted	SNP
19	892615	19_892615_rs2365703_A_G	1.39441e-05	0.990715	SNPs unadjusted	SNP
19	892655	chr19:892655:CTCTCCAGGCCCCGCACCGATAACCCCGCAG:C	4.20567e-05	0.971973	STRs adjusted	STR
19	892655	chr19:892655:CTCTCCAGGCCCCGCACCGATAACCCCGCAG:C	-1.83278e-05	0.987784	STRs unadjusted	STR
19	892655	19_892655_19:892655_CTCTCCAGGCCCCGCACCGATAACCCCGCAG_C_CTCTCCAGGCCCCGCACCGATAACCCCGCAG_C	-0.000200798	0.867332	SNPs adjusted	SNP
19	892655	19_892655_19:892655_CTCTCCAGGCCCCGCACCGATAACCCCGCAG_C_CTCTCCAGGCCCCGCACCGATAACCCCGCAG_C	-6.98716e-05	0.953643	SNPs unadjusted	SNP
19	892874	chr19:892874:GCCCCGCGCCCCGCGCCCCGCGCCCCGCGCCCCGCGCCCCGCGCCCCGCGCCCCGCGCCCCGC:AGCCCCGAGCCCCGCGCCCCGCGCCCCGCGCCCCGCGCCCCGC	0.000239107	0.841551	STRs adjusted	STR
19	892874	chr19:892874:GCCCCGCGCCCCGCGCCCCGCGCCCCGCGCCCCGCGCCCCGCGCCCCGCGCCCCGCGCCCCGC:AGCCCCGAGCCCCGCGCCCCGCGCCCCGCGCCCCGCGCCCCGC	9.17643e-05	0.938833	STRs unadjusted	STR
19	892881	chr19:892881:AGCCCCGCGCCCCGCGCCCCGC:A	0.000437374	0.714251	STRs adjusted	STR
19	892881	chr19:892881:AGCCCCGCGCCCCGCGCCCCGC:A	0.000295861	0.804345	STRs unadjusted	STR
19	892963	19_892963_rs147855474_T_C	0.00283542	0.194067	SNPs unadjusted	SNP
19	892963	19_892963_rs147855474_T_C	0.00279155	0.201025	SNPs adjusted	SNP
19	892998	19_892998_rs141399595_C_T	-0.00349397	0.2497	SNPs unadjusted	SNP
19	892998	19_892998_rs141399595_C_T	-0.00311639	0.304623	SNPs adjusted	SNP
19	893080	19_893080_rs2930895_A_G	-0.000214668	0.85932	SNPs adjusted	SNP
19	893080	19_893080_rs2930895_A_G	-0.000176009	0.884463	SNPs unadjusted	SNP
19	893271	19_893271_rs59181776_A_G	-0.00189913	0.37468	SNPs adjusted	SNP
19	893271	19_893271_rs59181776_A_G	-0.00156582	0.464114	SNPs unadjusted	SNP
19	893585	chr19:893585:ATTT:A	-0.0023542	0.0751469	STRs adjusted	STR
19	893585	chr19:893585:ATT:A	0.0024645	0.0754583	STRs unadjusted	STR
19	893585	chr19:893585:ATTT:A	-0.00231584	0.0800316	STRs unadjusted	STR
19	893585	chr19:893585:ATT:A	0.00235241	0.0897494	STRs adjusted	STR
19	893586	chr19:893586:TTTTTTTTTTTTTTT:TTTTTTTTTTTT	-0.00235135	0.0754957	STRs adjusted	STR
19	893586	chr19:893586:TTTTTTTTTTTTTTT:TTTTTTTTTTTT	-0.00232354	0.07903	STRs unadjusted	STR
19	893586	chr19:893586:TTTTTTTTTTTTTTT:TTTTTTTTTTTTT	0.00243021	0.0796402	STRs unadjusted	STR
19	893586	chr19:893586:TTTTTTTTTTTTTTT:TTTTTTTTTTTTT	0.00231503	0.0949994	STRs adjusted	STR
19	893910	19_893910_rs28626160_A_G	-0.000177496	0.883517	SNPs adjusted	SNP
19	893910	19_893910_rs28626160_A_G	1.61073e-05	0.98939	SNPs unadjusted	SNP
19	894318	19_894318_rs577580941_G_A	-0.0172743	0.00104097	SNPs unadjusted	SNP
19	894318	19_894318_rs577580941_G_A	-0.0158869	0.00258247	SNPs adjusted	SNP
19	894324	19_894324_rs112466570_G_A	0.00173592	0.504182	SNPs unadjusted	SNP
19	894324	19_894324_rs112466570_G_A	0.00121476	0.640356	SNPs adjusted	SNP
19	895257	chr19:895257:T:TA	0.000999318	0.411374	STRs unadjusted	STR
19	895257	chr19:895257:T:TA	0.000992731	0.414441	STRs adjusted	STR
19	896357	chr19:896357:AG:A	0.00299814	0.125886	STRs unadjusted	STR
19	896357	chr19:896357:AG:A	0.00245937	0.209859	STRs adjusted	STR
19	896357	19_896357_19:896357_AG_A_AG_A	0.00212199	0.28376	SNPs adjusted	SNP
19	896357	19_896357_19:896357_AG_A_AG_A	0.00191517	0.333295	SNPs unadjusted	SNP
19	896506	19_896506_rs2965285_A_G	0.00291496	0.134861	SNPs adjusted	SNP
19	896506	19_896506_rs2965285_A_G	0.00268989	0.167625	SNPs unadjusted	SNP
19	897171	19_897171_rs73918213_C_G	-0.00212694	0.668952	SNPs adjusted	SNP
19	897171	19_897171_rs73918213_C_G	-0.00176581	0.722601	SNPs unadjusted	SNP
19	897770	19_897770_rs139651162_C_T	0.0076128	0.181005	SNPs unadjusted	SNP
19	897770	19_897770_rs139651162_C_T	0.00673291	0.236895	SNPs adjusted	SNP
19	897855	19_897855_rs111607343_G_A	0.000220809	0.950302	SNPs adjusted	SNP
19	897855	19_897855_rs111607343_G_A	-0.000194836	0.956137	SNPs unadjusted	SNP
19	898219	chr19:898219:TA:T	-0.00468498	0.15197	STRs unadjusted	STR
19	898219	chr19:898219:TA:T	-0.00374327	0.252995	STRs adjusted	STR
19	898219	chr19:898219:T:TAAA	0.00128275	0.423492	STRs adjusted	STR
19	898219	chr19:898219:T:TAAA	0.00123046	0.44265	STRs unadjusted	STR
19	898219	chr19:898219:T:TA	0.0012608	0.457242	STRs unadjusted	STR
19	898219	chr19:898219:T:TA	0.0006899	0.684716	STRs adjusted	STR
19	898230	chr19:898230:AT:A	0.00270965	0.121103	STRs adjusted	STR
19	898230	chr19:898230:AT:A	0.0024763	0.156483	STRs unadjusted	STR
19	898263	chr19:898263:GGC:G	0.00161068	0.342636	STRs unadjusted	STR
19	898263	chr19:898263:GGC:G	0.00103488	0.5428	STRs adjusted	STR
19	898404	chr19:898404:CAA:C	-0.0027802	0.0238949	STRs unadjusted	STR
19	898404	chr19:898404:CAA:C	-0.00266755	0.0302277	STRs adjusted	STR
19	898404	chr19:898404:CA:C	0.000816351	0.505527	STRs adjusted	STR
19	898404	chr19:898404:CA:C	0.000614143	0.616304	STRs unadjusted	STR
19	898405	chr19:898405:AAAAAAAAAAAAAAAAAA:AAAAAAAAAAAAAAAA	-0.00244148	0.0467083	STRs unadjusted	STR
19	898405	chr19:898405:AAAAAAAAAAAAAAAAAA:AAAAAAAAAAAAAAAA	-0.00233535	0.0571268	STRs adjusted	STR
19	898405	chr19:898405:AAAAAAAAAAAAAAAAAA:AAAAAAAAAAAAAAAAA	0.000341981	0.780007	STRs adjusted	STR
19	898405	chr19:898405:AAAAAAAAAAAAAAAAAA:AAAAAAAAAAAAAAAAA	0.00015637	0.898343	STRs unadjusted	STR
19	898624	chr19:898624:C:CA	-0.00272832	0.0719273	STRs unadjusted	STR
19	898624	chr19:898624:C:CA	-0.00252742	0.095581	STRs adjusted	STR
19	898897	19_898897_rs113209450_G_A	0.00366875	0.441122	SNPs unadjusted	SNP
19	898897	19_898897_rs113209450_G_A	-0.000147938	0.975394	SNPs adjusted	SNP
19	898968	19_898968_rs2930884_C_T	0.00339705	0.2142	SNPs unadjusted	SNP
19	898968	19_898968_rs2930884_C_T	0.00290828	0.287756	SNPs adjusted	SNP
19	899123	19_899123_rs11881841_T_A	-0.00257851	0.0442123	SNPs adjusted	SNP
19	899123	19_899123_rs11881841_T_A	-0.00240638	0.0603788	SNPs unadjusted	SNP
19	899596	19_899596_rs144463479_C_G	-0.0061068	0.0608507	SNPs unadjusted	SNP
19	899596	19_899596_rs144463479_C_G	-0.00525264	0.107142	SNPs adjusted	SNP
19	900951	19_900951_rs78580402_A_G	0.00268298	0.613252	SNPs adjusted	SNP
19	900951	19_900951_rs78580402_A_G	0.00208237	0.694821	SNPs unadjusted	SNP
19	901507	19_901507_rs77971861_A_G	0.00241734	0.647104	SNPs adjusted	SNP
19	901507	19_901507_rs77971861_A_G	0.0017994	0.733258	SNPs unadjusted	SNP
19	902733	19_902733_rs191615417_T_C	-0.0049433	0.310277	SNPs adjusted	SNP
19	902733	19_902733_rs191615417_T_C	-0.00475745	0.328845	SNPs unadjusted	SNP
19	903025	19_903025_rs2965299_G_A	0.00196437	0.183306	SNPs adjusted	SNP
19	903025	19_903025_rs2965299_G_A	0.00162909	0.269545	SNPs unadjusted	SNP
19	903120	19_903120_rs7508374_A_G	0.000700854	0.711167	SNPs unadjusted	SNP
19	903120	19_903120_rs7508374_A_G	3.2354e-05	0.986381	SNPs adjusted	SNP
19	903228	chr19:903228:GC:G	0.00136576	0.259124	STRs adjusted	STR
19	903228	chr19:903228:GC:G	0.00117627	0.330931	STRs unadjusted	STR
19	903241	chr19:903241:AC:A	-0.000441473	0.908402	STRs adjusted	STR
19	903241	chr19:903241:AC:A	-0.000295765	0.938561	STRs unadjusted	STR
19	904030	19_904030_rs142366342_G_A	-0.00621203	0.228155	SNPs adjusted	SNP
19	904030	19_904030_rs142366342_G_A	-0.00620113	0.229006	SNPs unadjusted	SNP
19	904474	19_904474_rs117932680_C_T	0.00488754	0.0635309	SNPs adjusted	SNP
19	904474	19_904474_rs117932680_C_T	0.00455524	0.0837165	SNPs unadjusted	SNP
19	904528	19_904528_rs2965295_T_C	0.00373432	0.0318197	SNPs adjusted	SNP
19	904528	19_904528_rs2965295_T_C	0.00351101	0.0435356	SNPs unadjusted	SNP
19	904543	19_904543_rs2930888_C_G	0.0037245	0.0331173	SNPs adjusted	SNP
19	904543	19_904543_rs2930888_C_G	0.00350775	0.0447626	SNPs unadjusted	SNP
19	905203	chr19:905203:GCCTCAAAAAAAAAAA:GTCTCAAAAAAAAAAA	0.000711264	0.630397	STRs unadjusted	STR
19	905203	chr19:905203:GCCTCAAAAAAAAAAA:GTCTCAAAAAAAAAAA	0.000526349	0.721841	STRs adjusted	STR
19	905505	chr19:905505:CA:C	0.00286381	0.0191097	STRs unadjusted	STR
19	905505	chr19:905505:CA:C	0.00281154	0.021411	STRs adjusted	STR
19	905893	19_905893_rs34358367_T_C	0.00391146	0.0310115	SNPs unadjusted	SNP
19	905893	19_905893_rs34358367_T_C	0.0038865	0.0320884	SNPs adjusted	SNP
19	906031	chr19:906031:CTTTTTTTTTTT:CCTTTTTTTTTT	0.00420391	0.0118904	STRs adjusted	STR
19	906031	chr19:906031:CTTTTTTTTTTT:CCTTTTTTTTTT	0.00378687	0.0233311	STRs unadjusted	STR
19	906032	19_906032_rs8111820_T_C	0.0042867	0.0112566	SNPs adjusted	SNP
19	906032	19_906032_rs8111820_T_C	0.00412129	0.0148128	SNPs unadjusted	SNP
19	906149	19_906149_rs1637869_G_C	0.00393611	0.011591	SNPs adjusted	SNP
19	906149	19_906149_rs1637869_G_C	0.00383271	0.0139717	SNPs unadjusted	SNP
19	906170	19_906170_rs1637870_G_A	0.00233314	0.477203	SNPs unadjusted	SNP
19	906170	19_906170_rs1637870_G_A	0.00227299	0.488606	SNPs adjusted	SNP
19	906220	chr19:906220:AT:A	0.000212852	0.941357	STRs adjusted	STR
19	906220	chr19:906220:AT:A	9.2307e-05	0.97455	STRs unadjusted	STR
19	906221	chr19:906221:TTTTTTTTTTTTTTTTT:TTTTTTTTTTTTTTTT	0.000391682	0.892154	STRs adjusted	STR
19	906221	chr19:906221:TTTTTTTTTTTTTTTTT:TTTTTTTTTTTTTTTT	0.000274757	0.924232	STRs unadjusted	STR
19	906312	19_906312_rs8103046_C_T	0.00390559	0.020608	SNPs adjusted	SNP
19	906312	19_906312_rs8103046_C_T	0.00373688	0.0267482	SNPs unadjusted	SNP
19	906510	19_906510_rs111932385_G_A	-0.00141946	0.786998	SNPs adjusted	SNP
19	906510	19_906510_rs111932385_G_A	-0.00121149	0.817618	SNPs unadjusted	SNP
19	906633	19_906633_rs8112519_T_C	0.00258731	0.438872	SNPs unadjusted	SNP
19	906633	19_906633_rs8112519_T_C	0.00244784	0.463918	SNPs adjusted	SNP
19	906703	19_906703_rs59481135_G_C	0.00281239	0.40121	SNPs unadjusted	SNP
19	906703	19_906703_rs59481135_G_C	0.00265191	0.428598	SNPs adjusted	SNP
19	906809	chr19:906809:TTTTTGTTTTGTTTTGTTTTGTTTTG:TTTTTGTTTTGTTTTGTTTTGTTTTGTTTTGTTTTGTTTTG	0.00393805	0.0291236	STRs adjusted	STR
19	906809	chr19:906809:T:TTTTTGTTTTGTTTTG	0.00376305	0.0368432	STRs adjusted	STR
19	906809	chr19:906809:TTTTTGTTTTGTTTTGTTTTGTTTTG:TTTTTGTTTTGTTTTGTTTTGTTTTGTTTTGTTTTGTTTTG	0.00367653	0.0415994	STRs unadjusted	STR
19	906809	chr19:906809:T:TTTTTGTTTTGTTTTG	0.00349351	0.0525532	STRs unadjusted	STR
19	906809	chr19:906809:TTTTTGTTTTGTTTTGTTTTGTTTTG:TTTTTGTTTTGTTTTGTTTTGTTTTGTTTTGTTTTG	0.00206809	0.0929332	STRs unadjusted	STR
19	906809	chr19:906809:T:TTTTTGTTTTG	0.00201785	0.101059	STRs unadjusted	STR
19	906809	chr19:906809:TTTTTGTTTTGTTTTGTTTTGTTTTG:TTTTTGTTTTGTTTTGTTTTGTTTTGTTTTGTTTTG	0.00196133	0.111098	STRs adjusted	STR
19	906809	chr19:906809:T:TTTTTGTTTTG	0.00191138	0.120399	STRs adjusted	STR
19	906809	chr19:906809:T:TTTTTG	-0.00407368	0.287245	STRs unadjusted	STR
19	906809	chr19:906809:T:TTTTTG	-0.00372679	0.330314	STRs adjusted	STR
19	906809	chr19:906809:TTTTTGTTTTGTTTTGTTTTGTTTTG:TTTTTGTTTTGTTTTGTTTTGTTTTGTTTTG	-0.0033041	0.385326	STRs unadjusted	STR
19	906809	chr19:906809:TTTTTGTTTTGTTTTGTTTTGTTTTG:TTTTTGTTTTGTTTTGTTTTGTTTTGTTTTG	-0.00295883	0.436958	STRs adjusted	STR
19	907352	chr19:907352:GC:G	-0.00271263	0.579054	STRs unadjusted	STR
19	907352	chr19:907352:GC:G	-0.0026407	0.589141	STRs adjusted	STR
19	907673	19_907673_rs10425660_A_G	0.00387292	0.321889	SNPs adjusted	SNP
19	907673	19_907673_rs10425660_A_G	0.00282451	0.4697	SNPs unadjusted	SNP
19	907821	19_907821_rs8107775_C_T	0.00342769	0.0569724	SNPs unadjusted	SNP
19	907821	19_907821_rs8107775_C_T	0.00340751	0.0584314	SNPs adjusted	SNP
19	908274	19_908274_rs8110921_C_T	0.00330022	0.0670804	SNPs unadjusted	SNP
19	908274	19_908274_rs8110921_C_T	0.00328	0.0687527	SNPs adjusted	SNP
19	908468	19_908468_rs112212297_G_A	0.00425484	0.276071	SNPs adjusted	SNP
19	908468	19_908468_rs112212297_G_A	0.00321781	0.409751	SNPs unadjusted	SNP
19	908648	19_908648_rs11880936_G_A	0.00353875	0.0342582	SNPs adjusted	SNP
19	908648	19_908648_rs11880936_G_A	0.00336457	0.0441229	SNPs unadjusted	SNP
19	908929	19_908929_rs112378464_G_A	0.00332558	0.0647943	SNPs unadjusted	SNP
19	908929	19_908929_rs112378464_G_A	0.00330378	0.0665509	SNPs adjusted	SNP
19	908998	19_908998_rs11881003_G_A	0.00392103	0.316766	SNPs adjusted	SNP
19	908998	19_908998_rs11881003_G_A	0.00287961	0.461869	SNPs unadjusted	SNP
19	909441	19_909441_rs60906526_G_A	0.0039501	0.314067	SNPs adjusted	SNP
19	909441	19_909441_rs60906526_G_A	0.0029095	0.458048	SNPs unadjusted	SNP
19	910323	chr19:910323:CA:C	0.0030498	0.408289	STRs adjusted	STR
19	910323	chr19:910323:CA:C	0.00203001	0.581589	STRs unadjusted	STR
19	910323	chr19:910323:C:CA	-0.00112207	0.603478	STRs adjusted	STR
19	910323	chr19:910323:C:CA	-0.000909622	0.673676	STRs unadjusted	STR
19	910324	chr19:910324:AAAAAAAAAAAAA:AAAAAAAAAAAA	0.00288247	0.433672	STRs adjusted	STR
19	910324	chr19:910324:AAAAAAAAAAAAA:AAAAAAAAAAAA	0.00187602	0.609948	STRs unadjusted	STR
19	910324	chr19:910324:AAAAAAAAAAAAA:AAAAAAAAAAAAAA	-0.00104034	0.626289	STRs adjusted	STR
19	910324	chr19:910324:AAAAAAAAAAAAA:AAAAAAAAAAAAAA	-0.000863385	0.6861	STRs unadjusted	STR
19	910657	19_910657_rs74372859_C_T	0.00300743	0.0974954	SNPs unadjusted	SNP
19	910657	19_910657_rs74372859_C_T	0.0029839	0.100123	SNPs adjusted	SNP
19	910742	19_910742_rs168405_G_T	0.00297876	0.0265949	SNPs adjusted	SNP
19	910742	19_910742_rs168405_G_T	0.0026337	0.0497767	SNPs unadjusted	SNP
19	910802	19_910802_rs79294997_C_T	0.00293018	0.106505	SNPs unadjusted	SNP
19	910802	19_910802_rs79294997_C_T	0.00290935	0.108994	SNPs adjusted	SNP
19	910982	19_910982_rs139892119_G_C	0.0030202	0.0972357	SNPs unadjusted	SNP
19	910982	19_910982_rs139892119_G_C	0.00299031	0.10057	SNPs adjusted	SNP
19	912852	19_912852_rs350156_G_C	0.0012723	0.290775	SNPs unadjusted	SNP
19	912852	19_912852_rs350156_G_C	0.00113043	0.347964	SNPs adjusted	SNP
19	912998	chr19:912998:A:AGGAGG	0.00215422	0.218041	STRs adjusted	STR
19	912998	chr19:912998:A:AGGAGG	0.00184378	0.291546	STRs unadjusted	STR
19	913044	chr19:913044:G:GC	0.00200282	0.198963	STRs adjusted	STR
19	913044	chr19:913044:G:GC	0.0017892	0.25105	STRs unadjusted	STR
19	914582	chr19:914582:CAA:C	-0.000846208	0.506594	STRs unadjusted	STR
19	914582	chr19:914582:CAA:C	-0.000780249	0.540283	STRs adjusted	STR
19	914582	chr19:914582:CAAA:C	0.000613843	0.67033	STRs unadjusted	STR
19	914582	chr19:914582:CAAA:C	0.000415448	0.773321	STRs adjusted	STR
19	914777	19_914777_rs144188895_G_A	-0.00109793	0.783002	SNPs unadjusted	SNP
19	914777	19_914777_rs144188895_G_A	-4.79966e-05	0.990401	SNPs adjusted	SNP
19	915655	chr19:915655:G:GA	0.00571994	0.195945	STRs unadjusted	STR
19	915655	chr19:915655:G:GA	0.00544612	0.218226	STRs adjusted	STR
19	916018	chr19:916018:ATAATAATAATAAAATAAAATAATAA:ATAATAATAATAAAATAAAATA	0.00359508	0.119645	STRs adjusted	STR
19	916018	chr19:916018:ATAATAATAATAAAATAAAATAATAA:ATAATAATAATAAAATAAAATA	0.00339551	0.141567	STRs unadjusted	STR
19	916038	chr19:916038:TAATA:T	0.00322911	0.161663	STRs adjusted	STR
19	916038	chr19:916038:TAATA:T	0.00303758	0.187982	STRs unadjusted	STR
19	916262	chr19:916262:CAG:C	-0.00260119	0.037016	STRs adjusted	STR
19	916262	chr19:916262:CAG:C	-0.00253131	0.0424012	STRs unadjusted	STR
19	916438	chr19:916438:T:TC	0.00181275	0.141638	STRs adjusted	STR
19	916438	chr19:916438:T:TC	0.00144605	0.24039	STRs unadjusted	STR
19	916981	chr19:916981:GC:G	0.00230124	0.605263	STRs adjusted	STR
19	916981	chr19:916981:GC:G	0.00225668	0.612284	STRs unadjusted	STR
19	917097	19_917097_rs116938043_C_G	0.00307469	0.39374	SNPs adjusted	SNP
19	917097	19_917097_rs116938043_C_G	0.00301904	0.40239	SNPs unadjusted	SNP
19	917526	19_917526_rs10407968_A_G	0.00239294	0.173642	SNPs unadjusted	SNP
19	917526	19_917526_rs10407968_A_G	0.002376	0.176678	SNPs adjusted	SNP
19	917874	19_917874_rs350129_C_T	0.0016055	0.189334	SNPs adjusted	SNP
19	917874	19_917874_rs350129_C_T	0.00129777	0.288386	SNPs unadjusted	SNP
19	918407	chr19:918407:GGGGA:G	0.00127931	0.295109	STRs adjusted	STR
19	918407	chr19:918407:GGGGA:G	0.000847484	0.487091	STRs unadjusted	STR
19	918408	chr19:918408:GGGA:G	-0.00780486	0.14158	STRs unadjusted	STR
19	918408	chr19:918408:GGGA:G	-0.0062786	0.237635	STRs adjusted	STR
19	918410	chr19:918410:GA:G	0.00283342	0.116354	STRs adjusted	STR
19	918410	chr19:918410:GA:G	0.00242868	0.177986	STRs unadjusted	STR
19	918510	19_918510_rs117902808_G_A	0.00215837	0.553247	SNPs adjusted	SNP
19	918510	19_918510_rs117902808_G_A	0.00211221	0.561792	SNPs unadjusted	SNP
19	920642	19_920642_rs350132_T_A	0.000469609	0.735446	SNPs adjusted	SNP
19	920642	19_920642_rs350132_T_A	0.000103234	0.940745	SNPs unadjusted	SNP
19	921046	chr19:921046:CTTT:C	0.00306426	0.0109765	STRs adjusted	STR
19	921046	chr19:921046:CTTT:C	0.00279777	0.0201285	STRs unadjusted	STR
19	921046	chr19:921046:CT:C	-0.000706881	0.672862	STRs unadjusted	STR
19	921046	chr19:921046:CT:C	-0.000104126	0.950511	STRs adjusted	STR
19	921434	chr19:921434:G:GGCGC	0.00250486	0.0362627	STRs adjusted	STR
19	921434	chr19:921434:G:GGCGC	0.00233683	0.0506977	STRs unadjusted	STR
19	921444	chr19:921444:CACACACACACACACACACACACACACACA:CGCGCGCGCACACACACACACACACACACACACA	0.00226956	0.0578178	STRs adjusted	STR
19	921444	chr19:921444:CACACACACACACACACACACACACACACA:CGCGCGCGCACACACACACACACACACACACACA	0.00210463	0.0784652	STRs unadjusted	STR
19	921444	chr19:921444:CACACACACACACACACACACACACACACA:CGCGCGCGCACACACACACACACACACACACACACACACA	0.00531895	0.161872	STRs unadjusted	STR
19	921444	chr19:921444:CACACACACACACACACACACACACACACA:CGCACACACACACACACACACACACACACACACA	0.00297678	0.184512	STRs adjusted	STR
19	921444	chr19:921444:CACACACACACACACACACACACACACACA:CGCACACACACACACACACACACACACACACACA	0.00264579	0.238081	STRs unadjusted	STR
19	921444	chr19:921444:CACACACACACACACACACACACACACACA:CGCGCGCGCACACACACACACACACACACACACACACACA	0.0040981	0.281962	STRs adjusted	STR
19	921444	chr19:921444:CACACACACACACACACACACACACACACA:CACACACACACACACACACACACACACACACA	0.00215928	0.321603	STRs adjusted	STR
19	921444	chr19:921444:CACACACACACACACACACACACACACACA:CACACACACACACACACACACACACACACACA	0.00177622	0.41467	STRs unadjusted	STR
19	921444	chr19:921444:CACACACACACACACACACACACACACACA:CGCACACACACACACACACACACACACACACACACA	0.0019335	0.521238	STRs adjusted	STR
19	921444	chr19:921444:CACACACACACACACACACACACACACACA:CGCACACACACACACACACACACACACACACACACA	0.00154037	0.609257	STRs unadjusted	STR
19	921839	chr19:921839:GC:G	-0.000875558	0.602251	STRs unadjusted	STR
19	921839	chr19:921839:GC:G	-0.000744679	0.657592	STRs adjusted	STR
19	922263	chr19:922263:A:AT	-0.00400108	0.234731	STRs adjusted	STR
19	922263	chr19:922263:AT:A	0.00151801	0.250859	STRs adjusted	STR
19	922263	chr19:922263:A:AT	-0.00371727	0.269573	STRs unadjusted	STR
19	922263	chr19:922263:AT:A	0.00133945	0.310849	STRs unadjusted	STR
19	922264	chr19:922264:TTTTTTTTTTTTTTTTTTTT:TTTTTTTTTTTTTTTTTTTTT	-0.00398761	0.233534	STRs adjusted	STR
19	922264	chr19:922264:TTTTTTTTTTTTTTTTTTTT:TTTTTTTTTTTTTTTTTTTTT	-0.00371752	0.266707	STRs unadjusted	STR
19	922264	chr19:922264:TTTTTTTTTTTTTTTTTTTT:TTTTTTTTTTTTTTTTTTT	0.00115712	0.384373	STRs adjusted	STR
19	922264	chr19:922264:TTTTTTTTTTTTTTTTTTTT:TTTTTTTTTTTTTTTTTTT	0.000984769	0.459018	STRs unadjusted	STR
19	922857	chr19:922857:TTTTTA:T	0.00122692	0.356754	STRs adjusted	STR
19	922857	chr19:922857:TTTTTA:T	0.00106292	0.424558	STRs unadjusted	STR
19	922992	chr19:922992:TTC:T	0.00122492	0.33854	STRs adjusted	STR
19	922992	chr19:922992:TTC:T	0.00103712	0.417614	STRs unadjusted	STR
19	923744	19_923744_rs350134_G_A	0.00146136	0.265566	SNPs adjusted	SNP
19	923744	19_923744_rs350134_G_A	0.00119035	0.36428	SNPs unadjusted	SNP
19	923830	19_923830_rs350135_T_C	0.00136864	0.298497	SNPs adjusted	SNP
19	923830	19_923830_rs350135_T_C	0.00110122	0.402667	SNPs unadjusted	SNP
19	924131	19_924131_rs350136_C_T	0.00148523	0.259458	SNPs adjusted	SNP
19	924131	19_924131_rs350136_C_T	0.00121847	0.354698	SNPs unadjusted	SNP
19	924245	19_924245_rs12985485_T_C	0.00235156	0.0532724	SNPs adjusted	SNP
19	924245	19_924245_rs12985485_T_C	0.00194981	0.108628	SNPs unadjusted	SNP
19	924362	19_924362_rs350137_T_G	0.00146579	0.265622	SNPs adjusted	SNP
19	924362	19_924362_rs350137_T_G	0.00119675	0.363218	SNPs unadjusted	SNP
19	924383	19_924383_rs350138_C_G	0.00143554	0.275538	SNPs adjusted	SNP
19	924383	19_924383_rs350138_C_G	0.0011681	0.374746	SNPs unadjusted	SNP
19	924541	19_924541_rs350139_C_A	0.00139143	0.290726	SNPs adjusted	SNP
19	924541	19_924541_rs350139_C_A	0.00112398	0.393217	SNPs unadjusted	SNP
19	924775	19_924775_rs350140_A_G	0.00141328	0.283551	SNPs adjusted	SNP
19	924775	19_924775_rs350140_A_G	0.00114533	0.384622	SNPs unadjusted	SNP
19	924795	19_924795_rs168404_C_G	0.00135291	0.303947	SNPs adjusted	SNP
19	924795	19_924795_rs168404_C_G	0.00108448	0.409724	SNPs unadjusted	SNP
19	925677	19_925677_rs74520045_C_T	0.00279783	0.452974	SNPs unadjusted	SNP
19	925677	19_925677_rs74520045_C_T	0.00279692	0.453089	SNPs adjusted	SNP
19	925713	19_925713_rs10423573_G_A	0.00278425	0.453704	SNPs adjusted	SNP
19	925713	19_925713_rs10423573_G_A	0.00277608	0.455063	SNPs unadjusted	SNP
19	926279	chr19:926279:A:AG	0.00193954	0.120017	STRs adjusted	STR
19	926279	chr19:926279:A:AG	0.00163015	0.190901	STRs unadjusted	STR
19	926449	chr19:926449:GC:G	0.00661904	0.152575	STRs adjusted	STR
19	926449	chr19:926449:GC:G	0.00546079	0.23748	STRs unadjusted	STR
19	926449	19_926449_19:926449_GC_G_GC_G	0.00566919	0.343121	SNPs adjusted	SNP
19	926449	19_926449_19:926449_GC_G_GC_G	0.00423548	0.478526	SNPs unadjusted	SNP
19	926488	chr19:926488:CG:C	0.00156085	0.488882	STRs adjusted	STR
19	926488	chr19:926488:CG:C	0.00102786	0.648282	STRs unadjusted	STR
19	927357	chr19:927357:T:TA	0.00132399	0.313181	STRs adjusted	STR
19	927357	chr19:927357:T:TA	0.00109462	0.404156	STRs unadjusted	STR
19	927929	chr19:927929:GACTC:G	0.00203417	0.0983413	STRs adjusted	STR
19	927929	chr19:927929:GACTC:G	0.0019917	0.10558	STRs unadjusted	STR
19	928099	chr19:928099:TTGTCTGCCCAGGAGC:T	-0.00276199	0.636905	STRs unadjusted	STR
19	928099	chr19:928099:TTGTCTGCCCAGGAGC:T	-0.00162485	0.781372	STRs adjusted	STR
19	929257	19_929257_rs187048_C_T	0.00333173	0.238008	SNPs adjusted	SNP
19	929257	19_929257_rs187048_C_T	0.00306861	0.277113	SNPs unadjusted	SNP
19	929543	19_929543_rs3746144_C_T	0.00516365	0.06218	SNPs unadjusted	SNP
19	929543	19_929543_rs3746144_C_T	0.00511206	0.0648196	SNPs adjusted	SNP
19	929741	19_929741_rs34967265_C_T	0.00463671	0.0953618	SNPs unadjusted	SNP
19	929741	19_929741_rs34967265_C_T	0.00459718	0.0981967	SNPs adjusted	SNP
19	930801	19_930801_rs145150856_A_G	-0.0061801	0.252588	SNPs unadjusted	SNP
19	930801	19_930801_rs145150856_A_G	-0.00529861	0.326757	SNPs adjusted	SNP
19	931409	chr19:931409:G:GCC	0.0019108	0.195781	STRs unadjusted	STR
19	931409	chr19:931409:G:GCC	0.0018618	0.207479	STRs adjusted	STR
19	931452	chr19:931452:AAAAAAAAAAAAAAAA:AAAAAAAAAAAAAAAAAAA	0.00417147	0.210453	STRs unadjusted	STR
19	931452	chr19:931452:AAAAAAAAAAAAAAAA:AAAAAAAGAAAAAAAAAAA	0.00141663	0.372574	STRs adjusted	STR
19	931452	chr19:931452:AAAAAAAAAAAAAAAA:AAAAAAAAAAAAAAAAAAA	0.00254788	0.446137	STRs adjusted	STR
19	931452	chr19:931452:AAAAAAAAAAAAAAAA:AAAAAAAGAAAAAAAAAAA	0.00106522	0.502235	STRs unadjusted	STR
19	931456	chr19:931456:A:AAAG	0.00139056	0.379419	STRs adjusted	STR
19	931456	chr19:931456:A:AAAG	0.00111392	0.481169	STRs unadjusted	STR
19	931523	19_931523_rs350146_C_T	0.00209356	0.0868036	SNPs adjusted	SNP
19	931523	19_931523_rs350146_C_T	0.0019509	0.110501	SNPs unadjusted	SNP
19	931823	chr19:931823:CA:C	0.000695513	0.903244	STRs unadjusted	STR
19	931823	chr19:931823:CA:C	0.000121297	0.983087	STRs adjusted	STR
19	932377	19_932377_rs732139_C_T	0.00106223	0.691147	SNPs adjusted	SNP
19	932377	19_932377_rs732139_C_T	0.000454196	0.865021	SNPs unadjusted	SNP
19	932902	19_932902_rs117389211_G_A	0.00230468	0.446546	SNPs adjusted	SNP
19	932902	19_932902_rs117389211_G_A	0.00195881	0.517629	SNPs unadjusted	SNP
19	933841	chr19:933841:CTCGGTGGGGGGGGGGGGCGT:CTCGGGGGGGGGGGGGGTGGCGT	0.00165316	0.237748	STRs unadjusted	STR
19	933841	chr19:933841:CTCGGTGGGGGGGGGGGGCGT:CTCGGGGGGGGGGGGGGTGGCGT	0.00105322	0.453322	STRs adjusted	STR
19	933841	chr19:933841:CTCGGTGGGGGGGGGGGGCGT:CTCGGGGGGGGGGGGGGGCGT	0.000905562	0.479732	STRs unadjusted	STR
19	933841	chr19:933841:CTCGGTGGGGGGGGGGGGCGT:CTCGGGGGGGGGGGGGGGCGT	0.000545015	0.670973	STRs adjusted	STR
19	933856	chr19:933856:G:GGT	0.000540441	0.763605	STRs unadjusted	STR
19	933856	chr19:933856:G:GGT	-0.000209385	0.907499	STRs adjusted	STR
19	934022	19_934022_rs350152_G_A	0.00165095	0.188555	SNPs adjusted	SNP
19	934022	19_934022_rs350152_G_A	0.00162787	0.194839	SNPs unadjusted	SNP
19	935823	19_935823_rs113782568_C_T	-0.000467318	0.860474	SNPs unadjusted	SNP
19	935823	19_935823_rs113782568_C_T	0.000193018	0.942169	SNPs adjusted	SNP
19	936319	19_936319_rs117766092_G_A	0.0010993	0.651713	SNPs adjusted	SNP
19	936319	19_936319_rs117766092_G_A	0.000310541	0.898422	SNPs unadjusted	SNP
19	936698	19_936698_rs150478674_C_T	0.000460954	0.844251	SNPs adjusted	SNP
19	936698	19_936698_rs150478674_C_T	-0.000235542	0.919961	SNPs unadjusted	SNP
19	937136	19_937136_rs10414086_C_T	0.000932344	0.67642	SNPs adjusted	SNP
19	937136	19_937136_rs10414086_C_T	0.000307391	0.890464	SNPs unadjusted	SNP
19	937159	19_937159_rs28768802_C_T	0.0011657	0.615516	SNPs adjusted	SNP
19	937159	19_937159_rs28768802_C_T	0.000471788	0.838782	SNPs unadjusted	SNP
19	937189	19_937189_rs11668465_G_A	0.000358389	0.898627	SNPs adjusted	SNP
19	937189	19_937189_rs11668465_G_A	-0.000119959	0.965977	SNPs unadjusted	SNP
19	937196	19_937196_rs11668469_G_A	0.000298493	0.915479	SNPs adjusted	SNP
19	937196	19_937196_rs11668469_G_A	-0.000181096	0.948645	SNPs unadjusted	SNP
19	937219	19_937219_rs139954315_G_A	0.00179446	0.455108	SNPs adjusted	SNP
19	937219	19_937219_rs139954315_G_A	0.00100539	0.675238	SNPs unadjusted	SNP
19	937445	19_937445_rs73507573_G_A	0.000572445	0.838291	SNPs adjusted	SNP
19	937445	19_937445_rs73507573_G_A	9.26632e-05	0.973639	SNPs unadjusted	SNP
19	937480	19_937480_rs62132345_C_T	0.00195993	0.413625	SNPs adjusted	SNP
19	937480	19_937480_rs62132345_C_T	0.00116668	0.6261	SNPs unadjusted	SNP
19	937699	chr19:937699:CT:C	0.00175515	0.551379	STRs adjusted	STR
19	937699	chr19:937699:CT:C	0.00111703	0.704397	STRs unadjusted	STR
19	938419	19_938419_rs117484717_C_T	0.00254386	0.636534	SNPs unadjusted	SNP
19	938419	19_938419_rs117484717_C_T	0.00144633	0.788268	SNPs adjusted	SNP
19	938708	19_938708_rs733989_C_T	0.000998961	0.583938	SNPs adjusted	SNP
19	938708	19_938708_rs733989_C_T	0.000336992	0.853224	SNPs unadjusted	SNP
19	938930	chr19:938930:C:CT	-0.000329432	0.910871	STRs unadjusted	STR
19	938930	chr19:938930:CT:C	-0.000219943	0.918371	STRs unadjusted	STR
19	938930	chr19:938930:C:CT	0.000292342	0.920924	STRs adjusted	STR
19	938930	chr19:938930:CT:C	0.000188372	0.930094	STRs adjusted	STR
19	939095	chr19:939095:CTATTTATTTATTTATT:C	-0.0006318	0.818454	STRs unadjusted	STR
19	939095	chr19:939095:CTATTTATTTATTTATT:C	-0.000289224	0.916333	STRs adjusted	STR
19	939096	chr19:939096:TATTTATTTATTTATTTATTTATTTATTTATTA:TATTTATTTATTTATTA	-0.000733758	0.789173	STRs unadjusted	STR
19	939096	chr19:939096:TATTTATTTATTTATTTATTTATTTATTTATTA:TATTTATTTATTTATTA	-0.000385199	0.888393	STRs adjusted	STR
19	939096	chr19:939096:TATTTATTTATTTATTTATTTATTTATTTATTA:TATTTATTTATTTATTTATTTATTTATTTATTTATTT	0.000141181	0.951275	STRs adjusted	STR
19	939096	chr19:939096:TATTTATTTATTTATTTATTTATTTATTTATTA:TATTTATTTATTTATTTATTTATTTATTTATTTATTT	-6.31617e-05	0.978189	STRs unadjusted	STR
19	939125	chr19:939125:A:AT	-0.000439632	0.846829	STRs unadjusted	STR
19	939125	chr19:939125:A:AT	-0.000182137	0.936225	STRs adjusted	STR
19	939128	chr19:939128:A:ATTT	-0.00020491	0.929407	STRs unadjusted	STR
19	939128	chr19:939128:A:ATTT	2.88255e-06	0.999006	STRs adjusted	STR
19	939279	19_939279_rs10402860_C_T	0.000988799	0.662774	SNPs adjusted	SNP
19	939279	19_939279_rs10402860_C_T	0.000298381	0.895202	SNPs unadjusted	SNP
19	939403	19_939403_rs35569677_C_T	-0.00161658	0.582371	SNPs unadjusted	SNP
19	939403	19_939403_rs35569677_C_T	-0.00102913	0.726378	SNPs adjusted	SNP
19	939697	19_939697_rs10414193_A_G	0.000455926	0.804704	SNPs adjusted	SNP
19	939697	19_939697_rs10414193_A_G	-0.00024233	0.895273	SNPs unadjusted	SNP
19	940084	19_940084_rs75618022_G_T	-0.00105667	0.720237	SNPs unadjusted	SNP
19	940084	19_940084_rs75618022_G_T	-0.000469116	0.873718	SNPs adjusted	SNP
19	940400	19_940400_rs2283589_G_A	0.00200707	0.39217	SNPs adjusted	SNP
19	940400	19_940400_rs2283589_G_A	0.00122109	0.6022	SNPs unadjusted	SNP
19	940674	19_940674_rs2283590_A_T	0.00194329	0.407576	SNPs adjusted	SNP
19	940674	19_940674_rs2283590_A_T	0.00116097	0.620338	SNPs unadjusted	SNP
19	940927	19_940927_rs10404331_G_T	-0.000379255	0.833672	SNPs unadjusted	SNP
19	940927	19_940927_rs10404331_G_T	0.000269537	0.88153	SNPs adjusted	SNP
19	940928	19_940928_rs10404332_G_C	0.000339715	0.851088	SNPs adjusted	SNP
19	940928	19_940928_rs10404332_G_C	-0.000308901	0.864266	SNPs unadjusted	SNP
19	941034	19_941034_rs141064393_C_T	-0.00567392	0.346638	SNPs unadjusted	SNP
19	941034	19_941034_rs141064393_C_T	-0.00455751	0.449844	SNPs adjusted	SNP
19	941240	19_941240_rs78841947_G_A	-0.00196266	0.507736	SNPs unadjusted	SNP
19	941240	19_941240_rs78841947_G_A	-0.00137857	0.641882	SNPs adjusted	SNP
19	941325	19_941325_rs57616273_T_C	0.00204423	0.383181	SNPs adjusted	SNP
19	941325	19_941325_rs57616273_T_C	0.00125816	0.591005	SNPs unadjusted	SNP
19	941423	19_941423_rs60224169_C_T	0.00114372	0.613128	SNPs adjusted	SNP
19	941423	19_941423_rs60224169_C_T	0.000454468	0.840611	SNPs unadjusted	SNP
19	941603	19_941603_rs10415976_A_G	0.00123726	0.567541	SNPs adjusted	SNP
19	941603	19_941603_rs10415976_A_G	0.000609621	0.777996	SNPs unadjusted	SNP
19	941731	19_941731_rs62132348_C_T	0.00200093	0.393505	SNPs adjusted	SNP
19	941731	19_941731_rs62132348_C_T	0.00121272	0.604602	SNPs unadjusted	SNP
19	941825	chr19:941825:CGTAT:C	-0.000276576	0.902889	STRs unadjusted	STR
19	941825	chr19:941825:CGTAT:C	-2.64376e-05	0.990696	STRs adjusted	STR
19	941825	19_941825_rs758810659_CGTAT_C	0.00161305	0.478321	SNPs adjusted	SNP
19	941825	19_941825_rs758810659_CGTAT_C	0.000955145	0.674315	SNPs unadjusted	SNP
19	941856	19_941856_rs117246211_G_A	0.00106457	0.740058	SNPs adjusted	SNP
19	941856	19_941856_rs117246211_G_A	-1.29787e-05	0.996769	SNPs unadjusted	SNP
19	941987	19_941987_rs10411830_G_A	0.00121026	0.593309	SNPs adjusted	SNP
19	941987	19_941987_rs10411830_G_A	0.000504566	0.823632	SNPs unadjusted	SNP
19	942050	19_942050_rs117058565_G_A	0.00446476	0.189665	SNPs adjusted	SNP
19	942050	19_942050_rs117058565_G_A	0.00356606	0.294482	SNPs unadjusted	SNP
19	942181	19_942181_rs35334454_C_G	0.0013553	0.469328	SNPs adjusted	SNP
19	942181	19_942181_rs35334454_C_G	0.000330593	0.859443	SNPs unadjusted	SNP
19	942184	19_942184_rs35859530_C_T	0.00134437	0.472881	SNPs adjusted	SNP
19	942184	19_942184_rs35859530_C_T	0.000320946	0.863493	SNPs unadjusted	SNP
19	942409	19_942409_rs113095630_C_A	-0.00107072	0.721615	SNPs unadjusted	SNP
19	942409	19_942409_rs113095630_C_A	-0.00046902	0.876024	SNPs adjusted	SNP
19	942660	19_942660_rs7258301_A_G	0.000891173	0.617281	SNPs adjusted	SNP
19	942660	19_942660_rs7258301_A_G	-1.12037e-05	0.994973	SNPs unadjusted	SNP
19	943396	19_943396_rs186147326_C_T	-0.00366709	0.504038	SNPs unadjusted	SNP
19	943396	19_943396_rs186147326_C_T	-0.00211787	0.699825	SNPs adjusted	SNP
19	944325	chr19:944325:GGTGTGTGTGTGTGTGTGTGTGTGT:GGTGTGTGTGTGTGTGTGTGTGTGTGTGT	0.00100972	0.598317	STRs adjusted	STR
19	944325	chr19:944325:GGTGTGTGTGTGTGTGTGTGTGTGT:GGTGTGTGTGTGTGTGTGTGTGTGTGTGT	0.000708312	0.711611	STRs unadjusted	STR
19	944353	19_944353_rs11673693_C_T	-0.000879814	0.771512	SNPs unadjusted	SNP
19	944353	19_944353_rs11673693_C_T	-0.00026633	0.929979	SNPs adjusted	SNP
19	944487	19_944487_rs117766590_T_G	-0.00138302	0.818118	SNPs unadjusted	SNP
19	944487	19_944487_rs117766590_T_G	0.000185608	0.975397	SNPs adjusted	SNP
19	945013	19_945013_rs2238573_G_A	0.000863316	0.643999	SNPs adjusted	SNP
19	945013	19_945013_rs2238573_G_A	-0.000156278	0.933106	SNPs unadjusted	SNP
19	945089	19_945089_rs2238574_C_A	-0.000458822	0.773117	SNPs unadjusted	SNP
19	945089	19_945089_rs2238574_C_A	0.000426976	0.789218	SNPs adjusted	SNP
19	945426	19_945426_rs2238575_G_A	0.00113126	0.543818	SNPs adjusted	SNP
19	945426	19_945426_rs2238575_G_A	0.000104922	0.954944	SNPs unadjusted	SNP
19	945710	19_945710_rs4806860_C_T	0.00069816	0.66161	SNPs adjusted	SNP
19	945710	19_945710_rs4806860_C_T	-0.000205646	0.89704	SNPs unadjusted	SNP
19	945887	19_945887_rs149984515_A_G	0.000853539	0.884112	SNPs adjusted	SNP
19	945887	19_945887_rs149984515_A_G	-0.000750115	0.897991	SNPs unadjusted	SNP
19	946163	19_946163_rs12611059_G_C	0.000751825	0.679335	SNPs adjusted	SNP
19	946163	19_946163_rs12611059_G_C	-0.000207362	0.908936	SNPs unadjusted	SNP
19	946258	19_946258_rs117364482_A_G	-0.00218744	0.683384	SNPs unadjusted	SNP
19	946258	19_946258_rs117364482_A_G	-0.00123755	0.817572	SNPs adjusted	SNP
19	946284	chr19:946284:CAG:C	-0.00189292	0.543534	STRs adjusted	STR
19	946284	chr19:946284:CAG:C	-0.001569	0.614551	STRs unadjusted	STR
19	946284	19_946284_19:946284_CAG_C_CAG_C	-0.00127849	0.697485	SNPs unadjusted	SNP
19	946284	19_946284_19:946284_CAG_C_CAG_C	-0.000564255	0.863847	SNPs adjusted	SNP
19	946500	19_946500_rs10406843_T_G	0.00129569	0.480368	SNPs adjusted	SNP
19	946500	19_946500_rs10406843_T_G	0.000351743	0.847603	SNPs unadjusted	SNP
19	946509	19_946509_rs10406847_T_C	0.00115206	0.529125	SNPs adjusted	SNP
19	946509	19_946509_rs10406847_T_C	0.000196527	0.914231	SNPs unadjusted	SNP
19	946533	19_946533_rs12973526_C_T	0.00138265	0.464248	SNPs adjusted	SNP
19	946533	19_946533_rs12973526_C_T	0.000377138	0.841256	SNPs unadjusted	SNP
19	946813	19_946813_rs12978702_T_A	0.000673954	0.710452	SNPs adjusted	SNP
19	946813	19_946813_rs12978702_T_A	-0.00030361	0.866734	SNPs unadjusted	SNP
19	947867	19_947867_rs117775538_C_T	-0.0185205	0.000821762	SNPs unadjusted	SNP
19	947867	19_947867_rs117775538_C_T	-0.016615	0.0027247	SNPs adjusted	SNP
19	947981	19_947981_rs117964006_G_A	-0.00294449	0.57695	SNPs unadjusted	SNP
19	947981	19_947981_rs117964006_G_A	-0.00255881	0.627831	SNPs adjusted	SNP
19	948120	19_948120_rs111642356_G_A	0.000947912	0.855061	SNPs adjusted	SNP
19	948120	19_948120_rs111642356_G_A	-0.000700074	0.892563	SNPs unadjusted	SNP
19	948462	19_948462_rs147497443_C_T	0.00152861	0.765912	SNPs adjusted	SNP
19	948462	19_948462_rs147497443_C_T	-0.000107387	0.983293	SNPs unadjusted	SNP
19	948538	chr19:948538:ACTCCAGGTC:A	-0.0152202	0.0022904	STRs unadjusted	STR
19	948538	chr19:948538:ACTCCAGGTC:A	-0.0136133	0.00646947	STRs adjusted	STR
19	949676	chr19:949676:C:CT	0.000402352	0.822762	STRs adjusted	STR
19	949676	chr19:949676:C:CT	1.1861e-05	0.994728	STRs unadjusted	STR
19	949677	chr19:949677:TTTTTTTTTTTTTTTTTT:TTTTTTTTTTTTTTTTTTT	-0.000453728	0.80114	STRs unadjusted	STR
19	949677	chr19:949677:TTTTTTTTTTTTTTTTTT:TTTTTTTTTTTTTTTTTTT	-4.90102e-05	0.978312	STRs adjusted	STR
19	950513	chr19:950513:CA:C	-0.00153073	0.703619	STRs unadjusted	STR
19	950513	chr19:950513:CA:C	-0.00114293	0.776388	STRs adjusted	STR
19	950591	19_950591_rs114049098_T_G	0.00218845	0.672522	SNPs adjusted	SNP
19	950591	19_950591_rs114049098_T_G	0.000532021	0.918062	SNPs unadjusted	SNP
19	952270	19_952270_rs114628624_C_T	0.00245967	0.634525	SNPs adjusted	SNP
19	952270	19_952270_rs114628624_C_T	0.000805879	0.87609	SNPs unadjusted	SNP
19	952441	chr19:952441:CA:C	0.00251592	0.279674	STRs adjusted	STR
19	952441	chr19:952441:CA:C	0.00187939	0.418815	STRs unadjusted	STR
19	952441	chr19:952441:CAAAAAAAA:C	0.00158452	0.69182	STRs adjusted	STR
19	952441	chr19:952441:CAAAAAAAA:C	0.000275236	0.945013	STRs unadjusted	STR
19	952481	chr19:952481:CTCT:C	0.00676295	0.254782	STRs unadjusted	STR
19	952481	chr19:952481:CTCT:C	0.00616706	0.299109	STRs adjusted	STR
19	953475	chr19:953475:AC:A	0.00586089	0.178309	STRs unadjusted	STR
19	953475	chr19:953475:AC:A	0.0051938	0.233115	STRs adjusted	STR
19	953475	chr19:953475:A:AC	-0.00236192	0.324817	STRs unadjusted	STR
19	953475	chr19:953475:A:AC	-0.00210074	0.381248	STRs adjusted	STR
19	954940	19_954940_rs577850829_G_C	-0.00278375	0.588711	SNPs unadjusted	SNP
19	954940	19_954940_rs577850829_G_C	-0.00152974	0.766504	SNPs adjusted	SNP
19	955922	19_955922_rs148212124_G_A	-0.00885203	0.0725562	SNPs unadjusted	SNP
19	955922	19_955922_rs148212124_G_A	-0.00741383	0.132984	SNPs adjusted	SNP
19	956393	19_956393_rs17673054_C_A	-0.00477398	0.402827	SNPs unadjusted	SNP
19	956393	19_956393_rs17673054_C_A	-0.00337318	0.554699	SNPs adjusted	SNP
19	956551	19_956551_rs112504240_C_T	0.00330972	0.429169	SNPs adjusted	SNP
19	956551	19_956551_rs112504240_C_T	0.00206095	0.622166	SNPs unadjusted	SNP
19	956662	19_956662_rs349314_T_G	-0.00408884	0.222391	SNPs unadjusted	SNP
19	956662	19_956662_rs349314_T_G	-0.00269352	0.422465	SNPs adjusted	SNP
19	957113	chr19:957113:TG:T	-0.00387315	0.231698	STRs adjusted	STR
19	957113	chr19:957113:TG:T	-0.00363624	0.261488	STRs unadjusted	STR
19	957447	19_957447_rs12976695_C_T	-0.00308688	0.117006	SNPs unadjusted	SNP
19	957447	19_957447_rs12976695_C_T	-0.00198767	0.314608	SNPs adjusted	SNP
19	957504	19_957504_rs77505197_C_T	0.00551071	0.113976	SNPs adjusted	SNP
19	957504	19_957504_rs77505197_C_T	0.00417994	0.229833	SNPs unadjusted	SNP
19	957885	19_957885_rs113291421_C_T	0.00543995	0.118767	SNPs adjusted	SNP
19	957885	19_957885_rs113291421_C_T	0.0040902	0.240085	SNPs unadjusted	SNP
19	957975	19_957975_rs2262962_A_G	-0.0019424	0.222262	SNPs unadjusted	SNP
19	957975	19_957975_rs2262962_A_G	-0.000635089	0.692344	SNPs adjusted	SNP
19	958116	19_958116_rs2365706_T_A	-0.00179498	0.260434	SNPs unadjusted	SNP
19	958116	19_958116_rs2365706_T_A	-0.000465198	0.772461	SNPs adjusted	SNP
19	958138	chr19:958138:T:TA	-0.00185611	0.240153	STRs unadjusted	STR
19	958138	chr19:958138:T:TA	-0.00119041	0.452583	STRs adjusted	STR
19	958284	19_958284_rs34913310_G_A	-0.00307348	0.118146	SNPs unadjusted	SNP
19	958284	19_958284_rs34913310_G_A	-0.00200054	0.310856	SNPs adjusted	SNP
19	958427	chr19:958427:CAA:C	0.00626986	0.0323843	STRs adjusted	STR
19	958427	chr19:958427:CAA:C	0.00510519	0.0807388	STRs unadjusted	STR
19	958847	19_958847_rs1637992_T_C	-0.00496413	0.222182	SNPs unadjusted	SNP
19	958847	19_958847_rs1637992_T_C	-0.00367663	0.366459	SNPs adjusted	SNP
19	958889	chr19:958889:CA:C	-0.00185675	0.35842	STRs unadjusted	STR
19	958889	chr19:958889:CA:C	-0.000674055	0.740258	STRs adjusted	STR
19	958890	chr19:958890:AAAAAAAAAAAAA:AAAAAAAAAAAA	-0.00187448	0.353911	STRs unadjusted	STR
19	958890	chr19:958890:AAAAAAAAAAAAA:AAAAAAAAAAAA	-0.000691187	0.733939	STRs adjusted	STR
19	958982	19_958982_rs145907902_C_T	0.00599706	0.22746	SNPs adjusted	SNP
19	958982	19_958982_rs145907902_C_T	0.00430024	0.386207	SNPs unadjusted	SNP
19	959633	19_959633_rs186875621_C_T	-0.00149477	0.76946	SNPs unadjusted	SNP
19	959633	19_959633_rs186875621_C_T	8.79633e-05	0.986254	SNPs adjusted	SNP
19	960031	19_960031_rs116982829_G_A	-0.00342136	0.499031	SNPs unadjusted	SNP
19	960031	19_960031_rs116982829_G_A	-0.00190044	0.707564	SNPs adjusted	SNP
19	960187	19_960187_rs1637993_G_C	-0.00634182	0.103041	SNPs unadjusted	SNP
19	960187	19_960187_rs1637993_G_C	-0.0050827	0.191876	SNPs adjusted	SNP
19	960266	19_960266_rs1683584_C_T	-0.00320818	0.0250682	SNPs unadjusted	SNP
19	960266	19_960266_rs1683584_C_T	-0.00193849	0.180128	SNPs adjusted	SNP
19	960277	19_960277_rs2302111_G_C	-0.00172762	0.396309	SNPs unadjusted	SNP
19	960277	19_960277_rs2302111_G_C	-0.00060278	0.768058	SNPs adjusted	SNP
19	960363	19_960363_rs1637994_C_T	-0.00266892	0.144836	SNPs unadjusted	SNP
19	960363	19_960363_rs1637994_C_T	-0.00147086	0.424036	SNPs adjusted	SNP
19	960445	19_960445_rs1637995_A_G	-0.00599733	0.134353	SNPs unadjusted	SNP
19	960445	19_960445_rs1637995_A_G	-0.00471794	0.239419	SNPs adjusted	SNP
19	960701	19_960701_rs12976079_C_T	-0.00274838	0.0644264	SNPs unadjusted	SNP
19	960701	19_960701_rs12976079_C_T	-0.00152264	0.309589	SNPs adjusted	SNP
19	961054	19_961054_rs1637996_T_C	-0.0031766	0.0261118	SNPs unadjusted	SNP
19	961054	19_961054_rs1637996_T_C	-0.00190248	0.187136	SNPs adjusted	SNP
19	961328	19_961328_rs1637997_T_C	-0.00603449	0.129829	SNPs unadjusted	SNP
19	961328	19_961328_rs1637997_T_C	-0.0047576	0.232913	SNPs adjusted	SNP
19	961791	19_961791_rs34066023_C_T	-0.00268019	0.17124	SNPs unadjusted	SNP
19	961791	19_961791_rs34066023_C_T	-0.00162603	0.408127	SNPs adjusted	SNP
19	961888	19_961888_rs1683586_T_C	-0.00597519	0.135378	SNPs unadjusted	SNP
19	961888	19_961888_rs1683586_T_C	-0.00470028	0.240678	SNPs adjusted	SNP
19	962108	19_962108_rs2238584_G_C	-0.0032067	0.0246599	SNPs unadjusted	SNP
19	962108	19_962108_rs2238584_G_C	-0.00192852	0.180975	SNPs adjusted	SNP
19	962161	19_962161_rs2238585_C_T	-0.00319242	0.0252197	SNPs unadjusted	SNP
19	962161	19_962161_rs2238585_C_T	-0.0019136	0.184113	SNPs adjusted	SNP
19	962513	chr19:962513:C:CTTTTT	0.00464406	0.076165	STRs adjusted	STR
19	962513	chr19:962513:C:CT	-0.00282678	0.146175	STRs unadjusted	STR
19	962513	chr19:962513:C:CTTTTT	0.00356725	0.172012	STRs unadjusted	STR
19	962513	chr19:962513:C:CT	-0.00202888	0.298305	STRs adjusted	STR
19	962513	chr19:962513:C:CTTTT	-0.00135078	0.307917	STRs unadjusted	STR
19	962513	chr19:962513:CT:C	-0.00131618	0.513846	STRs unadjusted	STR
19	962513	chr19:962513:C:CTTTT	-0.000369181	0.782455	STRs adjusted	STR
19	962513	chr19:962513:CT:C	-0.000126761	0.95015	STRs adjusted	STR
19	962514	chr19:962514:TTTTTTTTTTTTTTTTTT:TTTTTTTTTTTTTTTTTTTTTTT	0.00458854	0.0758798	STRs adjusted	STR
19	962514	chr19:962514:TTTTTTTTTTTTTTTTTT:TTTTTTTTTTTTTTTTTTT	-0.00295922	0.127771	STRs unadjusted	STR
19	962514	chr19:962514:TTTTTTTTTTTTTTTTTT:TTTTTTTTTTTTTTTTTTTTTTT	0.00365339	0.156715	STRs unadjusted	STR
19	962514	chr19:962514:TTTTTTTTTTTTTTTTTT:TTTTTTTTTTTTTTTTTTTTTT	-0.00176094	0.183907	STRs unadjusted	STR
19	962514	chr19:962514:TTTTTTTTTTTTTTTTTT:TTTTTTTTTTTTTTTTTTT	-0.00216758	0.265945	STRs adjusted	STR
19	962514	chr19:962514:TTTTTTTTTTTTTTTTTT:TTTTTTTTTTTTTTTTT	-0.00179731	0.371534	STRs unadjusted	STR
19	962514	chr19:962514:TTTTTTTTTTTTTTTTTT:TTTTTTTTTTTTTTTTTTTTTT	-0.000817359	0.540866	STRs adjusted	STR
19	962514	chr19:962514:TTTTTTTTTTTTTTTTTT:TTTTTTTTTTTTTTTTT	-0.000595189	0.768625	STRs adjusted	STR
19	962659	19_962659_rs4807312_C_T	-0.00319078	0.0254264	SNPs unadjusted	SNP
19	962659	19_962659_rs4807312_C_T	-0.00192333	0.182285	SNPs adjusted	SNP
19	962875	19_962875_rs4806872_G_A	-0.00595659	0.136677	SNPs unadjusted	SNP
19	962875	19_962875_rs4806872_G_A	-0.0046908	0.241717	SNPs adjusted	SNP
19	963334	19_963334_rs758218_A_G	-0.00318886	0.0255205	SNPs unadjusted	SNP
19	963334	19_963334_rs758218_A_G	-0.00191913	0.183258	SNPs adjusted	SNP
19	963695	19_963695_rs6510985_C_A	-0.00319639	0.0253734	SNPs unadjusted	SNP
19	963695	19_963695_rs6510985_C_A	-0.00193204	0.180877	SNPs adjusted	SNP
19	963821	19_963821_rs886992_C_G	-0.00317136	0.0263204	SNPs unadjusted	SNP
19	963821	19_963821_rs886992_C_G	-0.00190471	0.186516	SNPs adjusted	SNP
19	964051	19_964051_rs1029689_T_G	-0.00308122	0.0864552	SNPs unadjusted	SNP
19	964051	19_964051_rs1029689_T_G	-0.00199082	0.27022	SNPs adjusted	SNP
19	964092	19_964092_rs1029690_C_T	-0.00320554	0.0247667	SNPs unadjusted	SNP
19	964092	19_964092_rs1029690_C_T	-0.0019352	0.179639	SNPs adjusted	SNP
19	964114	19_964114_rs112141710_A_C	-0.00161304	0.42582	SNPs unadjusted	SNP
19	964114	19_964114_rs112141710_A_C	-0.000488361	0.810152	SNPs adjusted	SNP
19	964434	19_964434_rs2240615_G_A	-0.000549185	0.696188	SNPs adjusted	SNP
19	964434	19_964434_rs2240615_G_A	0.000400619	0.774613	SNPs unadjusted	SNP
19	965043	19_965043_rs12608658_T_C	-0.00594528	0.13741	SNPs unadjusted	SNP
19	965043	19_965043_rs12608658_T_C	-0.00467768	0.243024	SNPs adjusted	SNP
19	965775	19_965775_rs4807313_T_C	-0.00325662	0.0225506	SNPs unadjusted	SNP
19	965775	19_965775_rs4807313_T_C	-0.00198937	0.167745	SNPs adjusted	SNP
19	965830	19_965830_rs111674541_A_G	0.000942233	0.707027	SNPs adjusted	SNP
19	965830	19_965830_rs111674541_A_G	-0.00025596	0.918458	SNPs unadjusted	SNP
19	965991	chr19:965991:CA:C	-0.00231508	0.0939018	STRs unadjusted	STR
19	965991	chr19:965991:CA:C	-0.00177399	0.200421	STRs adjusted	STR
19	965992	chr19:965992:AAAAAAAAAAAAAAAAAAAA:AAAAAAAAAAAAAAAAAAA	-0.00232242	0.0941812	STRs unadjusted	STR
19	965992	chr19:965992:AAAAAAAAAAAAAAAAAAAA:AAAAAAAAAAAAAAAAAAA	-0.00177313	0.202476	STRs adjusted	STR
19	966165	chr19:966165:C:CAA	-0.000897511	0.659137	STRs unadjusted	STR
19	966165	chr19:966165:C:CAA	0.000315785	0.87737	STRs adjusted	STR
19	966166	chr19:966166:AAAAAAAAAAAA:AAAAAAAAAAAAAA	-0.00146114	0.468833	STRs unadjusted	STR
19	966166	chr19:966166:AAAAAAAAAAAA:AAAAAAAAAAAAAA	-0.00024079	0.905547	STRs adjusted	STR
19	966279	19_966279_rs112951768_A_G	-0.0017311	0.392371	SNPs unadjusted	SNP
19	966279	19_966279_rs112951768_A_G	-0.000603914	0.766234	SNPs adjusted	SNP
19	966458	chr19:966458:CA:C	-0.0030793	0.0305152	STRs unadjusted	STR
19	966458	chr19:966458:CA:C	-0.00227766	0.111536	STRs adjusted	STR
19	966459	chr19:966459:AAAAAAAAAAAAAAAAAGAAAAGAAAAGAAAAAA:AAAAAAAAAAAAAAAAGAAAAGAAAAGAAAAAA	-0.0031182	0.0285241	STRs unadjusted	STR
19	966459	chr19:966459:AAAAAAAAAAAAAAAAAGAAAAGAAAAGAAAAAA:AAAAAAAAAAAAAAAAGAAAAGAAAAGAAAAAA	-0.00229953	0.108334	STRs adjusted	STR
19	966459	chr19:966459:AAAAAAAAAAAAAAAAAGAAAAGAAAAGAAAAAA:AAAAAAAAAAAAAAAAAAGAAAAGAAAAGAAAAAA	-0.00210766	0.298923	STRs unadjusted	STR
19	966459	chr19:966459:AAAAAAAAAAAAAAAAAGAAAAGAAAAGAAAAAA:AAAAAAAAAAAAAAAAAAGAAAAGAAAAGAAAAAA	-0.000868845	0.670437	STRs adjusted	STR
19	966584	19_966584_rs145850291_C_T	-0.0139321	0.0035962	SNPs unadjusted	SNP
19	966584	19_966584_rs145850291_C_T	-0.0131371	0.00605522	SNPs adjusted	SNP
19	966693	19_966693_rs6510986_C_T	-0.00348729	0.0523191	SNPs unadjusted	SNP
19	966693	19_966693_rs6510986_C_T	-0.00235354	0.192495	SNPs adjusted	SNP
19	966891	19_966891_rs113560697_C_T	-0.00178994	0.376704	SNPs unadjusted	SNP
19	966891	19_966891_rs113560697_C_T	-0.000663197	0.744171	SNPs adjusted	SNP
19	966966	chr19:966966:A:AG	-0.00333167	0.0624761	STRs unadjusted	STR
19	966966	chr19:966966:A:AG	-0.00299544	0.0941322	STRs adjusted	STR
19	966966	19_966966_rs5826712_A_AG	-0.00348895	0.0537206	SNPs unadjusted	SNP
19	966966	19_966966_rs5826712_A_AG	-0.00232123	0.20153	SNPs adjusted	SNP
19	966980	19_966980_rs117801554_G_A	-0.00618256	0.0253743	SNPs unadjusted	SNP
19	966980	19_966980_rs117801554_G_A	-0.00543391	0.0496106	SNPs adjusted	SNP
19	967021	19_967021_rs2079618_A_G	-0.00360137	0.0439718	SNPs unadjusted	SNP
19	967021	19_967021_rs2079618_A_G	-0.00246165	0.170678	SNPs adjusted	SNP
19	967039	19_967039_rs113694577_C_G	-0.00191919	0.343213	SNPs unadjusted	SNP
19	967039	19_967039_rs113694577_C_G	-0.000793029	0.69637	SNPs adjusted	SNP
19	967120	19_967120_rs111403997_G_A	-0.00177565	0.381153	SNPs unadjusted	SNP
19	967120	19_967120_rs111403997_G_A	-0.000639042	0.753501	SNPs adjusted	SNP
19	967584	19_967584_rs2098019_T_C	-0.00581137	0.145167	SNPs unadjusted	SNP
19	967584	19_967584_rs2098019_T_C	-0.00454647	0.254935	SNPs adjusted	SNP
19	967820	19_967820_rs8107531_A_G	-0.00352598	0.0144257	SNPs unadjusted	SNP
19	967820	19_967820_rs8107531_A_G	-0.00222769	0.126107	SNPs adjusted	SNP
19	967917	19_967917_rs8111053_T_C	-0.00361637	0.0471611	SNPs unadjusted	SNP
19	967917	19_967917_rs8111053_T_C	-0.00245176	0.180656	SNPs adjusted	SNP
19	968044	chr19:968044:C:CA	-0.00274683	0.0536928	STRs unadjusted	STR
19	968044	chr19:968044:C:CA	-0.00193291	0.177022	STRs adjusted	STR
19	968045	chr19:968045:AAAAAAAAAAAAAAA:AAAAAAAAAAAAAAAA	-0.0030262	0.033992	STRs unadjusted	STR
19	968045	chr19:968045:AAAAAAAAAAAAAAA:AAAAAAAAAAAAAAAA	-0.0022208	0.121789	STRs adjusted	STR
19	968045	chr19:968045:AAAAAAAAAAAAAAA:AAAAGAAAAAAAAAA	-0.00148263	0.464318	STRs unadjusted	STR
19	968045	chr19:968045:AAAAAAAAAAAAAAA:AAAAGAAAAAAAAAA	-0.000251624	0.901762	STRs adjusted	STR
19	968049	19_968049_rs139179058_A_G	-0.00172462	0.399009	SNPs unadjusted	SNP
19	968049	19_968049_rs139179058_A_G	-0.000573901	0.779765	SNPs adjusted	SNP
19	968623	19_968623_rs78850921_C_G	-0.0013625	0.501301	SNPs unadjusted	SNP
19	968623	19_968623_rs78850921_C_G	-0.000245333	0.903963	SNPs adjusted	SNP
19	968691	19_968691_rs117438574_C_T	-0.0016933	0.746733	SNPs unadjusted	SNP
19	968691	19_968691_rs117438574_C_T	-5.14889e-05	0.992173	SNPs adjusted	SNP
19	968902	19_968902_rs113105776_C_T	-0.00144958	0.473991	SNPs unadjusted	SNP
19	968902	19_968902_rs113105776_C_T	-0.000338091	0.867833	SNPs adjusted	SNP
19	969200	19_969200_rs74832505_T_C	-0.00145081	0.473565	SNPs unadjusted	SNP
19	969200	19_969200_rs74832505_T_C	-0.000338069	0.867827	SNPs adjusted	SNP
19	969292	19_969292_rs79214419_T_A	-0.0013683	0.500945	SNPs unadjusted	SNP
19	969292	19_969292_rs79214419_T_A	-0.000259549	0.898769	SNPs adjusted	SNP
19	969314	19_969314_rs111969649_A_T	-0.00130823	0.520034	SNPs unadjusted	SNP
19	969314	19_969314_rs111969649_A_T	-0.000198322	0.922581	SNPs adjusted	SNP
19	969363	19_969363_rs111730543_C_A	-0.00132947	0.513164	SNPs unadjusted	SNP
19	969363	19_969363_rs111730543_C_A	-0.000220662	0.913869	SNPs adjusted	SNP
19	969545	chr19:969545:TCTATATATCTATATATAGATATAT:TATATATATCTATATATAGATATAT	-0.00308614	0.0849321	STRs unadjusted	STR
19	969545	chr19:969545:TCTATATATCTATATATAGATATAT:TATATATATCTATATATAGATATAT	-0.00274472	0.125692	STRs adjusted	STR
19	969670	chr19:969670:GAT:G	-0.00518041	0.341374	STRs adjusted	STR
19	969670	chr19:969670:GAT:G	-0.00231889	0.668814	STRs unadjusted	STR
19	970036	19_970036_rs112024428_C_T	-0.00134509	0.508188	SNPs unadjusted	SNP
19	970036	19_970036_rs112024428_C_T	-0.000228559	0.910794	SNPs adjusted	SNP
19	970097	19_970097_rs2365708_A_G	-0.00537991	0.189834	SNPs unadjusted	SNP
19	970097	19_970097_rs2365708_A_G	-0.00408979	0.319467	SNPs adjusted	SNP
19	970169	19_970169_rs111555816_G_A	-0.00130173	0.521714	SNPs unadjusted	SNP
19	970169	19_970169_rs111555816_G_A	-0.000188229	0.926441	SNPs adjusted	SNP
19	970206	19_970206_rs11883032_A_G	-0.00135788	0.503822	SNPs unadjusted	SNP
19	970206	19_970206_rs11883032_A_G	-0.000245338	0.904198	SNPs adjusted	SNP
19	970381	19_970381_rs4807320_C_T	-0.00502197	0.222295	SNPs unadjusted	SNP
19	970381	19_970381_rs4807320_C_T	-0.00373895	0.364074	SNPs adjusted	SNP
19	970706	19_970706_rs113334247_T_C	-0.00153964	0.447295	SNPs unadjusted	SNP
19	970706	19_970706_rs113334247_T_C	-0.000424185	0.834726	SNPs adjusted	SNP
19	971082	19_971082_rs113107373_G_A	-0.00151052	0.455318	SNPs unadjusted	SNP
19	971082	19_971082_rs113107373_G_A	-0.000397617	0.844736	SNPs adjusted	SNP
19	971398	19_971398_rs112621222_G_A	-0.00155568	0.444433	SNPs unadjusted	SNP
19	971398	19_971398_rs112621222_G_A	-0.00044011	0.829296	SNPs adjusted	SNP
19	971932	chr19:971932:GAGGCGGCGGCGGCGGCGGC:GGGGCGGCGGCGGCGGCAGC	-0.0019789	0.166642	STRs unadjusted	STR
19	971932	chr19:971932:GAGGCGGCGGCGGCGGCGGC:GGGGCGGCGGCGGCGGCAGC	-0.00110259	0.443836	STRs adjusted	STR
19	971932	chr19:971932:GAGGCGGCGGCGGCGGCGGC:GAGGCGGCGGCGGCGGCAGC	-0.00139784	0.490321	STRs unadjusted	STR
19	971932	chr19:971932:GAGGCGGCGGCGGCGGCGGC:GAGGCGGCGGCGGCGGCAGC	-0.000154448	0.939622	STRs adjusted	STR
19	972222	chr19:972222:GATATATATATATATATATATATATACACGTATATATATA:GATATATATATATATATATATATATATACACGTATATATATA	-0.00213009	0.17307	STRs unadjusted	STR
19	972222	chr19:972222:GATATATATATATATATATATATATACACGTATATATATA:GATATATATATATATATATATATATATACGTATATATATA	0.00125292	0.300609	STRs adjusted	STR
19	972222	chr19:972222:G:GAT	0.00111017	0.388065	STRs adjusted	STR
19	972222	chr19:972222:GATATATATATATATATATATATATACACGTATATATATA:GATATATATATATATATATATATATATACACGTATATATATA	-0.000980819	0.53421	STRs adjusted	STR
19	972222	chr19:972222:GATATATATATATATATATATATATACACGTATATATATA:GATATATATATATATATATATATATATACGTATATATATA	0.00037286	0.756061	STRs unadjusted	STR
19	972222	chr19:972222:G:GAT	0.00027064	0.832216	STRs unadjusted	STR
19	974700	19_974700_rs4807333_C_T	-0.00375232	0.323162	SNPs unadjusted	SNP
19	974700	19_974700_rs4807333_C_T	-0.00255573	0.501478	SNPs adjusted	SNP
19	975405	19_975405_rs66531020_T_C	-0.00123232	0.350512	SNPs adjusted	SNP
19	975405	19_975405_rs66531020_T_C	-0.000850889	0.518796	SNPs unadjusted	SNP
19	975763	chr19:975763:CA:C	-0.00128197	0.400266	STRs unadjusted	STR
19	975763	chr19:975763:CA:C	-0.00117295	0.441544	STRs adjusted	STR
19	976391	chr19:976391:C:CA	-0.00137591	0.340826	STRs unadjusted	STR
19	976391	chr19:976391:CA:C	-0.00268918	0.442652	STRs unadjusted	STR
19	976391	chr19:976391:C:CA	-0.00103853	0.47254	STRs adjusted	STR
19	976391	chr19:976391:CAAAAAAAAAAA:C	-0.00168563	0.595453	STRs unadjusted	STR
19	976391	chr19:976391:CA:C	-0.00127502	0.71658	STRs adjusted	STR
19	976391	chr19:976391:CAAAAAAAAAAA:C	5.16471e-05	0.987084	STRs adjusted	STR
19	977627	19_977627_rs72986024_C_T	0.00380598	0.308092	SNPs adjusted	SNP
19	977627	19_977627_rs72986024_C_T	0.00217908	0.558693	SNPs unadjusted	SNP
19	977763	19_977763_rs8111981_A_G	0.00247879	0.129985	SNPs adjusted	SNP
19	977763	19_977763_rs8111981_A_G	0.00106574	0.511536	SNPs unadjusted	SNP
19	977877	chr19:977877:T:TA	-0.000248015	0.86527	STRs unadjusted	STR
19	977877	chr19:977877:T:TA	0.000152566	0.916972	STRs adjusted	STR
19	977878	chr19:977878:AAAAAAAAAAAAAAAA:AAAAAAAAAAAAAAAAA	-0.000232729	0.873498	STRs unadjusted	STR
19	977878	chr19:977878:AAAAAAAAAAAAAAAA:AAAAAAAAAAAAAAAAA	0.000168415	0.90838	STRs adjusted	STR
19	978271	chr19:978271:CCTTTTTTTTTTTTTTTT:CTTTTTTTTTTTTTTT	-0.00108897	0.7292	STRs unadjusted	STR
19	978271	chr19:978271:CCTTTTTTTTTTTTTTTT:CTTTTTTTTTTTTTTTTT	0.000874875	0.740269	STRs adjusted	STR
19	978271	chr19:978271:CCTTTTTTTTTTTTTTTT:CTTTTTTTTTTTTTTT	0.000668608	0.832512	STRs adjusted	STR
19	978271	chr19:978271:CCTTTTTTTTTTTTTTTT:CTTTTTTTTTTTTTTTTT	-0.000372918	0.887226	STRs unadjusted	STR
19	978433	19_978433_rs117358754_G_T	-0.00131327	0.745982	SNPs unadjusted	SNP
19	978433	19_978433_rs117358754_G_T	0.000160986	0.968372	SNPs adjusted	SNP
19	979399	19_979399_rs73918274_G_A	-0.00165425	0.600579	SNPs unadjusted	SNP
19	979399	19_979399_rs73918274_G_A	-0.000173085	0.956428	SNPs adjusted	SNP
19	980078	19_980078_rs34794678_T_C	0.00228013	0.167949	SNPs adjusted	SNP
19	980078	19_980078_rs34794678_T_C	0.000782163	0.63327	SNPs unadjusted	SNP
19	980530	chr19:980530:A:AC	-0.000642701	0.663682	STRs unadjusted	STR
19	980530	chr19:980530:A:AC	-0.000447204	0.762275	STRs adjusted	STR
19	981263	chr19:981263:T:<DEL>	0.00160991	0.608948	STRs adjusted	STR
19	981263	chr19:981263:T:<DEL>	-0.00019519	0.950279	STRs unadjusted	STR
19	981449	chr19:981449:A:<DEL>	0.00164933	0.603164	STRs adjusted	STR
19	981449	chr19:981449:A:<DEL>	-0.000134899	0.965911	STRs unadjusted	STR
19	981462	19_981462_rs10413618_A_C	-0.0168589	0.00394408	SNPs adjusted	SNP
19	981462	19_981462_rs10413618_A_C	-0.0167226	0.0042483	SNPs unadjusted	SNP
19	981722	19_981722_rs10403847_C_T	0.000884552	0.775598	SNPs adjusted	SNP
19	981722	19_981722_rs10403847_C_T	-0.000660437	0.830973	SNPs unadjusted	SNP
19	981832	19_981832_rs10414490_A_G	0.0010399	0.734934	SNPs adjusted	SNP
19	981832	19_981832_rs10414490_A_G	-0.000511609	0.86732	SNPs unadjusted	SNP
19	981951	chr19:981951:AAAAAAAGAAAAAAAAAAA:AAAAAAAGAAAAAAAAAA	-0.00135604	0.657626	STRs unadjusted	STR
19	981951	chr19:981951:AAAAAAAGAAAAAAAAAAA:AAAAAAAGAAAAAAAAAA	0.000428993	0.889109	STRs adjusted	STR
19	981958	chr19:981958:GA:G	-0.00123284	0.686779	STRs unadjusted	STR
19	981958	chr19:981958:GA:G	0.000559553	0.855587	STRs adjusted	STR
19	982273	chr19:982273:TA:T	0.000981915	0.750126	STRs adjusted	STR
19	982273	chr19:982273:TA:T	-0.000824802	0.787912	STRs unadjusted	STR
19	982273	19_982273_19:982273_TA_T_TA_T	-0.000930742	0.762953	SNPs unadjusted	SNP
19	982273	19_982273_19:982273_TA_T_TA_T	0.000622324	0.840636	SNPs adjusted	SNP
19	982287	19_982287_rs78737798_T_A	0.0022089	0.338322	SNPs adjusted	SNP
19	982287	19_982287_rs78737798_T_A	0.00131112	0.569184	SNPs unadjusted	SNP
19	982698	19_982698_rs116292035_C_A	-0.00099283	0.74627	SNPs unadjusted	SNP
19	982698	19_982698_rs116292035_C_A	0.000564634	0.854426	SNPs adjusted	SNP
19	982706	19_982706_rs115329387_C_A	-0.000954243	0.756067	SNPs unadjusted	SNP
19	982706	19_982706_rs115329387_C_A	0.000604759	0.844375	SNPs adjusted	SNP
19	982768	19_982768_rs191161713_G_A	0.00784535	0.18838	SNPs adjusted	SNP
19	982768	19_982768_rs191161713_G_A	0.00613779	0.303004	SNPs unadjusted	SNP
19	982968	19_982968_rs10422046_A_G	0.00202868	0.219259	SNPs adjusted	SNP
19	982968	19_982968_rs10422046_A_G	0.000479156	0.769557	SNPs unadjusted	SNP
19	983447	19_983447_rs114824303_A_G	-0.00285984	0.318358	SNPs unadjusted	SNP
19	983447	19_983447_rs114824303_A_G	-0.00158984	0.579936	SNPs adjusted	SNP
19	983561	chr19:983561:C:CT	0.00163782	0.477792	STRs adjusted	STR
19	983561	chr19:983561:C:CT	3.15563e-05	0.989002	STRs unadjusted	STR
19	983562	chr19:983562:TTTTTTTTTTTTT:TTTTTTTTTTTTTT	0.00179394	0.437108	STRs adjusted	STR
19	983562	chr19:983562:TTTTTTTTTTTTT:TTTTTTTTTTTTTT	0.000188149	0.934536	STRs unadjusted	STR
19	983609	19_983609_rs112837932_G_T	-0.0010838	0.725686	SNPs unadjusted	SNP
19	983609	19_983609_rs112837932_G_T	0.000403418	0.896361	SNPs adjusted	SNP
19	983621	19_983621_rs67812051_A_G	-0.00140916	0.540466	SNPs unadjusted	SNP
19	983621	19_983621_rs67812051_A_G	0.000108784	0.962496	SNPs adjusted	SNP
19	984218	19_984218_rs8112598_C_T	-0.00038618	0.768239	SNPs adjusted	SNP
19	984218	19_984218_rs8112598_C_T	9.46368e-05	0.942345	SNPs unadjusted	SNP
19	984231	19_984231_rs34402804_G_A	-0.00176948	0.140559	SNPs unadjusted	SNP
19	984231	19_984231_rs34402804_G_A	-0.00129737	0.280753	SNPs adjusted	SNP
19	984533	19_984533_rs2301810_T_C	-0.00186601	0.119653	SNPs unadjusted	SNP
19	984533	19_984533_rs2301810_T_C	-0.00140361	0.242565	SNPs adjusted	SNP
19	984537	19_984537_rs61732720_A_G	-0.00458593	0.0127056	SNPs unadjusted	SNP
19	984537	19_984537_rs61732720_A_G	-0.00331343	0.0735001	SNPs adjusted	SNP
19	984554	19_984554_rs4806884_C_G	-0.00210711	0.0787987	SNPs unadjusted	SNP
19	984554	19_984554_rs4806884_C_G	-0.0016468	0.170254	SNPs adjusted	SNP
19	984578	19_984578_rs2301811_T_G	-0.00197777	0.0989988	SNPs unadjusted	SNP
19	984578	19_984578_rs2301811_T_G	-0.0015145	0.207263	SNPs adjusted	SNP
19	984618	19_984618_rs75214262_G_A	0.00101289	0.733282	SNPs adjusted	SNP
19	984618	19_984618_rs75214262_G_A	-0.000837488	0.777165	SNPs unadjusted	SNP
19	984682	19_984682_rs11883282_C_G	-0.00421129	0.0214181	SNPs unadjusted	SNP
19	984682	19_984682_rs11883282_C_G	-0.00293731	0.110725	SNPs adjusted	SNP
19	984987	19_984987_rs4806885_T_C	-0.000587061	0.653583	SNPs adjusted	SNP
19	984987	19_984987_rs4806885_T_C	-0.000112031	0.93165	SNPs unadjusted	SNP
19	985113	19_985113_rs72986036_C_G	-0.000925491	0.754155	SNPs unadjusted	SNP
19	985113	19_985113_rs72986036_C_G	0.000928285	0.75451	SNPs adjusted	SNP
19	985207	19_985207_rs4806886_T_C	-0.00200272	0.0948806	SNPs unadjusted	SNP
19	985207	19_985207_rs4806886_T_C	-0.00153806	0.200384	SNPs adjusted	SNP
19	985251	19_985251_rs12981454_T_C	-0.000569041	0.663548	SNPs adjusted	SNP
19	985251	19_985251_rs12981454_T_C	-9.59703e-05	0.941429	SNPs unadjusted	SNP
19	985464	19_985464_rs113743551_C_T	-0.00359982	0.0257986	SNPs unadjusted	SNP
19	985464	19_985464_rs113743551_C_T	-0.00207758	0.20327	SNPs adjusted	SNP
19	985507	19_985507_rs148156603_G_A	-0.00989629	0.0710536	SNPs unadjusted	SNP
19	985507	19_985507_rs148156603_G_A	-0.00793718	0.148276	SNPs adjusted	SNP
19	985815	19_985815_rs2074573_T_G	-0.00194869	0.104113	SNPs unadjusted	SNP
19	985815	19_985815_rs2074573_T_G	-0.00148434	0.216529	SNPs adjusted	SNP
19	985997	19_985997_rs2074574_C_G	-0.00046941	0.719611	SNPs adjusted	SNP
19	985997	19_985997_rs2074574_C_G	4.41003e-06	0.997305	SNPs unadjusted	SNP
19	986252	19_986252_rs12460042_C_G	-0.00198031	0.0986401	SNPs unadjusted	SNP
19	986252	19_986252_rs12460042_C_G	-0.00151674	0.2067	SNPs adjusted	SNP
19	986274	19_986274_rs72988077_G_A	0.00536711	0.023694	SNPs unadjusted	SNP
19	986274	19_986274_rs72988077_G_A	0.00364231	0.127216	SNPs adjusted	SNP
19	986515	19_986515_rs35963322_C_T	-0.00202226	0.0916725	SNPs unadjusted	SNP
19	986515	19_986515_rs35963322_C_T	-0.00159191	0.184928	SNPs adjusted	SNP
19	986548	19_986548_rs10414300_C_A	-0.00360761	0.0253876	SNPs unadjusted	SNP
19	986548	19_986548_rs10414300_C_A	-0.00208551	0.201268	SNPs adjusted	SNP
19	986624	19_986624_rs10424738_A_G	-0.00054475	0.676615	SNPs adjusted	SNP
19	986624	19_986624_rs10424738_A_G	-3.27334e-05	0.979971	SNPs unadjusted	SNP
19	986657	19_986657_rs113010808_C_T	-0.00450603	0.0141636	SNPs unadjusted	SNP
19	986657	19_986657_rs113010808_C_T	-0.00322705	0.0807508	SNPs adjusted	SNP
19	986825	19_986825_rs10405599_T_C	-0.000551654	0.672744	SNPs adjusted	SNP
19	986825	19_986825_rs10405599_T_C	-4.06883e-05	0.975104	SNPs unadjusted	SNP
19	987051	19_987051_rs10404706_A_G	-0.00066372	0.611705	SNPs adjusted	SNP
19	987051	19_987051_rs10404706_A_G	-0.000159744	0.902592	SNPs unadjusted	SNP
19	987101	19_987101_rs11673559_G_A	-0.00200685	0.0943602	SNPs unadjusted	SNP
19	987101	19_987101_rs11673559_G_A	-0.00157322	0.1904	SNPs adjusted	SNP
19	987365	19_987365_rs4806888_A_G	-0.000630523	0.629684	SNPs adjusted	SNP
19	987365	19_987365_rs4806888_A_G	-0.000125533	0.923393	SNPs unadjusted	SNP
19	987366	19_987366_rs72971616_G_T	0.00550989	0.0196894	SNPs unadjusted	SNP
19	987366	19_987366_rs72971616_G_T	0.00377781	0.11217	SNPs adjusted	SNP
19	987533	19_987533_rs2285896_T_C	-0.000351246	0.790458	SNPs adjusted	SNP
19	987533	19_987533_rs2285896_T_C	0.00010998	0.933604	SNPs unadjusted	SNP
19	987571	19_987571_rs2285897_C_G	-0.000365437	0.782148	SNPs adjusted	SNP
19	987571	19_987571_rs2285897_C_G	0.000100433	0.939338	SNPs unadjusted	SNP
19	987817	19_987817_rs111572559_T_A	-0.00436441	0.0177657	SNPs unadjusted	SNP
19	987817	19_987817_rs111572559_T_A	-0.00308508	0.0957856	SNPs adjusted	SNP
19	987898	19_987898_rs11670507_A_G	-0.00204923	0.0900354	SNPs unadjusted	SNP
19	987898	19_987898_rs11670507_A_G	-0.00157826	0.192476	SNPs adjusted	SNP
19	988018	19_988018_rs112699113_C_T	-0.00429382	0.0196664	SNPs unadjusted	SNP
19	988018	19_988018_rs112699113_C_T	-0.00300739	0.104357	SNPs adjusted	SNP
19	988019	19_988019_rs11666595_G_A	-0.00204808	0.0879562	SNPs unadjusted	SNP
19	988019	19_988019_rs11666595_G_A	-0.00161872	0.178122	SNPs adjusted	SNP
19	988072	19_988072_rs11669755_C_T	-0.00180026	0.135108	SNPs unadjusted	SNP
19	988072	19_988072_rs11669755_C_T	-0.00131559	0.275732	SNPs adjusted	SNP
19	988096	19_988096_rs11669758_C_T	-0.000386602	0.769874	SNPs adjusted	SNP
19	988096	19_988096_rs11669758_C_T	7.49752e-05	0.954697	SNPs unadjusted	SNP
19	988136	19_988136_rs7249037_G_A	-0.00174445	0.282097	SNPs adjusted	SNP
19	988136	19_988136_rs7249037_G_A	-9.75211e-05	0.951481	SNPs unadjusted	SNP
19	988150	chr19:988150:C:CGT	-0.00196302	0.10189	STRs unadjusted	STR
19	988150	chr19:988150:C:CGT	-0.000893292	0.462846	STRs adjusted	STR
19	988165	19_988165_rs2285898_T_C	-0.00187923	0.118744	SNPs unadjusted	SNP
19	988165	19_988165_rs2285898_T_C	-0.00139458	0.247845	SNPs adjusted	SNP
19	988175	19_988175_rs2285899_T_C	-0.00184394	0.12587	SNPs unadjusted	SNP
19	988175	19_988175_rs2285899_T_C	-0.00135944	0.260014	SNPs adjusted	SNP
19	988221	19_988221_rs2285900_C_T	-0.00185778	0.122942	SNPs unadjusted	SNP
19	988221	19_988221_rs2285900_C_T	-0.00137523	0.254376	SNPs adjusted	SNP
19	988261	19_988261_rs2285901_C_T	-0.00178864	0.137564	SNPs unadjusted	SNP
19	988261	19_988261_rs2285901_C_T	-0.00130625	0.279046	SNPs adjusted	SNP
19	988336	19_988336_rs2285902_G_A	-0.0017891	0.137413	SNPs unadjusted	SNP
19	988336	19_988336_rs2285902_G_A	-0.00130696	0.278726	SNPs adjusted	SNP
19	988668	19_988668_rs3815157_T_C	-0.000336288	0.799097	SNPs adjusted	SNP
19	988668	19_988668_rs3815157_T_C	0.000126742	0.923479	SNPs unadjusted	SNP
19	988906	19_988906_rs3815158_C_T	-0.00183163	0.128285	SNPs unadjusted	SNP
19	988906	19_988906_rs3815158_C_T	-0.00135627	0.260942	SNPs adjusted	SNP
19	988934	19_988934_rs80265802_A_G	0.00319818	0.369086	SNPs adjusted	SNP
19	988934	19_988934_rs80265802_A_G	0.00146982	0.678955	SNPs unadjusted	SNP
19	989040	19_989040_rs3815161_G_C	-0.00350691	0.0301892	SNPs unadjusted	SNP
19	989040	19_989040_rs3815161_G_C	-0.00200412	0.220507	SNPs adjusted	SNP
19	989041	19_989041_rs3815162_C_T	-0.00350691	0.0301892	SNPs unadjusted	SNP
19	989041	19_989041_rs3815162_C_T	-0.00200412	0.220507	SNPs adjusted	SNP
19	989042	19_989042_rs3815163_C_T	-0.00210583	0.0814653	SNPs unadjusted	SNP
19	989042	19_989042_rs3815163_C_T	-0.00153686	0.204742	SNPs adjusted	SNP
19	989068	19_989068_rs3815165_T_A	0.00201862	0.25773	SNPs adjusted	SNP
19	989068	19_989068_rs3815165_T_A	0.000657487	0.710588	SNPs unadjusted	SNP
19	989089	19_989089_rs112431517_A_AC	0.00178512	0.314635	SNPs adjusted	SNP
19	989089	19_989089_rs112431517_A_AC	0.000454017	0.796864	SNPs unadjusted	SNP
19	989179	19_989179_rs3815168_T_C	0.00147516	0.404078	SNPs adjusted	SNP
19	989179	19_989179_rs3815168_T_C	0.000129071	0.941413	SNPs unadjusted	SNP
19	989730	19_989730_rs2240147_C_A	-0.00430009	0.0212121	SNPs unadjusted	SNP
19	989730	19_989730_rs2240147_C_A	-0.00299021	0.111221	SNPs adjusted	SNP
19	990185	19_990185_rs10409367_G_C	-0.000386314	0.769821	SNPs adjusted	SNP
19	990185	19_990185_rs10409367_G_C	8.70252e-05	0.947371	SNPs unadjusted	SNP
19	990238	19_990238_rs117300378_C_T	-0.00463989	0.0444539	SNPs unadjusted	SNP
19	990238	19_990238_rs117300378_C_T	-0.00347152	0.13384	SNPs adjusted	SNP
19	990281	19_990281_rs2158367_G_A	0.00329078	0.199779	SNPs adjusted	SNP
19	990281	19_990281_rs2158367_G_A	0.00152995	0.54899	SNPs unadjusted	SNP
19	990394	19_990394_rs2240148_T_C	-0.00188024	0.120037	SNPs unadjusted	SNP
19	990394	19_990394_rs2240148_T_C	-0.00174348	0.149463	SNPs adjusted	SNP
19	990645	19_990645_rs4337411_G_A	-0.00434005	0.018389	SNPs unadjusted	SNP
19	990645	19_990645_rs4337411_G_A	-0.00305612	0.0988783	SNPs adjusted	SNP
19	990657	19_990657_rs118137024_C_T	-0.00696984	0.0714766	SNPs unadjusted	SNP
19	990657	19_990657_rs118137024_C_T	-0.00512616	0.186106	SNPs adjusted	SNP
19	990702	19_990702_rs10854001_C_T	-0.00188768	0.118556	SNPs unadjusted	SNP
19	990702	19_990702_rs10854001_C_T	-0.00175271	0.147295	SNPs adjusted	SNP
19	990736	19_990736_rs2365709_C_T	-0.00432819	0.0187085	SNPs unadjusted	SNP
19	990736	19_990736_rs2365709_C_T	-0.00304517	0.100087	SNPs adjusted	SNP
19	990819	19_990819_rs2240149_G_A	-0.00188489	0.119378	SNPs unadjusted	SNP
19	990819	19_990819_rs2240149_G_A	-0.00175005	0.148212	SNPs adjusted	SNP
19	991063	19_991063_rs2240150_A_C	-0.00410376	0.024914	SNPs unadjusted	SNP
19	991063	19_991063_rs2240150_A_C	-0.00282495	0.124885	SNPs adjusted	SNP
19	991129	19_991129_rs11538683_G_A	-0.00409431	0.025003	SNPs unadjusted	SNP
19	991129	19_991129_rs11538683_G_A	-0.00281539	0.125516	SNPs adjusted	SNP
19	991196	chr19:991196:CGT:C	0.000297379	0.865554	STRs unadjusted	STR
19	991196	chr19:991196:CGT:C	2.04381e-05	0.990719	STRs adjusted	STR
19	991199	chr19:991199:CCCAGG:C	0.000297379	0.865554	STRs unadjusted	STR
19	991199	chr19:991199:CCCAGG:C	2.04381e-05	0.990719	STRs adjusted	STR
19	991199	19_991199_rs774748597_CCCAGGTG_C	0.00191848	0.281698	SNPs adjusted	SNP
19	991199	19_991199_rs774748597_CCCAGGTG_C	0.000580349	0.743092	SNPs unadjusted	SNP
19	991374	19_991374_rs77430782_C_T	-0.00384028	0.0381167	SNPs unadjusted	SNP
19	991374	19_991374_rs77430782_C_T	-0.00253201	0.174173	SNPs adjusted	SNP
19	991467	chr19:991467:GGGGGCGTGGACTGGCTGT:G	0.00541679	0.0339888	STRs unadjusted	STR
19	991467	chr19:991467:GGGGGCGTGGACTGGCTGT:G	0.00259184	0.321076	STRs adjusted	STR
19	991507	19_991507_rs55917967_A_C	0.00193529	0.276845	SNPs adjusted	SNP
19	991507	19_991507_rs55917967_A_C	0.000570285	0.747024	SNPs unadjusted	SNP
19	991587	19_991587_rs200214932_G_A	-0.000965461	0.744762	SNPs unadjusted	SNP
19	991587	19_991587_rs200214932_G_A	0.000892041	0.764596	SNPs adjusted	SNP
19	991795	19_991795_rs373475099_C_T	-0.00225697	0.600686	SNPs unadjusted	SNP
19	991795	19_991795_rs373475099_C_T	-0.000597131	0.890046	SNPs adjusted	SNP
19	991968	19_991968_rs1127043_T_C	-0.00220553	0.0943972	SNPs adjusted	SNP
19	991968	19_991968_rs1127043_T_C	-0.00188529	0.152527	SNPs unadjusted	SNP
19	992903	19_992903_rs2240152_C_T	-0.00199453	0.0968349	SNPs unadjusted	SNP
19	992903	19_992903_rs2240152_C_T	-0.00157288	0.191033	SNPs adjusted	SNP
19	993313	19_993313_rs2240153_G_A	0.0014162	0.42455	SNPs adjusted	SNP
19	993313	19_993313_rs2240153_G_A	6.11457e-05	0.972313	SNPs unadjusted	SNP
19	993430	19_993429_rs79454716_C_G	-0.00547187	0.137152	SNPs unadjusted	SNP
19	993430	19_993429_rs79454716_C_G	-0.00420914	0.253499	SNPs adjusted	SNP
19	993709	19_993708_rs117251899_G_C	0.00961797	0.0458786	SNPs adjusted	SNP
19	993709	19_993708_rs117251899_G_C	0.0080298	0.0951428	SNPs unadjusted	SNP
19	993731	chr19:993731:G:GC	-0.000335862	0.846852	STRs adjusted	STR
19	993731	chr19:993731:G:GC	-5.93765e-05	0.972752	STRs unadjusted	STR
19	993731	19_993730_rs3216949_G_GC	0.00154438	0.386458	SNPs adjusted	SNP
19	993731	19_993730_rs3216949_G_GC	0.000232394	0.895629	SNPs unadjusted	SNP
19	993854	19_993853_rs72971640_C_G	0.000941778	0.750947	SNPs adjusted	SNP
19	993854	19_993853_rs72971640_C_G	-0.000884673	0.764593	SNPs unadjusted	SNP
19	993869	19_993868_rs7245515_C_T	-0.0025728	0.0644019	SNPs adjusted	SNP
19	993869	19_993868_rs7245515_C_T	-0.0016937	0.221426	SNPs unadjusted	SNP
19	994545	19_994544_rs3177032_A_G	-0.0047631	0.0114473	SNPs unadjusted	SNP
19	994545	19_994544_rs3177032_A_G	-0.00345817	0.0680452	SNPs adjusted	SNP
19	994796	19_994795_rs72971641_G_A	0.000920202	0.757388	SNPs adjusted	SNP
19	994796	19_994795_rs72971641_G_A	-0.000911895	0.758495	SNPs unadjusted	SNP
19	995113	19_995112_rs10414650_C_T	-0.00203565	0.213512	SNPs adjusted	SNP
19	995113	19_995112_rs10414650_C_T	-7.08281e-05	0.964908	SNPs unadjusted	SNP
19	995283	19_995282_rs10425117_A_G	-0.00263945	0.0400399	SNPs adjusted	SNP
19	995283	19_995282_rs10425117_A_G	-0.00240834	0.0609129	SNPs unadjusted	SNP
19	995298	19_995297_rs56252150_G_A	-0.00102119	0.729544	SNPs unadjusted	SNP
19	995298	19_995297_rs56252150_G_A	0.000832192	0.779111	SNPs adjusted	SNP
19	995422	19_995421_rs55710267_C_T	0.00101576	0.731914	SNPs adjusted	SNP
19	995422	19_995421_rs55710267_C_T	-0.000814311	0.782667	SNPs unadjusted	SNP
19	995521	19_995520_rs72971646_G_A	-0.00227959	0.162651	SNPs adjusted	SNP
19	995521	19_995520_rs72971646_G_A	-0.000315918	0.844075	SNPs unadjusted	SNP
19	995641	19_995640_rs56078743_A_G	-0.00252389	0.049427	SNPs adjusted	SNP
19	995641	19_995640_rs56078743_A_G	-0.00231328	0.0716408	SNPs unadjusted	SNP
19	995677	19_995676_rs56101664_T_C	-0.00256026	0.0462708	SNPs adjusted	SNP
19	995677	19_995676_rs56101664_T_C	-0.0023579	0.0663826	SNPs unadjusted	SNP
19	996035	19_996034_rs72971653_G_C	-0.00142743	0.632201	SNPs unadjusted	SNP
19	996035	19_996034_rs72971653_G_C	0.000419666	0.88859	SNPs adjusted	SNP
19	996149	19_996148_rs7252019_T_C	-0.00201358	0.21879	SNPs adjusted	SNP
19	996149	19_996148_rs7252019_T_C	-5.64178e-05	0.972056	SNPs unadjusted	SNP
19	996567	chr19:996567:A:AC	-0.00439502	0.0173215	STRs unadjusted	STR
19	996567	chr19:996567:A:AC	-0.00268923	0.151683	STRs adjusted	STR
19	997068	19_997067_rs143472607_A_C	-0.00188749	0.26491	SNPs adjusted	SNP
19	997068	19_997067_rs143472607_A_C	0.000142486	0.9318	SNPs unadjusted	SNP
19	997256	chr19:997256:AGGGTTTGGGAATGAGGAGCG:A	-0.00231168	0.0797664	STRs unadjusted	STR
19	997256	chr19:997256:AGGGTTTGGGAATGAGGAGCG:A	-0.00109801	0.412245	STRs adjusted	STR
19	997263	chr19:997263:GGGAATGAGGAGCGGGGTTTGGGAATGAGGAGCGGGGTTTGGGAATGAGGAGCGGGGTTT:GGGAATGAGGAGCGGGGTTTGGGAATGAGGAGCGGGGTTT	-0.00205322	0.119117	STRs unadjusted	STR
19	997263	chr19:997263:GGGAATGAGGAGCGGGGTTTGGGAATGAGGAGCGGGGTTTGGGAATGAGGAGCGGGGTTT:GGGAATGAGGAGCGGGGTTTGGGAATGAGGAGCGGGGTTT	-0.000825774	0.53693	STRs adjusted	STR
19	997438	19_997437_rs113581266_G_A	-0.0045987	0.0148577	SNPs unadjusted	SNP
19	997438	19_997437_rs113581266_G_A	-0.00324833	0.0874008	SNPs adjusted	SNP
19	997657	chr19:997657:CA:C	-0.0044823	0.0148866	STRs unadjusted	STR
19	997657	chr19:997657:CAAA:C	-0.00228304	0.0570853	STRs unadjusted	STR
19	997657	chr19:997657:CA:C	-0.00279486	0.134878	STRs adjusted	STR
19	997657	chr19:997657:CAAA:C	-0.0014854	0.219288	STRs adjusted	STR
19	997657	chr19:997657:CAA:C	0.000821911	0.606289	STRs adjusted	STR
19	997657	chr19:997657:CAA:C	0.000387855	0.807629	STRs unadjusted	STR
19	997658	chr19:997658:AAAAAAAAAAAAAAAAAAAAAA:AAAAAAAAAAAAAAAAAAAAA	-0.00473604	0.00989864	STRs unadjusted	STR
19	997658	chr19:997658:AAAAAAAAAAAAAAAAAAAAAA:AAAAAAAAAAAAAAAAAAA	-0.00243471	0.0425434	STRs unadjusted	STR
19	997658	chr19:997658:AAAAAAAAAAAAAAAAAAAAAA:AAAAAAAAAAAAAAAAAAAAA	-0.00307376	0.0991857	STRs adjusted	STR
19	997658	chr19:997658:AAAAAAAAAAAAAAAAAAAAAA:AAAAAAAAAAAAAAAAAAA	-0.00162693	0.17877	STRs adjusted	STR
19	997658	chr19:997658:AAAAAAAAAAAAAAAAAAAAAA:AAAAAAAAAAAAAAAAAAAA	0.000882976	0.579437	STRs adjusted	STR
19	997658	chr19:997658:AAAAAAAAAAAAAAAAAAAAAA:AAAAAAAAAAAAAAAAAAAA	0.000424431	0.789666	STRs unadjusted	STR
19	998049	19_998048_rs79848452_G_A	-0.00184654	0.259844	SNPs adjusted	SNP
19	998049	19_998048_rs79848452_G_A	0.000128698	0.936325	SNPs unadjusted	SNP
19	998229	19_998228_rs112452416_G_A	-0.00467016	0.0130776	SNPs unadjusted	SNP
19	998229	19_998228_rs112452416_G_A	-0.00331488	0.0801082	SNPs adjusted	SNP
19	998618	19_998617_rs11667281_C_T	-0.00257307	0.0317714	SNPs unadjusted	SNP
19	998618	19_998617_rs11667281_C_T	-0.00201291	0.0938227	SNPs adjusted	SNP
19	998687	19_998686_rs11667292_C_T	-0.00255771	0.0327673	SNPs unadjusted	SNP
19	998687	19_998686_rs11667292_C_T	-0.00200029	0.095835	SNPs adjusted	SNP
19	998799	19_998798_rs11669927_T_C	-0.00215127	0.0742191	SNPs unadjusted	SNP
19	998799	19_998798_rs11669927_T_C	-0.00187233	0.120447	SNPs adjusted	SNP
19	998856	19_998855_rs12609062_C_T	-0.00268441	0.0249348	SNPs unadjusted	SNP
19	998856	19_998855_rs12609062_C_T	-0.00213562	0.0751493	SNPs adjusted	SNP
19	998886	chr19:998886:GTGTGTGTGTGTGTGTGTGTGTGTGTGTGTGTGTGTGTGA:GTTTGTGTGTGTGTGTGTGTGTGTGTGTGTGTGTGTGT	0.0022043	0.0758312	STRs unadjusted	STR
19	998886	chr19:998886:GTGTGTGTGTGTGTGTGTGTGTGTGTGTGTGTGTGTGTGA:GTTTGTGTGTGTGTGTGTGTGTGTGTGTGTGTGTGTGTGT	0.00261647	0.159438	STRs adjusted	STR
19	998886	chr19:998886:GTGTGTGTGTGTGTGTGTGTGTGTGTGTGTGTGTGTGTGA:GTGTGTGTGTGTGTGTGTGTGTGTGTGTGTGTGAGA	-0.00536414	0.246992	STRs unadjusted	STR
19	998886	chr19:998886:GTGTGTGTGTGTGTGTGTGTGTGTGTGTGTGTGTGTGTGA:GTGTGTGTGTGTGTGTGTGTGTGTGTGTGTGTGTGTGTGTGA	-0.00582656	0.250513	STRs adjusted	STR
19	998886	chr19:998886:GTGTGTGTGTGTGTGTGTGTGTGTGTGTGTGTGTGTGTGA:GGGTGTGTGTGTGTGTGTGTGTGTGTGTGTGTGTGA	-0.00352384	0.292459	STRs adjusted	STR
19	998886	chr19:998886:GT:G	-0.00313705	0.347531	STRs adjusted	STR
19	998886	chr19:998886:GTGTGTGTGTGTGTGTGTGTGTGTGTGTGTGTGTGTGTGA:GTGTGTGTGTGTGTGTGTGTGTGTGTGTGTGTGTGTGTGTGA	-0.00470528	0.353068	STRs unadjusted	STR
19	998886	chr19:998886:GTGTGTGTGTGTGTGTGTGTGTGTGTGTGTGTGTGTGTGA:GTGTGTGTGTGTGTGTGTGTGTGTGTGTGTGTGAGA	-0.003495	0.451891	STRs adjusted	STR
19	998886	chr19:998886:GTGTGTGTGTGTGTGTGTGTGTGTGTGTGTGTGTGTGTGA:GTTTGTGTGTGTGTGTGTGTGTGT	0.00350792	0.461872	STRs unadjusted	STR
19	998886	chr19:998886:GTGTGTGTGTGTGTGTGTGTGTGTGTGTGTGTGTGTGTGA:GTTTGTGTGTGTGTGTGTGTGTGTGTGTGTGTGTGTGTGT	0.00123062	0.504431	STRs unadjusted	STR
19	998886	chr19:998886:GTGTGTGTGTGTGTGTGTGTGTGTGTGTGTGTGTGTGTGA:GTTTGTGTGTGTGTGTGTGTGTGTGTGTGTGTGTGTGT	0.000768086	0.545698	STRs adjusted	STR
19	998886	chr19:998886:GTGTGTGTGTGTGTGTGTGTGTGTGTGTGTGTGTGTGTGA:GTGTGTGTGTGTGTGTGTGTGTGTGTGTGTGTGTGA	-0.000689035	0.592572	STRs unadjusted	STR
19	998886	chr19:998886:GTGTGTGTGTGTGTGTGTGTGTGTGTGTGTGTGTGTGTGA:GTGTGTGTGTGTGTGTGTGTGTGTGTGTGTGTGTGA	0.000693846	0.596845	STRs adjusted	STR
19	998886	chr19:998886:GTGTGTGTGTGTGTGTGTGTGTGTGTGTGTGTGTGTGTGA:GGGTGTGTGTGTGTGTGTGTGTGTGTGTGTGTGTGA	-0.000344157	0.91692	STRs unadjusted	STR
19	998886	chr19:998886:GTGTGTGTGTGTGTGTGTGTGTGTGTGTGTGTGTGTGTGA:GTTTGTGTGTGTGTGTGTGTGTGT	-0.000115451	0.980864	STRs adjusted	STR
19	998886	chr19:998886:GT:G	2.6702e-05	0.993527	STRs unadjusted	STR
19	998888	19_998887_rs11672264_G_T	-0.00230417	0.0551548	SNPs unadjusted	SNP
19	998888	19_998887_rs11672264_G_T	-0.00173964	0.148727	SNPs adjusted	SNP
19	998909	chr19:998909:TGTGTGTGTGTGTGTGA:T	0.00274914	0.569916	STRs unadjusted	STR
19	998909	chr19:998909:TGTGTGTGTGTGTGTGA:T	-0.000979287	0.841137	STRs adjusted	STR
19	998923	chr19:998923:TGA:T	0.00219153	0.0777559	STRs unadjusted	STR
19	998923	chr19:998923:TGA:T	0.000749695	0.555692	STRs adjusted	STR
19	999000	19_998999_rs11672296_G_C	-0.00234355	0.0505142	SNPs unadjusted	SNP
19	999000	19_998999_rs11672296_G_C	-0.00176794	0.141209	SNPs adjusted	SNP
19	999081	19_999080_rs11669794_A_G	-0.0023825	0.0467682	SNPs unadjusted	SNP
19	999081	19_999080_rs11669794_A_G	-0.00180573	0.132846	SNPs adjusted	SNP
19	999106	19_999105_rs7258402_G_A	-0.00235667	0.0492261	SNPs unadjusted	SNP
19	999106	19_999105_rs7258402_G_A	-0.00177614	0.139364	SNPs adjusted	SNP
19	999440	19_999439_rs112661396_C_T	-0.00531054	0.14101	SNPs unadjusted	SNP
19	999440	19_999439_rs112661396_C_T	-0.00408424	0.258206	SNPs adjusted	SNP
19	999455	19_999454_rs28405870_T_C	-0.00252597	0.0358491	SNPs unadjusted	SNP
19	999455	19_999454_rs28405870_T_C	-0.00195024	0.106114	SNPs adjusted	SNP
19	999583	19_999582_rs58147703_A_G	-0.0024756	0.0400424	SNPs unadjusted	SNP
19	999583	19_999582_rs58147703_A_G	-0.00190338	0.115389	SNPs adjusted	SNP
19	999674	19_999673_rs11670014_A_C	-0.00242918	0.0441499	SNPs unadjusted	SNP
19	999674	19_999673_rs11670014_A_C	-0.00185392	0.125556	SNPs adjusted	SNP
19	999806	chr19:999806:TTTC:T	0.000735915	0.64472	STRs adjusted	STR
19	999806	chr19:999806:TTTC:T	0.000262614	0.86912	STRs unadjusted	STR
19	999808	chr19:999808:TCTTATTTTATTTTATTTTTTTT:TCTTATTTTATTTTATTTTTTT	-0.00258209	0.0309954	STRs unadjusted	STR
19	999808	chr19:999808:TCTTATTTTATTTTATTTTTTTT:TCTTATTTTATTTTATTTTTTT	-0.00150591	0.215005	STRs adjusted	STR
19	999808	chr19:999808:TCTTATTTTATTTTATTTTTTTT:TATTTTATTTTATTTTTTTT	0.000707541	0.657658	STRs adjusted	STR
19	999808	chr19:999808:TCTTATTTTATTTTATTTTTTTT:TATTTTATTTTATTTTTTTT	0.000231689	0.884461	STRs unadjusted	STR
19	999822	chr19:999822:AT:A	-0.00255523	0.0327866	STRs unadjusted	STR
19	999822	chr19:999822:AT:A	-0.001479	0.223306	STRs adjusted	STR
19	1000093	19_1000092_rs113901306_G_C	-0.00598472	0.101857	SNPs unadjusted	SNP
19	1000093	19_1000092_rs113901306_G_C	-0.0047506	0.194657	SNPs adjusted	SNP
19	1001322	19_1001321_rs80228928_G_C	-0.00415886	0.312666	SNPs unadjusted	SNP
19	1001322	19_1001321_rs80228928_G_C	-0.00234895	0.569355	SNPs adjusted	SNP
19	1001924	19_1001923_rs2285903_C_T	0.00212459	0.330337	SNPs unadjusted	SNP
19	1001924	19_1001923_rs2285903_C_T	-0.00220168	0.332996	SNPs adjusted	SNP
19	1002022	19_1002021_rs113680097_C_A	0.00452255	0.279778	SNPs adjusted	SNP
19	1002022	19_1002021_rs113680097_C_A	0.00419814	0.315721	SNPs unadjusted	SNP
19	1002190	19_1002189_rs2285904_G_A	-0.00298395	0.189612	SNPs adjusted	SNP
19	1002190	19_1002189_rs2285904_G_A	0.00139592	0.522191	SNPs unadjusted	SNP
19	1002225	chr19:1002225:ATATATATATAT:ATATATATATAC	0.00081068	0.699719	STRs unadjusted	STR
19	1002225	chr19:1002225:ATATATATATAT:ATATATATATAC	0.000334851	0.873522	STRs adjusted	STR
19	1002236	19_1002235_rs55647066_T_C	-0.00298948	0.1851	SNPs adjusted	SNP
19	1002236	19_1002235_rs55647066_T_C	0.00135365	0.531663	SNPs unadjusted	SNP
19	1002294	19_1002293_rs62131160_C_T	-0.000983328	0.77754	SNPs unadjusted	SNP
19	1002294	19_1002293_rs62131160_C_T	0.00061922	0.859115	SNPs adjusted	SNP
19	1002363	chr19:1002363:C:CA	-0.00331087	0.0388139	STRs unadjusted	STR
19	1002363	chr19:1002363:C:CA	-0.00270548	0.0921231	STRs adjusted	STR
19	1002465	chr19:1002465:C:CA	-0.00523758	0.0584539	STRs unadjusted	STR
19	1002465	chr19:1002465:C:CA	-0.00339578	0.223437	STRs adjusted	STR
19	1002465	chr19:1002465:C:CAA	-0.00117816	0.728624	STRs unadjusted	STR
19	1002465	chr19:1002465:C:CAA	0.000185975	0.956437	STRs adjusted	STR
19	1002466	chr19:1002466:AAAAAAAAAAAAAAAAAAA:AAAAAAAAAAAAAAAAAAAA	-0.00540142	0.0512524	STRs unadjusted	STR
19	1002466	chr19:1002466:AAAAAAAAAAAAAAAAAAA:AAAAAAAAAAAAAAAAAAAA	-0.00356611	0.201536	STRs adjusted	STR
19	1002466	chr19:1002466:AAAAAAAAAAAAAAAAAAA:AAAAAAAAAAAAAAAAAAAAA	-0.00131124	0.698875	STRs unadjusted	STR
19	1002466	chr19:1002466:AAAAAAAAAAAAAAAAAAA:AAAAAAAAAAAAAAAAAAAAA	3.24539e-05	0.99238	STRs adjusted	STR
19	1002710	19_1002709_rs10407906_G_C	-0.00299652	0.158948	SNPs adjusted	SNP
19	1002710	19_1002709_rs10407906_G_C	0.00097955	0.631538	SNPs unadjusted	SNP
19	1002825	chr19:1002825:TTGG:T	0.0009131	0.501432	STRs adjusted	STR
19	1002825	chr19:1002825:TTGG:T	0.000516669	0.703286	STRs unadjusted	STR
19	1002875	chr19:1002875:AAAAAAAAAACAAAAAACACCA:AAAAAAAAAAAAAAAAACACCG	-0.000855624	0.513822	STRs unadjusted	STR
19	1002875	chr19:1002875:AAAAAAAAAACAAAAAACACCA:AAAAAAAAAAAAAAAAACACCG	-0.00018933	0.885611	STRs adjusted	STR
19	1003050	19_1003049_rs117428280_C_T	-0.00612101	0.225395	SNPs unadjusted	SNP
19	1003050	19_1003049_rs117428280_C_T	-0.00421096	0.405016	SNPs adjusted	SNP
19	1003071	19_1003070_rs116904494_G_A	-0.00177852	0.51037	SNPs unadjusted	SNP
19	1003071	19_1003070_rs116904494_G_A	0.000162445	0.952346	SNPs adjusted	SNP
19	1003098	19_1003097_rs117555355_G_A	0.00852134	0.0280306	SNPs unadjusted	SNP
19	1003098	19_1003097_rs117555355_G_A	0.00596378	0.126167	SNPs adjusted	SNP
19	1003110	19_1003109_rs116530043_C_T	-0.00616922	0.0416408	SNPs unadjusted	SNP
19	1003110	19_1003109_rs116530043_C_T	-0.00432987	0.15466	SNPs adjusted	SNP
19	1003159	19_1003158_rs35163060_C_T	-0.00419355	0.0673277	SNPs unadjusted	SNP
19	1003159	19_1003158_rs35163060_C_T	-0.00252543	0.273659	SNPs adjusted	SNP
19	1003163	19_1003162_rs113181909_C_T	-0.00700431	0.0418168	SNPs unadjusted	SNP
19	1003163	19_1003162_rs113181909_C_T	-0.00510996	0.138987	SNPs adjusted	SNP
19	1003222	19_1003221_rs35592366_C_A	-0.00498756	0.0541739	SNPs unadjusted	SNP
19	1003222	19_1003221_rs35592366_C_A	-0.00339594	0.191868	SNPs adjusted	SNP
19	1003375	19_1003374_rs34585248_G_A	-0.00158462	0.638596	SNPs unadjusted	SNP
19	1003375	19_1003374_rs34585248_G_A	-0.000212998	0.949757	SNPs adjusted	SNP
19	1003658	19_1003657_rs61744452_G_A	-0.00725646	0.0304293	SNPs unadjusted	SNP
19	1003658	19_1003657_rs61744452_G_A	-0.00545116	0.105139	SNPs adjusted	SNP
19	1003809	19_1003808_rs2240155_A_G	-0.0016749	0.173916	SNPs unadjusted	SNP
19	1003809	19_1003808_rs2240155_A_G	-0.00130646	0.289348	SNPs adjusted	SNP
19	1003825	19_1003824_rs12972813_G_C	0.00152774	0.683397	SNPs adjusted	SNP
19	1003825	19_1003824_rs12972813_G_C	-0.000356822	0.923891	SNPs unadjusted	SNP
19	1003858	19_1003857_rs4806904_G_A	-0.00144525	0.250543	SNPs unadjusted	SNP
19	1003858	19_1003857_rs4806904_G_A	-0.00129466	0.303384	SNPs adjusted	SNP
19	1003861	19_1003860_rs2240156_C_T	-0.00145165	0.248824	SNPs unadjusted	SNP
19	1003861	19_1003860_rs2240156_C_T	-0.00130059	0.301558	SNPs adjusted	SNP
19	1003903	19_1003902_rs12978666_A_G	-0.00230184	0.47941	SNPs unadjusted	SNP
19	1003903	19_1003902_rs12978666_A_G	-0.000878608	0.787649	SNPs adjusted	SNP
19	1004174	19_1004173_rs117700614_C_T	-0.00456419	0.321944	SNPs unadjusted	SNP
19	1004174	19_1004173_rs117700614_C_T	-0.00263235	0.568591	SNPs adjusted	SNP
19	1004312	19_1004311_rs10406983_T_C	-0.00280152	0.180307	SNPs adjusted	SNP
19	1004312	19_1004311_rs10406983_T_C	0.00113283	0.572246	SNPs unadjusted	SNP
19	1004326	19_1004325_rs8108041_C_G	-0.00129038	0.302371	SNPs unadjusted	SNP
19	1004326	19_1004325_rs8108041_C_G	-0.00112012	0.370709	SNPs adjusted	SNP
19	1004339	19_1004338_rs117734054_G_A	-0.00635305	0.218143	SNPs unadjusted	SNP
19	1004339	19_1004338_rs117734054_G_A	-0.00446548	0.387435	SNPs adjusted	SNP
19	1004359	19_1004358_rs8110879_G_A	-0.0012296	0.325667	SNPs unadjusted	SNP
19	1004359	19_1004358_rs8110879_G_A	-0.00106002	0.396884	SNPs adjusted	SNP
19	1004369	19_1004368_rs77487858_G_A	0.0033844	0.543019	SNPs adjusted	SNP
19	1004369	19_1004368_rs77487858_G_A	0.0015161	0.784995	SNPs unadjusted	SNP
19	1004725	19_1004724_rs11880849_A_G	-0.0023484	0.0592466	SNPs unadjusted	SNP
19	1004725	19_1004724_rs11880849_A_G	-0.00202581	0.103933	SNPs adjusted	SNP
19	1004741	19_1004740_rs2240157_T_C	0.00246509	0.0637354	SNPs adjusted	SNP
19	1004741	19_1004740_rs2240157_T_C	0.00175207	0.186181	SNPs unadjusted	SNP
19	1004809	19_1004808_rs61736783_C_T	-0.00149745	0.558266	SNPs adjusted	SNP
19	1004809	19_1004808_rs61736783_C_T	-0.000809984	0.751314	SNPs unadjusted	SNP
19	1004824	19_1004823_rs4806908_G_A	-0.00133518	0.2853	SNPs unadjusted	SNP
19	1004824	19_1004823_rs4806908_G_A	-0.00116106	0.35289	SNPs adjusted	SNP
19	1004845	19_1004844_rs4806909_T_C	-0.00155759	0.203066	SNPs unadjusted	SNP
19	1004845	19_1004844_rs4806909_T_C	-0.00118551	0.333134	SNPs adjusted	SNP
19	1004873	19_1004872_rs61750461_G_A	0.00162013	0.76934	SNPs adjusted	SNP
19	1004873	19_1004872_rs61750461_G_A	-6.76842e-05	0.990216	SNPs unadjusted	SNP
19	1004897	chr19:1004897:G:GCGTT	0.00104128	0.422319	STRs adjusted	STR
19	1004897	chr19:1004897:G:GCGTT	0.00024051	0.852073	STRs unadjusted	STR
19	1004897	19_1004896_rs10666583_G_GCGTT	-0.000770197	0.553517	SNPs adjusted	SNP
19	1004897	19_1004896_rs10666583_G_GCGTT	-0.000569731	0.661114	SNPs unadjusted	SNP
19	1005231	19_1005230_rs2240158_C_T	-0.00153766	0.208649	SNPs unadjusted	SNP
19	1005231	19_1005230_rs2240158_C_T	-0.00116736	0.340317	SNPs adjusted	SNP
19	1005335	19_1005334_rs60621387_A_G	0.00113269	0.836191	SNPs adjusted	SNP
19	1005335	19_1005334_rs60621387_A_G	-0.000550391	0.919888	SNPs unadjusted	SNP
19	1005532	19_1005531_rs12973948_G_C	-0.00154406	0.211367	SNPs unadjusted	SNP
19	1005532	19_1005531_rs12973948_G_C	-0.00127714	0.301485	SNPs adjusted	SNP
19	1005585	chr19:1005585:T:TG	0.00379929	0.214546	STRs adjusted	STR
19	1005585	chr19:1005585:T:TG	0.00243203	0.425449	STRs unadjusted	STR
19	1005599	19_1005598_rs11671828_T_C	-0.00143503	0.241931	SNPs unadjusted	SNP
19	1005599	19_1005598_rs11671828_T_C	-0.00108526	0.376604	SNPs adjusted	SNP
19	1005606	19_1005605_rs55652923_G_A	0.00208876	0.703974	SNPs adjusted	SNP
19	1005606	19_1005605_rs55652923_G_A	0.000386611	0.943874	SNPs unadjusted	SNP
19	1005742	19_1005741_rs12974513_G_A	-0.00197431	0.559068	SNPs unadjusted	SNP
19	1005742	19_1005741_rs12974513_G_A	-0.000604083	0.858392	SNPs adjusted	SNP
19	1005835	19_1005834_rs116977028_T_A	-0.00123648	0.50226	SNPs unadjusted	SNP
19	1005835	19_1005834_rs116977028_T_A	-0.000463126	0.801978	SNPs adjusted	SNP
19	1005981	19_1005980_rs113455649_G_A	-0.00157039	0.203796	SNPs unadjusted	SNP
19	1005981	19_1005980_rs113455649_G_A	-0.00130605	0.290785	SNPs adjusted	SNP
19	1006037	19_1006036_rs72971683_T_C	-0.00158358	0.200001	SNPs unadjusted	SNP
19	1006037	19_1006036_rs72971683_T_C	-0.00131922	0.28592	SNPs adjusted	SNP
19	1006387	19_1006386_rs11670280_C_T	-0.00430225	0.0748162	SNPs unadjusted	SNP
19	1006387	19_1006386_rs11670280_C_T	-0.0026549	0.274331	SNPs adjusted	SNP
19	1006428	chr19:1006428:GCCA:G	-0.00460542	0.0550001	STRs unadjusted	STR
19	1006428	chr19:1006428:GCCA:G	-0.00286079	0.237608	STRs adjusted	STR
19	1006428	19_1006427_19:1006427_GCCA_G_GCCA_G	-0.0047089	0.0496275	SNPs unadjusted	SNP
19	1006428	19_1006427_19:1006427_GCCA_G_GCCA_G	-0.00303241	0.208889	SNPs adjusted	SNP
19	1006446	chr19:1006446:TATTATTATTAT:TATTATTAT	-0.00462141	0.0542084	STRs unadjusted	STR
19	1006446	chr19:1006446:TATTATTATTAT:TATTATTAT	-0.00288088	0.234396	STRs adjusted	STR
19	1006573	19_1006572_rs739882_C_G	-0.000510082	0.695665	SNPs unadjusted	SNP
19	1006573	19_1006572_rs739882_C_G	-0.000163756	0.900137	SNPs adjusted	SNP
19	1006724	19_1006723_rs72971685_C_T	-0.00197219	0.559731	SNPs unadjusted	SNP
19	1006724	19_1006723_rs72971685_C_T	-0.000602719	0.858794	SNPs adjusted	SNP
19	1006769	19_1006768_rs739883_C_T	-0.00145561	0.235382	SNPs unadjusted	SNP
19	1006769	19_1006768_rs739883_C_T	-0.00110661	0.367429	SNPs adjusted	SNP
19	1006926	19_1006925_rs7251496_G_T	-0.00143246	0.242439	SNPs unadjusted	SNP
19	1006926	19_1006925_rs7251496_G_T	-0.0010831	0.37721	SNPs adjusted	SNP
19	1007110	19_1007109_rs9989716_A_G	-0.000616526	0.620914	SNPs unadjusted	SNP
19	1007110	19_1007109_rs9989716_A_G	-0.000516077	0.678891	SNPs adjusted	SNP
19	1007159	19_1007158_rs11085232_C_A	-0.001211	0.325237	SNPs unadjusted	SNP
19	1007159	19_1007158_rs11085232_C_A	-0.000892979	0.468519	SNPs adjusted	SNP
19	1007160	chr19:1007160:G:GC	-0.00158097	0.639133	STRs unadjusted	STR
19	1007160	chr19:1007160:G:GC	-0.000210494	0.950352	STRs adjusted	STR
19	1007160	19_1007159_rs149509324_G_GC	-0.00195755	0.561478	SNPs unadjusted	SNP
19	1007160	19_1007159_rs149509324_G_GC	-0.000575497	0.864731	SNPs adjusted	SNP
19	1007354	19_1007353_rs11085233_A_G	-0.000255732	0.83768	SNPs unadjusted	SNP
19	1007354	19_1007353_rs11085233_A_G	-0.000108825	0.930537	SNPs adjusted	SNP
19	1007372	19_1007371_rs11671395_C_G	-0.0011985	0.338935	SNPs unadjusted	SNP
19	1007372	19_1007371_rs11671395_C_G	-0.0010349	0.409017	SNPs adjusted	SNP
19	1007427	19_1007426_rs11668220_G_A	-0.00649126	0.0551193	SNPs unadjusted	SNP
19	1007427	19_1007426_rs11668220_G_A	-0.00464586	0.171383	SNPs adjusted	SNP
19	1007430	19_1007429_rs10412602_C_G	-0.00241822	0.251239	SNPs adjusted	SNP
19	1007430	19_1007429_rs10412602_C_G	0.00147894	0.46407	SNPs unadjusted	SNP
19	1007520	19_1007519_rs73497153_C_T	0.00456005	0.413549	SNPs adjusted	SNP
19	1007520	19_1007519_rs73497153_C_T	0.00268538	0.629723	SNPs unadjusted	SNP
19	1008314	chr19:1008314:GGGTGGGGGTGGGGGTGG:GGGTGGGGGTGG	0.00479274	0.387791	STRs adjusted	STR
19	1008314	chr19:1008314:GGGTGGGGGTGGGGGTGG:GGGTGGGGGTGG	0.00259797	0.638852	STRs unadjusted	STR
19	1008327	chr19:1008327:GGTGGGC:G	0.0047438	0.392753	STRs adjusted	STR
19	1008327	chr19:1008327:GGTGGGC:G	0.00254944	0.645197	STRs unadjusted	STR
19	1008505	19_1008504_rs2285905_G_A	0.00217683	0.271751	SNPs unadjusted	SNP
19	1008505	19_1008504_rs2285905_G_A	-0.00199778	0.336756	SNPs adjusted	SNP
19	1008646	19_1008645_rs78914045_C_A	0.00560943	0.302648	SNPs adjusted	SNP
19	1008646	19_1008645_rs78914045_C_A	0.00524067	0.335552	SNPs unadjusted	SNP
19	1008684	19_1008683_rs2285906_G_A	0.0043716	0.00925991	SNPs unadjusted	SNP
19	1008684	19_1008683_rs2285906_G_A	-0.0014143	0.464178	SNPs adjusted	SNP
19	1008880	19_1008879_rs2285907_G_C	0.00449714	0.00745872	SNPs unadjusted	SNP
19	1008880	19_1008879_rs2285907_G_C	-0.00130659	0.499095	SNPs adjusted	SNP
19	1009186	chr19:1009186:GAGC:G	0.00228616	0.292966	STRs unadjusted	STR
19	1009186	chr19:1009186:GAGC:G	0.0021671	0.318828	STRs adjusted	STR
19	1009187	chr19:1009187:AGCAGCAGCAGCAGCAGCAG:AGCAGCAGCAGCAGCAG	0.00195335	0.368462	STRs unadjusted	STR
19	1009187	chr19:1009187:AGCAGCAGCAGCAGCAGCAG:AGCAGCAGCAGCAGCAG	0.00181481	0.403404	STRs adjusted	STR
19	1009414	19_1009413_rs145392111_G_A	-0.00551357	0.308414	SNPs unadjusted	SNP
19	1009414	19_1009413_rs145392111_G_A	-0.00363999	0.501904	SNPs adjusted	SNP
19	1009486	19_1009485_rs10401245_C_G	0.00317418	0.00958134	SNPs adjusted	SNP
19	1009486	19_1009485_rs10401245_C_G	0.00259194	0.0339388	SNPs unadjusted	SNP
19	1009551	chr19:1009551:GGCCCCCGCGGAGGCCCCACCACACTCT:G	-0.00332104	0.0177382	STRs unadjusted	STR
19	1009551	chr19:1009551:GGCCCCCGCGGAGGCCCCACCACACTCT:G	-0.0015678	0.276996	STRs adjusted	STR
19	1009586	19_1009585_rs10401454_C_G	-0.00133886	0.327401	SNPs adjusted	SNP
19	1009586	19_1009585_rs10401454_C_G	0.00101501	0.440618	SNPs unadjusted	SNP
19	1009884	19_1009883_rs1058603_A_G	0.00312099	0.0104292	SNPs adjusted	SNP
19	1009884	19_1009883_rs1058603_A_G	0.00249341	0.0401545	SNPs unadjusted	SNP
19	1009915	19_1009914_rs13160_A_G	-0.00318743	0.0690334	SNPs unadjusted	SNP
19	1009915	19_1009914_rs13160_A_G	-0.00135905	0.444428	SNPs adjusted	SNP
19	1010023	19_1010022_rs13627_C_T	-0.00318673	0.0691557	SNPs unadjusted	SNP
19	1010023	19_1010022_rs13627_C_T	-0.00135514	0.445843	SNPs adjusted	SNP
19	1010210	19_1010209_rs116971600_C_T	-0.00734796	0.147709	SNPs unadjusted	SNP
19	1010210	19_1010209_rs116971600_C_T	-0.00547007	0.281927	SNPs adjusted	SNP
19	1010397	19_1010396_rs77868901_G_C	-0.00686157	0.0410246	SNPs unadjusted	SNP
19	1010397	19_1010396_rs77868901_G_C	-0.00500001	0.137943	SNPs adjusted	SNP
19	1010407	19_1010406_rs62131162_G_A	-0.00320309	0.067778	SNPs unadjusted	SNP
19	1010407	19_1010406_rs62131162_G_A	-0.00137247	0.440107	SNPs adjusted	SNP
19	1010674	19_1010673_rs11540362_G_A	-0.00130934	0.785037	SNPs unadjusted	SNP
19	1010674	19_1010673_rs11540362_G_A	-0.000425857	0.929332	SNPs adjusted	SNP
19	1010692	19_1010691_rs2240159_A_G	0.0031377	0.00999716	SNPs adjusted	SNP
19	1010692	19_1010691_rs2240159_A_G	0.00250565	0.0391117	SNPs unadjusted	SNP
19	1010756	19_1010755_rs10401738_G_A	0.00340749	0.559919	SNPs unadjusted	SNP
19	1010756	19_1010755_rs10401738_G_A	0.002076	0.722605	SNPs adjusted	SNP
19	1010808	19_1010807_rs1058810_G_T	-0.00147639	0.757442	SNPs unadjusted	SNP
19	1010808	19_1010807_rs1058810_G_T	-0.000596431	0.900741	SNPs adjusted	SNP
19	1010904	19_1010903_rs11665815_G_A	-0.00690177	0.0400751	SNPs unadjusted	SNP
19	1010904	19_1010903_rs11665815_G_A	-0.00504585	0.134796	SNPs adjusted	SNP
19	1010909	19_1010908_rs7248769_A_G	-0.0029337	0.0367155	SNPs unadjusted	SNP
19	1010909	19_1010908_rs7248769_A_G	-0.00146216	0.304377	SNPs adjusted	SNP
19	1010911	19_1010910_rs7252527_T_C	-0.00293086	0.0368904	SNPs unadjusted	SNP
19	1010911	19_1010910_rs7252527_T_C	-0.00145981	0.305134	SNPs adjusted	SNP
19	1010974	19_1010973_rs8100391_G_A	0.00382605	0.00688884	SNPs unadjusted	SNP
19	1010974	19_1010973_rs8100391_G_A	-0.000805724	0.617865	SNPs adjusted	SNP
19	1011265	19_1011264_rs7246234_C_A	0.00499755	0.231582	SNPs unadjusted	SNP
19	1011265	19_1011264_rs7246234_C_A	0.000773367	0.854817	SNPs adjusted	SNP
19	1011339	19_1011338_rs34750262_C_T	-0.00305776	0.0676092	SNPs unadjusted	SNP
19	1011339	19_1011338_rs34750262_C_T	-0.00127768	0.451456	SNPs adjusted	SNP
19	1011824	19_1011823_rs2240161_A_G	0.003033	0.0189979	SNPs adjusted	SNP
19	1011824	19_1011823_rs2240161_A_G	0.00187373	0.143741	SNPs unadjusted	SNP
19	1011847	19_1011846_rs10420656_T_C	-0.0019214	0.129457	SNPs adjusted	SNP
19	1011847	19_1011846_rs10420656_T_C	6.22372e-05	0.959719	SNPs unadjusted	SNP
19	1011857	19_1011856_rs113138803_C_A	-0.00161604	0.205106	SNPs unadjusted	SNP
19	1011857	19_1011856_rs113138803_C_A	-0.000819207	0.522566	SNPs adjusted	SNP
19	1011895	19_1011894_rs73497158_G_A	-0.00341852	0.364283	SNPs unadjusted	SNP
19	1011895	19_1011894_rs73497158_G_A	-0.00165663	0.66099	SNPs adjusted	SNP
19	1012000	19_1011999_rs116854930_A_G	0.00430424	0.00926769	SNPs unadjusted	SNP
19	1012000	19_1011999_rs116854930_A_G	-0.00162309	0.39819	SNPs adjusted	SNP
19	1012003	19_1012002_rs117246624_A_G	0.00441199	0.00773271	SNPs unadjusted	SNP
19	1012003	19_1012002_rs117246624_A_G	-0.0015687	0.415245	SNPs adjusted	SNP
19	1012121	19_1012120_rs7145_G_A	-0.00310919	0.063129	SNPs unadjusted	SNP
19	1012121	19_1012120_rs7145_G_A	-0.00132651	0.434363	SNPs adjusted	SNP
19	1012380	19_1012379_rs2240162_C_G	0.00307008	0.0116713	SNPs adjusted	SNP
19	1012380	19_1012379_rs2240162_C_G	0.00243908	0.0444876	SNPs unadjusted	SNP
19	1012382	19_1012381_rs2240163_T_C	0.00289119	0.0179194	SNPs adjusted	SNP
19	1012382	19_1012381_rs2240163_T_C	0.00224899	0.0647265	SNPs unadjusted	SNP
19	1012417	19_1012416_rs112926823_G_A	-0.00267374	0.0673318	SNPs unadjusted	SNP
19	1012417	19_1012416_rs112926823_G_A	-0.00134329	0.362832	SNPs adjusted	SNP
19	1012441	19_1012440_rs11672715_A_C	-0.0039876	0.00982642	SNPs unadjusted	SNP
19	1012441	19_1012440_rs11672715_A_C	-0.00212412	0.177238	SNPs adjusted	SNP
19	1012597	19_1012596_rs71335287_G_C	-0.00121521	0.800416	SNPs unadjusted	SNP
19	1012597	19_1012596_rs71335287_G_C	-0.000329466	0.945372	SNPs adjusted	SNP
19	1012612	19_1012611_rs970100_A_C	0.00306128	0.0119341	SNPs adjusted	SNP
19	1012612	19_1012611_rs970100_A_C	0.00242672	0.0456309	SNPs unadjusted	SNP
19	1012640	19_1012639_rs62131163_A_G	-0.00324746	0.0636766	SNPs unadjusted	SNP
19	1012640	19_1012639_rs62131163_A_G	-0.00141857	0.42424	SNPs adjusted	SNP
19	1012894	19_1012893_rs12974276_G_A	-0.00128103	0.789861	SNPs unadjusted	SNP
19	1012894	19_1012893_rs12974276_G_A	-0.000395645	0.934425	SNPs adjusted	SNP
19	1013011	19_1013010_rs113886504_C_T	-0.0071597	0.0324945	SNPs unadjusted	SNP
19	1013011	19_1013010_rs113886504_C_T	-0.00530041	0.114761	SNPs adjusted	SNP
19	1013022	19_1013021_rs970101_A_G	0.00280081	0.0296281	SNPs adjusted	SNP
19	1013022	19_1013021_rs970101_A_G	0.00163074	0.201208	SNPs unadjusted	SNP
19	1013111	19_1013110_rs74608673_G_A	-0.00326485	0.337534	SNPs unadjusted	SNP
19	1013111	19_1013110_rs74608673_G_A	-0.0016653	0.625589	SNPs adjusted	SNP
19	1013149	19_1013148_rs3815170_G_A	-0.00402342	0.00918806	SNPs unadjusted	SNP
19	1013149	19_1013148_rs3815170_G_A	-0.00215065	0.171944	SNPs adjusted	SNP
19	1013348	19_1013347_rs112496473_C_A	-0.007078	0.0347322	SNPs unadjusted	SNP
19	1013348	19_1013347_rs112496473_C_A	-0.00522831	0.120185	SNPs adjusted	SNP
19	1013374	19_1013373_rs111354196_G_A	-0.00667664	0.045629	SNPs unadjusted	SNP
19	1013374	19_1013373_rs111354196_G_A	-0.00481882	0.150627	SNPs adjusted	SNP
19	1013561	19_1013560_rs6510989_A_G	0.00306841	0.0117667	SNPs adjusted	SNP
19	1013561	19_1013560_rs6510989_A_G	0.0024299	0.045421	SNPs unadjusted	SNP
19	1013635	19_1013634_rs12710103_C_T	-0.00403604	0.00896943	SNPs unadjusted	SNP
19	1013635	19_1013634_rs12710103_C_T	-0.00215688	0.170696	SNPs adjusted	SNP
19	1013811	19_1013810_rs72973504_T_C	-0.00274283	0.0595239	SNPs unadjusted	SNP
19	1013811	19_1013810_rs72973504_T_C	-0.00140529	0.339368	SNPs adjusted	SNP
19	1013817	19_1013816_rs112513985_C_T	-0.00691486	0.0393789	SNPs unadjusted	SNP
19	1013817	19_1013816_rs112513985_C_T	-0.0050588	0.133172	SNPs adjusted	SNP
19	1013912	19_1013911_rs34880402_C_T	-0.00156185	0.744952	SNPs unadjusted	SNP
19	1013912	19_1013911_rs34880402_C_T	-0.000668697	0.889268	SNPs adjusted	SNP
19	1014378	19_1014377_rs1058506_A_G	-0.00396823	0.010173	SNPs unadjusted	SNP
19	1014378	19_1014377_rs1058506_A_G	-0.00208831	0.184606	SNPs adjusted	SNP
19	1014399	19_1014398_rs7146_A_G	0.0028923	0.024716	SNPs adjusted	SNP
19	1014399	19_1014398_rs7146_A_G	0.00171798	0.178182	SNPs unadjusted	SNP
19	1014487	19_1014486_rs78204382_G_A	-0.00188529	0.695071	SNPs unadjusted	SNP
19	1014487	19_1014486_rs78204382_G_A	-0.00100108	0.835172	SNPs adjusted	SNP
19	1014538	chr19:1014538:ACGTGATGGGG:A	-0.00468817	0.00010268	STRs unadjusted	STR
19	1014538	chr19:1014538:ACGTGATGGGG:A	-0.00289378	0.022717	STRs adjusted	STR
19	1014713	19_1014712_rs2240164_G_A	-0.00275326	0.0585405	SNPs unadjusted	SNP
19	1014713	19_1014712_rs2240164_G_A	-0.00140625	0.339014	SNPs adjusted	SNP
19	1015208	19_1015207_rs147996248_G_A	-0.00384565	0.308768	SNPs unadjusted	SNP
19	1015208	19_1015207_rs147996248_G_A	-0.00206164	0.586268	SNPs adjusted	SNP
19	1015512	19_1015511_rs3815171_G_A	0.00251552	0.239193	SNPs unadjusted	SNP
19	1015512	19_1015511_rs3815171_G_A	0.00126544	0.555418	SNPs adjusted	SNP
19	1015580	19_1015579_rs36069601_G_A	-0.00171445	0.721454	SNPs unadjusted	SNP
19	1015580	19_1015579_rs36069601_G_A	-0.000831432	0.862779	SNPs adjusted	SNP
19	1015627	chr19:1015627:AG:A	-0.00409553	0.277152	STRs unadjusted	STR
19	1015627	chr19:1015627:AG:A	-0.00197656	0.601868	STRs adjusted	STR
19	1015627	19_1015626_19:1015626_AG_A_AG_A	-0.00366667	0.331901	SNPs unadjusted	SNP
19	1015627	19_1015626_19:1015626_AG_A_AG_A	-0.00185983	0.623529	SNPs adjusted	SNP
19	1015733	chr19:1015733:T:<DUP>	0.00287477	0.170844	STRs unadjusted	STR
19	1015733	chr19:1015733:T:<DUP>	0.00285512	0.173767	STRs adjusted	STR
19	1015785	19_1015784_rs182209161_C_G	0.0042578	0.0103966	SNPs unadjusted	SNP
19	1015785	19_1015784_rs182209161_C_G	-0.00176041	0.362669	SNPs adjusted	SNP
19	1015909	19_1015908_rs73920542_C_T	-0.00314697	0.0246471	SNPs unadjusted	SNP
19	1015909	19_1015908_rs73920542_C_T	-0.00170546	0.22975	SNPs adjusted	SNP
19	1015910	19_1015909_rs3815172_A_G	0.00305409	0.0121938	SNPs adjusted	SNP
19	1015910	19_1015909_rs3815172_A_G	0.00242443	0.0459699	SNPs unadjusted	SNP
19	1015915	19_1015914_rs113102570_G_A	-0.00376397	0.321296	SNPs unadjusted	SNP
19	1015915	19_1015914_rs113102570_G_A	-0.00198684	0.601525	SNPs adjusted	SNP
19	1015958	19_1015957_rs62131164_G_A	-0.00291919	0.0952996	SNPs unadjusted	SNP
19	1015958	19_1015957_rs62131164_G_A	-0.00106028	0.55017	SNPs adjusted	SNP
19	1015962	19_1015961_rs8108847_A_G	-0.00474603	9.07721e-05	SNPs unadjusted	SNP
19	1015962	19_1015961_rs8108847_A_G	-0.00264094	0.0375216	SNPs adjusted	SNP
19	1015982	19_1015981_rs117062406_A_G	0.00791421	0.0436465	SNPs unadjusted	SNP
19	1015982	19_1015981_rs117062406_A_G	0.00515122	0.191806	SNPs adjusted	SNP
19	1015996	19_1015995_rs12978770_C_T	-0.00170871	0.722362	SNPs unadjusted	SNP
19	1015996	19_1015995_rs12978770_C_T	-0.000825002	0.863837	SNPs adjusted	SNP
19	1016205	19_1016204_rs2240165_C_T	-0.00183929	0.146211	SNPs adjusted	SNP
19	1016205	19_1016204_rs2240165_C_T	0.000140288	0.909246	SNPs unadjusted	SNP
19	1016207	19_1016206_rs2240166_G_T	0.00449568	0.00672853	SNPs unadjusted	SNP
19	1016207	19_1016206_rs2240166_G_T	-0.00153106	0.427877	SNPs adjusted	SNP
19	1016215	19_1016214_rs539253760_G_A	-0.0159495	0.00486283	SNPs unadjusted	SNP
19	1016215	19_1016214_rs539253760_G_A	-0.0140508	0.0132336	SNPs adjusted	SNP
19	1016275	19_1016274_rs13346562_G_A	-0.00301677	0.0845702	SNPs unadjusted	SNP
[truncated: 2,217 more rows]
