# Supplementary material for: GWAS on short tandem repeats identifies genetic mechanisms in Alzheimer’s disease
Source: Nat Commun. 2026 Jun 4;17:4968. doi: 10.1038/s41467-026-73902-7 (PMC13237113; doi:10.1038/s41467-026-73902-7)
Supplement: Supplementary file 24 — Source Data [file 41467_2026_73902_MOESM24_ESM.zip › manuscript_source_data/mainfig_2f.txt]

#CHROM	POS	ID	P	-log10	source	cs	pip	ld_to_lead
19	546730	19_546730_rs148038593_C_T	0.0482794	1.3162381358056	SNP	0	0.00318586562193524	-0.00850711
19	546865	19_546865_19:546865_TA_T_TA_T	0.571602	0.242906260308911	SNP	0	0.00193658332267543	0.0133844
19	546865	chr19:546865:TA:T	0.655902	0.183161044829571	STR	0	0.00191192135787555	0.0127803
19	546993	19_546993_rs76307548_G_A	0.173687	0.760232686098364	SNP	0	0.0023812166726831	-0.00134192
19	547054	19_547054_rs62132576_A_G	0.607957	0.216127136719244	SNP	0	0.00192232835223338	0.0150307
19	547483	19_547483_rs2070794_G_A	0.406324	0.391127524806903	SNP	0	0.00207464210569108	0.00730046
19	547871	19_547871_rs75799132_G_A	0.108758	0.963538787448552	SNP	0	0.00268238419716971	-0.010247
19	547970	19_547970_rs12460008_G_C	0.185909	0.730699585183856	SNP	0	0.00234431552414505	-0.00254967
19	547973	19_547973_rs2070800_T_C	0.748035	0.12607808134509	SNP	0	0.00191078453819027	0.00382444
19	548051	19_548051_rs2070801_C_T	0.961202	0.0171853342184702	SNP	0	0.0018795340175165	0.00170702
19	548500	19_548500_rs112816888_C_T	0.153022	0.815246126099105	SNP	0	0.0024999928934013	0.0090467
19	548722	19_548722_rs111974403_C_A	0.159944	0.796032047019487	SNP	0	0.0024799894837968	0.00944052
19	549080	19_549080_rs59771750_A_G	0.189128	0.723244170016412	SNP	0	0.002395915978462	0.00916748
19	549492	19_549492_rs1599884_A_G	0.816313	0.0881432871912464	SNP	0	0.00188376025148163	0.0152496
19	549595	19_549595_rs1599883_T_C	0.729364	0.137055676431052	SNP	0	0.00189461794617452	0.0149905
19	550063	19_550063_rs111802828_A_C	0.155789	0.807463210385877	SNP	0	0.00249271733520495	-0.0109306
19	550951	chr19:550951:TCCCAGCAGCCCGAAAACAGGCCTGTCCCCACTGTCAC:T	0.607851	0.216202864490732	STR	0	0.00194783813194899	0.00164047
19	551572	19_551572_rs35586039_C_T	0.47807	0.320508508433981	SNP	0	0.00199930752237931	0.00131531
19	551603	chr19:551603:CTTCCCTTTCTTCCCCTTCTTCTCT:C	0.158935	0.798780453748758	STR	0	0.0024669076509577	-0.00829774
19	551753	19_551753_rs555691191_C_T	0.14704	0.832564505957964	SNP	0	0.00249897948838096	-0.00708598
19	551754	19_551754_rs574090218_T_C	0.144128	0.841251639836804	SNP	0	0.00250915858731116	-0.00708598
19	551791	chr19:551791:CTTTCTTTCTTTCT:C	0.018038	1.74381161741023	STR	0	0.00396491299400992	-0.00684292
19	552519	chr19:552519:T:TC	0.73934	0.131155796833267	STR	0	0.00190961587087157	0.00507712
19	552579	19_552579_rs34823013_T_G	0.0427538	1.36902527869749	SNP	0	0.00323992463512113	-0.0055566
19	552596	chr19:552596:TCA:T	0.391513	0.407253812828183	STR	0	0.00207253070511537	-0.0028481
19	552656	19_552656_rs34244885_C_T	0.446549	0.350130878853787	SNP	0	0.00204092405825285	0.00761562
19	552746	19_552746_rs77590703_C_T	0.043266	1.36385325405543	SNP	0	0.00328169862238592	-0.0103105
19	552943	19_552943_rs7251100_G_A	0.0351674	1.45385973880255	SNP	0	0.00342099122606609	-0.00879215
19	553066	19_553066_rs55946831_C_T	0.386596	0.412742643806986	SNP	0	0.00208603255668016	-0.00671242
19	553080	19_553080_rs55913760_C_A	0.390897	0.407937662615707	SNP	0	0.00208208954483813	-0.00665154
19	553115	chr19:553115:TCTCTTTTTTTTTTTTTT:TGTCTTTTTTTTTTTTT	0.368442	0.433630868897125	STR	0	0.00210394272943815	0.00707576
19	553116	19_553116_rs34985004_C_G	0.272869	0.564045800693853	SNP	0	0.00221361697264066	0.00596623
19	553118	chr19:553118:CT:C	0.393501	0.405054159635463	STR	0	0.00208020417975952	-0.00677973
19	553140	19_553140_rs35764810_G_C	0.387665	0.411543407125416	SNP	0	0.00208284745413778	0.00594033
19	553185	19_553185_rs34809757_G_A	0.438727	0.357805637557246	SNP	0	0.0020414864967212	0.00564549
19	553216	19_553216_rs35799963_C_T	0.422028	0.374658734246642	SNP	0	0.00205398412892699	0.0056915
19	553256	19_553256_rs573375984_C_T	0.454958	0.342028693914657	SNP	0	0.00200821688273589	0.00438381
19	553288	19_553288_rs60015268_T_A	0.725732	0.139223726970788	SNP	0	0.00191151007227541	-0.00123447
19	553307	chr19:553307:C:CG	0.709031	0.14933477633369	STR	0	0.00191216907935288	0.0015127
19	553397	19_553397_rs183279600_A_G	0.666911	0.175932119288645	SNP	0	0.00192952826573967	-0.00270348
19	553406	19_553406_rs578145201_T_C	0.777271	0.109427535529973	SNP	0	0.00190253446968525	-0.00335335
19	553467	chr19:553467:TTTTTGTTTTTTGTTTTTGTTTTTGTTTT:TTTTTGTTTTTTGTTTTTGTTTTTGTTTTTGTTTT	0.102485	0.989339694549102	STR	0	0.00270938125730014	-0.008236
19	553473	chr19:553473:T:TTTTTTG	0.109637	0.960042856580833	STR	0	0.00267180826258506	-0.00836719
19	553755	19_553755_rs62132579_G_C	0.11618	0.93486862785979	SNP	0	0.00258291439394243	-0.000895575
19	553921	19_553921_19:553921_GA_G_GA_G	0.0287581	1.54123981045791	SNP	0	0.00346381311327804	-0.000179206
19	553921	chr19:553921:GA:G	0.125794	0.900340072953024	STR	0	0.00253733343486551	-0.00127119
19	554100	chr19:554100:AC:A	0.628133	0.201948389621837	STR	0	0.00193928518347641	-0.00201016
19	554240	chr19:554240:C:CT	0.0830863	1.08047058060705	STR	0	0.0027604275690617	-0.000899211
19	554241	chr19:554241:TTTTTTTTTTT:TTTTTTTTTTTT	0.0878945	1.05603830006141	STR	0	0.00272729893027079	-0.000779968
19	554542	chr19:554542:AT:A	0.0274295	1.5617821088818	STR	0	0.00354035521045248	-0.00228168
19	554551	chr19:554551:TA:T	0.405065	0.392475280794555	STR	0	0.00205912011751475	-0.00162331
19	554919	19_554919_rs12611042_C_T	0.36465	0.438123782100983	SNP	0	0.00209212430538297	-0.00189422
19	555193	chr19:555193:GT:G	0.0278066	1.55585211043498	STR	0	0.00348644759073502	-0.000111304
19	555205	chr19:555205:G:GT	0.904444	0.0436183179626978	STR	0	0.00188126189325655	0.00445644
19	555205	chr19:555205:GT:G	0.115814	0.936238938404449	STR	0	0.00256771823144575	-0.00294006
19	555205	chr19:555205:GTTT:G	0.315349	0.501208541855283	STR	0	0.00214550598301455	-0.00158832
19	555353	19_555353_rs62132580_G_C	0.929793	0.0316137277515733	SNP	0	0.00188489987346685	0.00950811
19	555724	19_555724_rs61546845_C_G	0.686229	0.163530932630983	SNP	0	0.00190903047933999	0.00865791
19	555833	19_555833_rs146925707_G_A	0.0286646	1.54265411420693	SNP	0	0.00346184473190847	9.54181e-05
19	556307	chr19:556307:GGTTTTTTTTTTTT:GTTTTTTTTTTTTT	0.907166	0.0423132352248586	STR	0	0.00188019796616823	0.00884025
19	556308	19_556308_rs8106283_G_T	0.812354	0.0902546767391372	SNP	0	0.00188749020960688	0.00835495
19	556396	19_556396_rs8108920_A_G	0.767865	0.114715127505814	SNP	0	0.00189345416851716	0.00840486
19	556692	19_556692_rs4919851_A_G	0.813427	0.0896814161994419	SNP	0	0.0018874336936463	0.0082266
19	557979	19_557979_rs116184613_T_C	0.186395	0.729565741668378	SNP	0	0.00234828115044194	-0.00120404
19	558170	chr19:558170:CA:C	0.047416	1.32407508576904	STR	0	0.00316911653591911	0.00367943
19	559938	chr19:559938:C:<DEL>	0.0723366	1.14064190801482	STR	0	0.00281976221882052	-0.00445134
19	560726	chr19:560726:TG:T	0.323563	0.490041146560843	STR	0	0.00215722050999134	0.00821291
19	560841	chr19:560841:G:GTTT	0.571812	0.242746734813815	STR	0	0.00196415322046273	0.00310144
19	561632	19_561632_rs10084108_G_C	0.440863	0.355696348372845	SNP	0	0.00202334152977102	-0.00150016
19	561773	19_561773_rs62132585_T_C	0.472432	0.325660693292346	SNP	0	0.00200425110031066	-0.00112837
19	561779	19_561779_rs62132586_C_T	0.596281	0.22454902886761	SNP	0	0.00194506341809941	-0.00104005
19	561816	19_561816_rs62132587_A_G	0.646669	0.189317957750318	SNP	0	0.00192516830131062	-0.00513125
19	561852	chr19:561852:C:CTTTA	0.9462	0.0240170562874534	STR	0	0.00188106714373748	-0.00341658
19	561852	chr19:561852:C:CTTTATTTA	0.679899	0.16755559758865	STR	0	0.00191857519945093	-0.000972564
19	561853	chr19:561853:TTTATTTATTTATTTATTT:TTTATTTATTTATTTATTTATTT	0.964131	0.0158639529105995	STR	0	0.00188025522454927	-0.00334205
19	561853	chr19:561853:TTTATTTATTTATTTATTT:TTTATTTATTTATTTATTTATTTATTT	0.69815	0.15605125764395	STR	0	0.00191385471251648	-0.000931694
19	562253	19_562253_rs61562870_G_A	0.399895	0.398054025938958	SNP	0	0.00205345188252759	-0.000519285
19	562292	19_562292_rs11671447_A_G	0.523403	0.281163792434174	SNP	0	0.00197086742936414	0.00496035
19	562530	19_562530_rs4919852_T_C	0.432708	0.363805075395827	SNP	0	0.00202394513686754	0.00433723
19	562824	chr19:562824:C:CT	0.72325	0.14071155767998	STR	0	0.00190618590350611	-0.00622091
19	562824	chr19:562824:CT:C	0.655265	0.183583028614608	STR	0	0.00192729819596649	0.00132601
19	562825	chr19:562825:TTTTTTTTTTTTT:TTTTTTTTTTTT	0.681076	0.166804423272243	STR	0	0.00191935611418081	0.0016854
19	562825	chr19:562825:TTTTTTTTTTTTT:TTTTTTTTTTTTTT	0.791059	0.101791124063806	STR	0	0.00189350220653706	-0.00635176
19	562855	19_562855_rs148179795_T_C	0.369133	0.432817127718823	SNP	0	0.00206135342752634	0.00556264
19	563986	19_563986_rs11085114_A_G	0.419078	0.377705137375138	SNP	0	0.0020340058836168	0.00419996
19	565613	19_565613_rs12151357_C_T	0.942326	0.0257988259668881	SNP	0	0.00188084758780083	-0.00236691
19	565641	19_565641_rs72972167_T_C	0.978055	0.0096367223853195	SNP	0	0.00187960909879648	-0.000233264
19	565807	19_565807_rs62132616_C_T	0.489411	0.310326273673208	SNP	0	0.00198717555302119	0.00553106
19	565816	19_565816_rs62132617_G_A	0.563732	0.248927311944096	SNP	0	0.0019574824398928	-0.0022047
19	565834	19_565834_rs12151037_T_C	0.618442	0.208701024023673	SNP	0	0.0019412830667368	0.00266089
19	565879	19_565879_rs112981598_C_T	0.893518	0.0488966941690435	SNP	0	0.00188362337712578	0.000200862
19	566054	19_566054_rs35620329_C_T	0.860291	0.0653546204804147	SNP	0	0.00188750942456062	-0.0024827
19	566103	19_566103_rs34884009_C_T	0.775384	0.110483164875627	SNP	0	0.00190028724707725	-0.00247407
19	566126	chr19:566126:A:<DEL>	0.625278	0.203926851419578	STR	0	0.00193126470393701	-0.00705726
19	566159	19_566159_rs112305641_G_A	0.758279	0.120170971325065	SNP	0	0.00190398644505163	-0.00290371
19	568104	19_568104_rs112306765_G_C	0.3098	0.508918586576813	SNP	0	0.00214705596794329	-0.0012134
19	569654	19_569654_rs117456440_T_C	0.0127861	1.89326190327472	SNP	0	0.00441337722826884	-0.013195
19	569721	19_569721_rs10408408_G_T	0.139049	0.856832130108298	SNP	0	0.00247331165046483	0.0039468
19	569754	chr19:569754:T:TC	0.691954	0.159922775789182	STR	0	0.00192220500542939	0.00596594
19	570124	19_570124_rs4919857_C_T	0.282398	0.549138383371082	SNP	0	0.00219488487785946	0.00701145
19	570143	19_570143_rs35738306_G_GT	0.281985	0.549773993065357	SNP	0	0.00219518849556677	0.00695194
19	570143	chr19:570143:G:GT	0.270512	0.567813464686105	STR	0	0.00221168389945237	0.00694709
19	570193	19_570193_rs10401448_G_C	0.340428	0.467974726656213	SNP	0	0.00212493802447256	0.00717055
19	570206	19_570206_rs7245628_G_A	0.86616	0.0624018762288867	SNP	0	0.00188872432024323	0.00824224
19	570316	19_570316_rs4919858_T_C	0.152005	0.818142126287495	SNP	0	0.0024309749545014	0.00386256
19	570357	19_570357_rs10422496_C_T	0.341537	0.466562240663571	SNP	0	0.00212286689744823	0.00689906
19	570872	19_570872_rs56367411_C_T	0.650613	0.186677263261575	SNP	0	0.00193616585160694	0.00435259
19	570879	19_570879_rs34167040_G_A	0.275939	0.559186913918048	SNP	0	0.00218629277047289	0.00153876
19	571320	19_571320_rs28989769_T_G	0.619502	0.207957287209529	SNP	0	0.00194893376767069	0.00536828
19	571397	19_571397_rs28989772_G_A	0.619495	0.207962194503693	SNP	0	0.00194832778195997	0.00504396
19	571781	19_571781_rs62132624_T_A	0.674883	0.170771511403994	SNP	0	0.00193000894827178	0.00550496
19	571889	19_571889_rs28915398_G_A	0.672407	0.172367774046444	SNP	0	0.00193192802927988	0.00633049
19	572004	19_572004_rs28915400_G_T	0.948418	0.0230002121522092	SNP	0	0.00188117832905843	-0.0060365
19	572086	chr19:572086:C:CAT	0.0233626	1.6314788266787	STR	0	0.00363330635696935	0.00063158
19	572086	chr19:572086:C:CATAT	0.382814	0.417012187897372	STR	0	0.00207776776780622	-0.00123257
19	572086	chr19:572086:C:CATATAT	0.215004	0.667553460262218	STR	0	0.00231090160079539	0.00363356
19	572086	chr19:572086:CATATATATATATATATAT:CATATATATATATATATATAT	0.0228423	1.64126016894554	STR	0	0.00365123242344545	0.000651474
19	572086	chr19:572086:CATATATATATATATATAT:CATATATATATATATATATATAT	0.437111	0.359408264251161	STR	0	0.00203401806020265	-0.000721653
19	572086	chr19:572086:CATATATATATATATATAT:CATATATATATATATATATATATAT	0.248094	0.605383738744319	STR	0	0.002249731391607	0.00368901
19	572860	19_572860_rs28915408_G_A	0.0143491	1.84317533776562	SNP	0	0.00406294145306529	0.00083289
19	572878	19_572878_rs2072307_T_C	0.653464	0.184778333151537	SNP	0	0.00193481981390686	-0.00700986
19	572934	19_572934_19:572934_TCCGGCCTCGAGC_T_TCCGGCCTCGAGC_T	0.684548	0.164596094054087	SNP	0	0.00192475456699548	-0.0067509
19	572934	chr19:572934:TCCGGCCTCGAGC:T	0.902702	0.0444555953291108	STR	0	0.0018842036212483	-0.00608956
19	572998	19_572998_rs968506_G_C	0.815225	0.0887225105576066	SNP	0	0.00189832689298675	0.00725943
19	573068	chr19:573068:T:TTTCCCGGCG	0.659546	0.180754909216198	STR	0	0.00193197014574653	-0.00636171
19	573070	chr19:573070:A:AGGTTGAGGATCTCG	0.653942	0.184460768796472	STR	0	0.00193378190332338	-0.00636171
19	573205	19_573205_rs2072308_T_C	0.671812	0.172752242996233	SNP	0	0.00192898194456159	-0.00701763
19	573712	19_573712_19:573712_AG_A_AG_A	0.683356	0.165352988037088	SNP	0	0.00192485004012921	-0.00656872
19	573712	chr19:573712:AG:A	0.734695	0.133892915756275	STR	0	0.00191222584858319	-0.00737445
19	574253	chr19:574253:T:TA	0.670076	0.173875936838334	STR	0	0.00192431641527324	-0.000242184
19	574253	chr19:574253:TA:T	0.665434	0.176895012852307	STR	0	0.0019316483117382	-0.00747314
19	574301	19_574301_rs7259828_C_T	0.817865	0.0873183767609743	SNP	0	0.0018891890669529	0.0047827
19	574429	19_574429_rs149212575_T_A	0.900701	0.0454193550821105	SNP	0	0.00188633655986992	0.00723315
19	574545	19_574545_rs151237303_C_T	0.657982	0.181785986944707	SNP	0	0.00193237999269025	-0.00633551
19	574547	19_574547_rs140499328_C_T	0.709852	0.148832189708246	SNP	0	0.001917279479138	-0.00635219
19	574552	chr19:574552:C:CA	0.680908	0.166911563258219	STR	0	0.00192664599739911	-0.00732436
19	574553	chr19:574553:AAAAAAAAACAAAAAAAAAAT:AAAAAAAAAACAAAAAAAAAAA	0.66983	0.174035405403664	STR	0	0.00193008837652386	-0.00736916
19	574573	19_574573_rs111791696_T_A	0.621981	0.206222881741959	SNP	0	0.00194620329752104	-0.00723521
19	574927	19_574927_rs12609912_C_T	0.594799	0.225629770302819	SNP	0	0.00195640613258041	-0.00701051
19	575083	19_575083_rs12609053_G_C	0.612295	0.213039286997838	SNP	0	0.0019494600842449	-0.00700299
19	575159	19_575159_rs12609063_G_A	0.6308	0.200108315343135	SNP	0	0.00194266699362766	-0.00704765
19	575255	19_575255_rs10412522_G_A	0.574888	0.240416756562191	SNP	0	0.00195844401916934	-0.000620043
19	575445	19_575445_rs28921971_C_T	0.941732	0.026072672027676	SNP	0	0.00188275403461058	0.00733633
19	575697	19_575697_19:575697_TG_T_TG_T	0.517459	0.28612405510613	SNP	0	0.00199292759475345	-0.00713967
19	575697	chr19:575697:TG:T	0.705427	0.151547921863589	STR	0	0.00191967553357741	-0.0073477
19	575754	19_575754_rs28921974_T_C	0.273999	0.562251022198862	SNP	0	0.00220663241979735	0.0054161
19	575805	19_575805_rs2238540_G_T	0.64449	0.190783816834258	SNP	0	0.00193813415255772	-0.00721139
19	575921	19_575921_rs28921977_A_G	0.666257	0.176358215045442	SNP	0	0.0019257306417978	-0.000457779
19	575942	19_575942_rs12979852_C_T	0.337728	0.471432931838989	SNP	0	0.00212739367038872	0.00548905
19	575964	19_575964_rs2238542_C_T	0.638949	0.194533805225802	SNP	0	0.001940020438707	-0.00719518
19	576377	19_576377_rs28921978_G_T	0.809204	0.0919419791221497	SNP	0	0.00189876501128916	0.00671601
19	576466	19_576466_rs72972182_A_C	0.649084	0.187699096149038	SNP	0	0.00193950184977654	0.00632255
19	576675	19_576675_rs2238543_T_C	0.759666	0.119377310666687	SNP	0	0.00190756162438366	0.00642518
19	576716	19_576716_rs2238544_A_G	0.444297	0.352326619209825	SNP	0	0.0020444535186479	0.00839527
19	576748	chr19:576748:CA:C	0.266286	0.574651666015341	STR	0	0.00223145809736347	0.0104681
19	576749	chr19:576749:AAAAAAAAAAAAAA:AAAAAAAAAAA	0.605936	0.217573244339753	STR	0	0.0019527993414028	-0.00749477
19	576749	chr19:576749:AAAAAAAAAAAAAA:AAAAAAAAAAAAA	0.277935	0.556056759628714	STR	0	0.00221515366562597	0.0107368
19	576749	chr19:576749:AAAAAAAAAAAAAA:AAAAAAAAAAAAAAGAA	0.865214	0.0628764618710006	STR	0	0.00188904663282075	0.00459271
19	576768	19_576768_19:576768_AGAG_A_AGAG_A	0.522634	0.281802340624629	SNP	0	0.00198933986465621	-0.00668283
19	576768	chr19:576768:AGAG:A	0.659651	0.180685774855377	STR	0	0.00193328891621647	-0.00735617
19	576932	19_576932_rs2238545_T_C	0.665483	0.176863034254659	SNP	0	0.00193109237948763	-0.00712157
19	576961	chr19:576961:C:CG	0.684755	0.164464787895496	STR	0	0.00192541953384584	-0.00727912
19	576961	chr19:576961:CTTGTGTGTGTGTGTGTGT:CGTGTGTGTGTGTGTGTGTGTGTGTGT	0.65307	0.185040265915716	STR	0	0.00193530519683216	-0.0072625
19	576961	chr19:576961:CTTGTGTGTGTGTGTGTGT:CTTGTGTGTGTGTGTGT	0.229811	0.6386291874625	STR	0	0.00229025261109006	0.00963134
19	576962	chr19:576962:T:TGTGTGTG	0.641061	0.193100643331513	STR	0	0.00193946289026881	-0.00731274
19	576962	chr19:576962:TTG:T	0.229052	0.640065911767524	STR	0	0.00229446423282353	0.0102271
19	577157	19_577157_rs28473389_G_T	0.813061	0.0898768701874941	SNP	0	0.00189809063135016	0.00672772
19	577246	19_577246_rs7260603_G_A	0.92348	0.0345725057285513	SNP	0	0.00188032013174266	0.00544663
19	577247	19_577247_19:577247_CCT_C_CCT_C	0.220656	0.656284258874103	SNP	0	0.00231293048589187	0.0106864
19	577247	chr19:577247:CCT:C	0.249479	0.602966005423184	STR	0	0.00225912486001978	0.0105766
19	577321	19_577321_rs12611131_C_T	0.560717	0.251256276620837	SNP	0	0.0019717253814644	-0.00734092
19	577347	19_577347_rs8110980_C_T	0.27399	0.562265287632429	SNP	0	0.00222158304431852	0.010897
19	577426	19_577426_rs7252138_T_G	0.702611	0.153285055224459	SNP	0	0.00192158344100568	0.00619848
19	577436	19_577436_rs7245585_G_C	0.704369	0.152199766028437	SNP	0	0.00192110579900384	0.00620412
19	577760	19_577760_rs2283569_T_C	0.605357	0.217988431291504	SNP	0	0.00195282169827871	-0.00744911
19	578718	chr19:578718:C:CA	0.566205	0.247026299819341	STR	0	0.00197133943425298	0.00722768
19	578734	chr19:578734:AT:A	0.576268	0.239375495999546	STR	0	0.00196411179902922	-0.00652366
19	578735	chr19:578735:TTTTTTTTTTTTTT:TTTTTTTTTTTTTTT	0.231516	0.635418989649945	STR	0	0.00230104280167076	0.0124136
19	578785	19_578785_rs1138150_T_C	0.269379	0.569636263622692	SNP	0	0.00223947257243595	0.0130694
19	578794	19_578794_rs1138151_A_G	0.589792	0.229301122559769	SNP	0	0.00196024502622583	0.00602929
19	578976	19_578976_rs28921989_C_T	0.184673	0.733596595670545	SNP	0	0.00239684643119109	0.00660923
19	579010	19_579010_rs7253615_G_A	0.422936	0.373725346454124	SNP	0	0.00206038274251241	0.00838071
19	579035	19_579035_rs2283572_C_T	0.242701	0.61492843424249	SNP	0	0.00227254661742671	0.010919
19	579100	19_579100_rs2283573_C_T	0.658179	0.181655978513255	SNP	0	0.00193358580090186	-0.0072376
19	579157	19_579157_rs28921990_T_C	0.662684	0.178693514991512	SNP	0	0.00193215254188805	-0.00725031
19	579252	19_579252_19:579252_AGGGTGCCTTCCCGAAGG_A_AGGGTGCCTTCCCGAAGG_A	0.440249	0.356301621834223	SNP	0	0.00204229792398991	-0.00761325
19	579252	chr19:579252:AGGGTGCCTTCCCGAAGG:A	0.715795	0.145211339586687	STR	0	0.00191682389211723	-0.00727498
19	579432	19_579432_rs10416405_G_C	0.634183	0.197785403912756	SNP	0	0.00193637753564502	-0.000848129
19	579450	19_579450_rs2283574_G_A	0.662837	0.178593256970664	SNP	0	0.00193209182937859	-0.00724365
19	579501	19_579501_rs41276870_C_T	0.12044	0.919229253159278	SNP	0	0.00256946001872216	0.00127229
19	579627	19_579627_rs1803202_C_T	0.663539	0.178133546067024	SNP	0	0.00193186384262356	-0.00724126
19	579699	19_579699_rs12608994_C_T	0.668167	0.17511497747342	SNP	0	0.00193041855460185	-0.00725279
19	579713	19_579713_rs12609013_C_T	0.628847	0.201455006603126	SNP	0	0.00194368916911192	-0.00726504
19	579907	19_579907_rs28992470_G_A	0.451254	0.345578935401569	SNP	0	0.00200524622263421	-0.00654918
19	580012	19_580012_rs28992471_C_A	0.665533	0.176830405459655	SNP	0	0.00193126972381097	-0.00726915
19	580154	19_580154_rs2041192_A_G	0.429732	0.366802305366662	SNP	0	0.00205596824956744	0.00865799
19	580163	19_580163_19:580163_GA_G_GA_G	0.62393	0.204864131982678	SNP	0	0.00194765040087519	0.00659811
19	580163	chr19:580163:GA:G	0.686828	0.163152008214644	STR	0	0.00192635098027116	0.00642957
19	580268	19_580268_rs2108832_G_C	0.277684	0.556449143339037	SNP	0	0.00221782550931504	0.0113253
19	580333	19_580333_rs11879069_G_A	0.282142	0.549532259429423	SNP	0	0.00221123850113802	0.0112939
19	580388	19_580388_rs2229664_C_G	0.744287	0.128259566494586	SNP	0	0.00190958471144242	-0.00705205
19	580575	19_580575_rs28992474_C_T	0.682519	0.165885254206179	SNP	0	0.00192600804104082	-0.00722759
19	580665	19_580665_rs4682_T_C	0.264742	0.577177154575903	SNP	0	0.00223693930100177	0.011202
19	580710	19_580710_rs1803535_G_A	0.694207	0.158511011456819	SNP	0	0.00192096280529219	0.00222924
19	580793	19_580793_rs10416339_A_C	0.252593	0.597578689028103	SNP	0	0.00226513108871329	0.0126503
19	580811	19_580811_rs11879178_G_A	0.309613	0.509180812492585	SNP	0	0.00217434412619977	0.0113098
19	580822	19_580822_rs10422922_T_G	0.630233	0.200498860218381	SNP	0	0.00193788698050956	-0.000962513
19	581167	19_581167_rs375240640_G_A	0.875382	0.057802387790354	SNP	0	0.00188893743411167	0.00689939
19	581253	19_581253_rs113033881_A_C	0.644137	0.191021753732905	SNP	0	0.00193629715002308	-0.00594423
19	581633	19_581633_rs3764937_G_A	0.83732	0.0771085352267921	SNP	0	0.00189390748381291	-0.00921203
19	581815	19_581815_rs3764938_C_T	0.629628	0.200915966838474	SNP	0	0.00193652726371307	-0.002001
19	581944	19_581944_rs28992483_C_T	0.715576	0.145344233843004	SNP	0	0.00191673147900995	-0.00715883
19	581956	19_581956_rs28992484_C_T	0.698924	0.15557004625016	SNP	0	0.00192124522038539	-0.00718863
19	581974	19_581974_rs28992485_C_T	0.664298	0.177637055085579	SNP	0	0.00193159923375486	-0.00722872
19	582462	chr19:582462:GGA:G	0.283205	0.547899083421391	STR	0	0.00215880268658053	-0.0062898
19	582505	19_582505_rs2072309_G_A	0.271828	0.565705810226112	SNP	0	0.00222709875283766	0.0115564
19	582775	19_582775_rs8637_A_G	0.699782	0.155037232760819	SNP	0	0.0019224369319476	0.00632407
19	582927	19_582927_rs8259_T_A	0.427059	0.369512121217688	SNP	0	0.00205004779096651	0.00595798
19	583268	19_583268_rs13676_G_A	0.991654	0.0036398319813837	SNP	0	0.00187963172102745	0.00719215
19	583418	19_583418_rs6757_T_C	0.805157	0.0941194269793344	SNP	0	0.00189723183860391	-0.00675157
19	583450	19_583450_rs1049676_C_T	0.325744	0.487123574973442	SNP	0	0.00213784065570877	-0.00383036
19	583460	19_583460_rs6758_G_A	0.878228	0.0563927206686129	SNP	0	0.00188630212617746	-0.00539547
19	583662	19_583662_rs28992491_A_G	0.648853	0.187853683045596	SNP	0	0.00193592082802463	-0.00674019
19	583698	19_583698_rs2238546_G_A	0.658068	0.181729227208379	SNP	0	0.00193294014009238	-0.00676157
19	583711	19_583711_rs28992492_G_A	0.661434	0.179513484606976	SNP	0	0.00193195772981769	-0.00682979
19	583744	19_583744_rs28992494_A_G	0.700861	0.154368106025923	SNP	0	0.00192030020659784	-0.00685721
19	583856	19_583856_rs73918143_A_T	0.708955	0.149381330221607	SNP	0	0.00191707115924167	-0.00594134
19	583899	19_583899_rs73918144_T_G	0.57879	0.237478980977907	SNP	0	0.00196320722644616	-0.00703886
19	584051	19_584051_rs73918145_A_G	0.561301	0.250804184051315	SNP	0	0.001972477887347	-0.00779544
19	584211	19_584211_rs73918146_T_C	0.588805	0.230028510723564	SNP	0	0.00195900533561177	-0.0070988
19	584310	19_584310_rs117276777_G_T	0.0161145	1.79278316521275	SNP	0	0.00395994373443609	0.000542436
19	584351	19_584351_rs111854952_T_C	0.485156	0.314118593262383	SNP	0	0.00200906853834715	-0.00468221
19	584358	19_584358_rs10408509_C_T	0.521219	0.282979761330987	SNP	0	0.00198286905236122	-0.000404591
19	584784	19_584784_rs73918148_A_G	0.781799	0.106904889409988	SNP	0	0.00190334569805584	-0.00878899
19	585091	19_585091_rs113966063_G_A	0.426447	0.37013493644916	SNP	0	0.00205282666342776	-0.00740744
19	585186	19_585186_rs148544695_T_C	0.87454	0.0582203218262515	SNP	0	0.00188692173227911	-0.00368383
19	585219	19_585219_rs79718378_G_C	0.128587	0.890802935872516	SNP	0	0.00252855902796689	-0.00173539
19	585348	19_585348_rs577117875_A_G	0.225409	0.647028747685188	SNP	0	0.00226193933644392	-0.000375173
19	585544	19_585544_rs72972186_G_A	0.964275	0.0157990927042837	SNP	0	0.00188134109499782	0.00744509
19	585582	19_585582_rs117928575_A_T	0.9738	0.0115302297901244	SNP	0	0.00187939101670886	0.00723714
19	585618	19_585618_rs66897144_A_G	0.937228	0.0281547451883422	SNP	0	0.00188257254474067	0.00594584
19	585651	19_585651_rs76485498_C_T	0.321696	0.49255433912516	SNP	0	0.00215054448875196	-0.00721643
19	585805	19_585805_rs7254543_C_A	0.291853	0.534835838153892	SNP	0	0.0021932713756968	0.0102785
19	586281	chr19:586281:TTTTCTTTTTTTTTTTT:TTTTCTTTTTTTTTTTTTTTTT	0.599864	0.22194720085715	STR	0	0.00193849989907224	0.0060676
19	586281	chr19:586281:TTTTCTTTTTTTTTTTT:TTTTCTTTTTTTTTTTTTTTTTTTTT	0.302168	0.519751529935024	STR	0	0.00217785098990475	0.009709
19	586281	chr19:586281:TTTTCTTTTTTTTTTTT:TTTTCTTTTTTTTTTTTTTTTTTTTTT	0.419414	0.377357076919629	STR	0	0.00205621526717459	-0.0065251
19	586281	chr19:586281:TTTTCTTTTTTTTTTTT:TTTTCTTTTTTTTTTTTTTTTTTTTTTT	0.146901	0.832975247824422	STR	0	0.00245854049656724	-0.0010458
19	586285	chr19:586285:C:CTTTTT	0.616213	0.210269143784884	STR	0	0.00193284679936234	0.00609651
19	586285	chr19:586285:C:CTTTTTTTTT	0.279782	0.553180229630235	STR	0	0.00220803571132566	0.00963666
19	586285	chr19:586285:C:CTTTTTTTTTT	0.349542	0.456500633159101	STR	0	0.00211761490647078	-0.00630382
19	586285	chr19:586285:C:CTTTTTTTTTTT	0.217508	0.662524764953203	STR	0	0.00227999184873018	-0.000907374
19	586693	19_586693_rs55869726_G_A	0.913151	0.0394574009493895	SNP	0	0.00188056743112175	0.00646361
19	586745	19_586745_rs56101188_T_C	0.409648	0.387589161129458	SNP	0	0.00203976471643352	0.0034628
19	586782	19_586782_rs12609737_C_T	0.451133	0.345695403463776	SNP	0	0.00203218607377931	0.00616484
19	586814	19_586814_rs12609750_C_T	0.985589	0.0063041522433265	SNP	0	0.00187936095266672	0.00389624
19	586822	19_586822_rs12609751_C_T	0.976422	0.0103624439507073	SNP	0	0.00187939309581975	0.00399016
19	586866	19_586866_rs34830716_C_G	0.332668	0.477988972776534	SNP	0	0.00212750686836327	0.00386248
19	586898	19_586898_rs35926953_G_T	0.322449	0.491538965587099	SNP	0	0.00213827888564877	0.00369133
19	587043	19_587043_rs12611055_T_C	0.499075	0.301834184559805	SNP	0	0.00200232696656821	0.00617144
19	587080	19_587080_rs4919864_A_G	0.95099	0.0218240498003912	SNP	0	0.00188043108381497	0.00200027
19	587162	19_587162_rs4919812_C_T	0.998354	0.0007154376840887	SNP	0	0.00187946075375589	0.00400886
19	587211	chr19:587211:A:ATT	0.392294	0.4063883342024	STR	0	0.00208008664286286	0.00714155
19	587211	chr19:587211:ATTTTT:A	0.899694	0.0459051757924345	STR	0	0.00188386423194398	0.00279924
19	587212	chr19:587212:TTTTTTTTTTTTTTTTTTTT:TTTTTTTTTTTTTTT	0.917233	0.037520328713045	STR	0	0.00188242033471886	0.00253567
19	587212	chr19:587212:TTTTTTTTTTTTTTTTTTTT:TTTTTTTTTTTTTTTTTTTTTT	0.342536	0.465293778099341	STR	0	0.0021283189469028	0.00727324
19	587308	19_587308_rs4552121_G_A	0.380433	0.419721817979905	SNP	0	0.00208826391604133	0.00635874
19	587506	chr19:587506:C:CT	0.928177	0.0323691974951427	STR	0	0.00187998931741207	-0.00679243
19	587506	chr19:587506:C:CTTTTTT	0.328001	0.484124832221797	STR	0	0.00213950013555098	-0.00494935
19	587523	chr19:587523:T:TTTTC	0.376734	0.423965183231686	STR	0	0.00207820221905108	-0.00109379
19	587658	19_587658_rs192280715_C_T	0.151401	0.819871256321761	SNP	0	0.00248269823261249	0.00727416
19	587676	chr19:587676:AT:A	0.501403	0.29981307189446	STR	0	0.00200170222770368	0.00648346
19	587741	chr19:587741:AT:A	0.34029	0.46815081319814	STR	0	0.00213273605230835	0.00786629
19	587771	19_587771_19:587771_TG_T_TG_T	0.148313	0.828820780321435	SNP	0	0.00248662268610389	0.00616304
19	587771	chr19:587771:TG:T	0.323639	0.489939149407632	STR	0	0.00215145642145365	0.00788046
19	587806	19_587806_rs147259454_T_C	0.191089	0.718764312300292	SNP	0	0.00236994715011885	0.00722121
19	588053	19_588053_rs11882870_A_T	0.662057	0.179104618234314	SNP	0	0.00192071498014934	-0.00401737
19	588261	19_588261_rs117905734_C_G	0.537227	0.269842168646017	SNP	0	0.00196121075548628	0.00714657
19	588447	chr19:588447:CG:C	0.436636	0.359880460205428	STR	0	0.00202654321184603	0.00267096
19	588523	19_588523_rs148483503_T_C	0.436427	0.360088389182951	SNP	0	0.0020169934386588	0.00660177
19	588860	19_588860_rs3814895_T_C	0.763029	0.11745895575333	SNP	0	0.00189732894789052	0.00604928
19	588910	chr19:588910:CT:C	0.580446	0.236238177291258	STR	0	0.00194824574063557	0.0044058
19	589040	chr19:589040:GACTGGAGGC:G	0.973397	0.0117099965817803	STR	0	0.00187983568853545	-0.000643839
19	589043	chr19:589043:TG:T	0.450154	0.346638886427587	STR	0	0.00201034046986659	0.00562926
19	589046	chr19:589046:AGGCACTGG:A	0.448209	0.348519427115785	STR	0	0.00201161165311325	0.00561097
19	589257	19_589257_rs75991344_G_A	0.148328	0.828776859101954	SNP	0	0.0024977582949044	0.00795594
19	589486	19_589486_rs192057249_G_A	0.110933	0.954939242074337	SNP	0	0.00257959897262072	0.00547594
19	591805	19_591805_rs146703797_G_C	0.482467	0.316532386378272	SNP	0	0.00199393932454306	-0.00422293
19	592054	19_592054_rs115966794_G_A	0.319163	0.495987461391527	SNP	0	0.00211839147318083	0.00565321
19	592106	19_592106_rs117367944_C_T	0.327946	0.484197661875902	SNP	0	0.00210929864251153	0.00556297
19	592636	19_592636_rs117582572_G_A	0.565398	0.247645732087214	SNP	0	0.0019538014864825	-0.00423766
19	593142	19_593142_rs34024843_C_T	0.368883	0.433111358804948	SNP	0	0.00209424682991199	0.00378924
19	593156	19_593156_rs35771564_A_G	0.378339	0.422118888387964	SNP	0	0.00208642654883107	0.00405796
19	593275	19_593275_rs72972195_G_A	0.523087	0.281426073125729	SNP	0	0.00197238091435425	0.00442688
19	593319	19_593319_rs11883347_T_C	0.432135	0.364380557360862	SNP	0	0.00204148684403604	0.00341022
19	593345	19_593345_rs11882708_A_G	0.417114	0.379745233264432	SNP	0	0.00205289092227634	0.00347679
19	593347	19_593347_rs11881704_C_T	0.414611	0.382359179868959	SNP	0	0.00205479590498669	0.00347946
19	593428	19_593428_rs11881729_C_T	0.433375	0.363136145335547	SNP	0	0.00204149293860534	0.00374221
19	593464	19_593464_rs11879552_G_A	0.456505	0.340554461370607	SNP	0	0.00202520123563232	0.0036229
19	593490	19_593490_rs11882728_A_G	0.429205	0.367335227386978	SNP	0	0.00204239390292338	0.00292624
19	593580	19_593580_rs12972945_G_C	0.217374	0.662792402898286	SNP	0	0.0022964523967639	0.0034298
19	593619	chr19:593619:C:CA	0.0608143	1.21599428781823	STR	0	0.00301912251082892	0.00749931
19	593638	19_593638_rs12973177_G_A	0.494325	0.305987424968127	SNP	0	0.00200385969364347	0.00447726
19	593757	19_593757_rs12973449_G_A	0.558422	0.253037480265999	SNP	0	0.00197200656573826	0.00527041
19	593853	19_593853_rs116064639_G_A	0.850519	0.0703159801078636	SNP	0	0.00189072473121887	-0.0041083
19	593854	19_593854_rs117229853_C_T	0.629412	0.201064981340017	SNP	0	0.00193118738878606	-0.0037382
19	593986	19_593986_rs117772966_C_T	0.858093	0.0664656408249077	SNP	0	0.00188649083449066	-0.00258196
19	594218	chr19:594218:CGGTG:C	0.888023	0.0515757857487335	STR	0	0.00188633504967517	0.00682173
19	594607	19_594607_rs146663107_C_T	0.840194	0.0756204241741224	SNP	0	0.00189378027869214	-0.00704093
19	596891	chr19:596891:AGGAGAGGGTTGGGGT:A	0.504746	0.296927114058045	STR	0	0.00197883454927339	0.0053515
19	597771	19_597771_rs113681868_C_T	0.198115	0.7030826412176	SNP	0	0.00232396110530475	-0.000989807
19	597957	19_597957_rs67376723_C_T	0.21486	0.667844428604454	SNP	0	0.00228842943681551	-0.00106545
19	599102	19_599102_rs72972200_C_T	0.229987	0.638296711755567	SNP	0	0.00225723838657144	-0.00160213
19	599551	19_599551_rs187981568_G_A	0.621695	0.206422625443717	SNP	0	0.00192960693544297	-0.00683982
19	599623	chr19:599623:C:CA	0.205359	0.687486259137642	STR	0	0.00230198744877486	-0.00223453
19	599624	chr19:599624:AAAAAAAAAAAAAAA:AAAAAAAAAAAAAAAA	0.190569	0.719947744956392	STR	0	0.00233403883414252	-0.00232832
19	599847	chr19:599847:CGTGTGTGTGTGTGTGTGTGTGTGTGTGTGTGTGTGTGTGTGTGTGTGTGT:CGTGTGTGTGTGTGTGTGTGTGTGTGTGTGTGTGTGTGTGTGTGT	0.462328	0.33504980356115	STR	0	0.00202182273467799	-0.00249471
19	599847	chr19:599847:CGTGTGTGTGTGTGTGTGTGTGTGTGTGTGTGTGTGTGTGTGTGTGTGTGT:CGTGTGTGTGTGTGTGTGTGTGTGTGTGTGTGTGTGTGTGTGTGTGT	0.613787	0.211982314157786	STR	0	0.00193608380303212	-0.00387615
19	599938	19_599938_19:599938_GGCTCAAGCGAT_G_GGCTCAAGCGAT_G	0.320529	0.494132671386319	SNP	0	0.00212500544774308	-0.00278752
19	599938	chr19:599938:GGCTCAAGCGAT:G	0.159074	0.798400798224361	STR	0	0.00241977907908575	-0.00171501
19	600360	19_600360_rs186674769_G_T	0.634267	0.197727883732168	SNP	0	0.00192662651906062	-0.0062143
19	600670	19_600670_rs142838361_G_T	0.431653	0.364865236383964	SNP	0	0.0020279905360967	-0.00273483
19	601373	19_601373_rs12461820_G_A	0.736723	0.132695771549812	SNP	0	0.0018969006595031	-0.0105572
19	601420	19_601420_rs117139858_C_A	0.359563	0.444225004710134	SNP	0	0.00208515801151421	-0.00288921
19	601526	chr19:601526:G:GTGGTCA	0.773544	0.111514978133037	STR	0	0.00190725873499864	-0.00767124
19	602726	19_602726_rs142260673_T_A	0.409057	0.388216171061944	SNP	0	0.00204117598118603	-0.00390489
19	603460	19_603460_rs11881654_T_C	0.79286	0.10080349186924	SNP	0	0.00189043439042269	0.00806377
19	603625	19_603625_rs56342526_T_C	0.678291	0.168583945394462	SNP	0	0.00191215451704652	0.00809438
19	603769	19_603769_rs55659726_T_C	0.52696	0.278222349566543	SNP	0	0.00196294482597625	0.00867444
19	603826	19_603826_rs56170955_C_T	0.547551	0.261575423543473	SNP	0	0.00195456860242926	0.00834856
19	603832	19_603832_rs56180027_C_T	0.934383	0.0294750716372349	SNP	0	0.00187945431490366	-0.0099665
19	603874	19_603874_rs55780677_C_T	0.666503	0.176197891440649	SNP	0	0.00191381641839727	0.00917865
19	604443	19_604443_rs117963658_G_C	0.846677	0.0722822376876051	SNP	0	0.00188298279203125	-0.0113893
19	605301	chr19:605301:T:<DEL>	0.95571	0.0196738697596878	STR	0	0.00188265324808312	-0.00947706
19	605885	19_605885_rs10408159_C_T	0.906551	0.0426077586996973	SNP	0	0.00188943694897159	-0.0135684
19	605899	19_605899_rs7252580_G_A	0.647959	0.188452473507634	SNP	0	0.00191729311970734	0.0101163
19	605968	19_605968_rs34321099_C_T	0.969046	0.0136556067758607	SNP	0	0.00188314285248192	-0.0135243
19	605985	19_605985_rs7255568_A_G	0.156362	0.80586878321671	SNP	0	0.00241878391059558	0.00264331
19	606021	19_606021_rs7252617_C_T	0.638765	0.194658888280731	SNP	0	0.00191950800633789	0.010382
19	606045	19_606045_rs62132629_C_T	0.944115	0.0249751022871701	SNP	0	0.00187976284945202	-0.00397726
19	606140	19_606140_rs10413977_C_T	0.980439	0.008579421667288	SNP	0	0.00188029902693188	-0.0137821
19	606143	19_606143_rs10424225_A_G	0.964081	0.015886476081392	SNP	0	0.00187978253971344	-0.0137958
19	606169	19_606169_rs10419399_G_A	0.921544	0.035483924144301	SNP	0	0.00187941049319218	-0.0133993
19	606258	19_606258_rs10424455_A_G	0.902419	0.0445917694020795	SNP	0	0.00189003802187604	-0.013686
19	606290	19_606290_rs10419650_G_A	0.920193	0.0361210747801297	SNP	0	0.00188792988704223	-0.0138023
19	606299	19_606299_rs149730376_C_G	0.784395	0.105465183335883	SNP	0	0.00190934461276626	-0.011958
19	606850	chr19:606850:CA:C	0.304051	0.517053563888318	STR	0	0.00213673054158292	0.00366066
19	606941	chr19:606941:GT:G	0.14916	0.826347625310731	STR	0	0.00248133802697748	0.00447253
19	607044	19_607044_rs138464895_T_C	0.850613	0.0702679842070864	SNP	0	0.00189631760867914	-0.0117853
19	607073	19_607073_rs142810549_A_G	0.86296	0.0640093342753802	SNP	0	0.00189436251987474	-0.0118231
19	607628	19_607628_rs117359794_A_G	0.789195	0.10281567491413	SNP	0	0.00190775982230573	-0.0114254
19	607637	19_607637_rs76205922_C_A	0.988846	0.0048713388961433	SNP	0	0.00187954465287243	-0.00211622
19	607825	19_607825_rs11878713_A_G	0.814511	0.0891030461534553	SNP	0	0.00190284142074404	-0.011848
19	607984	19_607984_rs3752158_G_C	0.595765	0.224925014302163	SNP	0	0.00195531857249576	-0.00288478
19	608626	chr19:608626:G:GC	0.82382	0.0841676688202386	STR	0	0.00190067630814295	-0.0113773
19	608668	19_608668_rs12974196_C_T	0.0849772	1.07069758302037	SNP	0	0.00274923261724225	-0.000513871
19	608963	19_608963_rs185639283_C_A	0.479298	0.319394383215131	SNP	0	0.00202003689814512	-0.00608671
19	612845	chr19:612845:TTTTTTTTTTTTC:TTTTTTTTTT	0.701739	0.15382438635543	STR	0	0.00190991793297479	-0.00175184
19	612854	chr19:612854:TTTC:T	0.515891	0.287442048564822	STR	0	0.00197628850766296	-0.00127542
19	613506	chr19:613506:GCGCCTGGAGGGGGAGGGGGCA:G	0.392637	0.406008777230451	STR	0	0.00205484511513188	-0.000942298
19	613827	chr19:613827:AC:A	0.8363	0.0776379032152099	STR	0	0.001896394711697	-0.00727815
19	614967	19_614967_rs11669519_T_C	0.97741	0.0099232219657123	SNP	0	0.00187955478123025	-0.00726883
19	615241	chr19:615241:GGCTCAC:G	0.0749431	1.12526834640303	STR	0	0.00270856197918634	0.0154825
19	615247	19_615247_rs62132645_C_T	0.166992	0.777304333876824	SNP	0	0.00238421473761097	-0.0010145
19	615262	19_615262_rs62132646_C_T	0.198545	0.702141045390587	SNP	0	0.00230708372405675	-0.00122126
19	615770	19_615770_rs56037529_C_T	0.377153	0.423482433412007	SNP	0	0.00208472309652374	-0.0068936
19	617023	chr19:617023:CG:C	0.204211	0.689920867975683	STR	0	0.00231156226639639	0.00196808
19	617379	19_617379_rs62132647_G_A	0.419738	0.37702171117152	SNP	0	0.00203982712923978	0.00158277
19	617386	19_617386_rs62132648_G_C	0.345219	0.461905309804805	SNP	0	0.00210341781160861	0.00156544
19	617528	chr19:617528:T:TG	0.346863	0.459842024034669	STR	0	0.00210014079076459	0.00100786
19	617614	19_617614_rs41551212_G_A	0.120297	0.91974520308153	SNP	0	0.00261027164565586	-0.00734615
19	617924	19_617924_rs41563414_G_C	0.310446	0.508013931531057	SNP	0	0.00215410680044403	-0.00666676
19	617963	19_617963_rs41546612_T_G	0.0512492	1.29031290955606	SNP	0	0.00312942113080061	-0.00682539
19	618067	19_618067_rs62132649_C_T	0.328496	0.483469914349266	SNP	0	0.00211869966040223	0.000952126
19	618148	19_618148_rs28564211_G_A	0.31395	0.503139512605632	SNP	0	0.00215057158474896	-0.00684422
19	618178	19_618178_rs62132650_G_A	0.344035	0.463397372737634	SNP	0	0.00210261766482489	0.000936306
19	618325	19_618325_rs28483696_G_A	0.360033	0.443657690729733	SNP	0	0.00210112311734145	-0.00679007
19	618851	19_618851_rs117015462_T_C	0.747449	0.126418434808478	SNP	0	0.00190834875492341	-0.0042265
19	618854	19_618854_rs11668261_G_A	0.0511632	1.29104230041542	SNP	0	0.00313262704102635	-0.00702894
19	619337	19_619337_rs55759073_G_A	0.34589	0.461061993659526	SNP	0	0.00211376325564416	-0.00661146
19	619913	19_619913_rs2074548_T_C	0.812359	0.0902520036856077	SNP	0	0.00188685592593207	0.0102675
19	620504	19_620504_rs41549114_T_C	0.243134	0.614154304916875	SNP	0	0.00224264401536767	0.00336435
19	620789	19_620789_rs113554151_G_A	0.238992	0.621616636348953	SNP	0	0.00224916420779542	0.00323579
19	620846	19_620846_rs10420056_G_A	0.411373	0.38576421613136	SNP	0	0.00205524637333754	-0.00659456
19	620945	chr19:620945:G:GCC	0.181933	0.740088519089119	STR	0	0.00237236264441232	0.00293675
19	620948	chr19:620948:GA:G	0.180782	0.742844813295587	STR	0	0.00237538694216866	0.00295749
19	620999	chr19:620999:CGCCGGGGGAGGGCGCGGGGGT:C	0.522233	0.282135688497216	STR	0	0.00196072340757048	0.0108424
19	621561	19_621561_rs10421235_C_A	0.434665	0.361845328566531	SNP	0	0.00203771000803576	-0.00623057
19	622000	19_622000_rs2238548_C_G	0.173415	0.760913339757852	SNP	0	0.0023709251106121	0.00320436
19	622207	19_622207_rs61745193_C_T	0.825604	0.0832282115820293	SNP	0	0.00188556129504291	0.0119771
19	622336	19_622336_rs2238549_T_G	0.173196	0.761462142330149	SNP	0	0.00237219713638015	0.0030605
19	623003	19_623003_rs2017580_G_A	0.192991	0.714462943538725	SNP	0	0.0023627782551805	-0.00545749
19	623064	19_623064_19:623064_TC_T_TC_T	0.224298	0.649174598877292	SNP	0	0.00227215187298735	0.00264108
19	623064	chr19:623064:TC:T	0.247397	0.606605571042166	STR	0	0.00223138342641505	0.00253546
19	623080	chr19:623080:A:AT	0.0629296	1.20114502875378	STR	0	0.00298380030821888	-0.0058711
19	623083	19_623083_rs41544516_G_A	0.548312	0.260972249325794	SNP	0	0.00194554943946879	0.0125565
19	623414	19_623414_19:623414_AG_A_AG_A	0.231667	0.635135825245851	SNP	0	0.00225837354327352	0.00256744
19	623414	chr19:623414:AG:A	0.237798	0.623791802335563	STR	0	0.00224704396417241	0.00243054
19	623670	19_623670_rs41554313_G_A	0.221452	0.654720393116673	SNP	0	0.00227631262333239	0.0023523
19	623728	19_623728_rs41542013_C_T	0.206651	0.684762488792962	SNP	0	0.00230529755289777	0.00223775
19	623729	19_623729_rs2238550_G_A	0.383871	0.415814695946409	SNP	0	0.00204011008430438	0.0111738
19	624405	19_624405_rs41558812_G_A	0.233022	0.63260307456385	SNP	0	0.00225566265437205	0.00248414
19	624429	19_624429_rs41550318_G_A	0.453332	0.343583623688035	SNP	0	0.00201258823305728	0.00151037
19	624502	19_624502_rs3815110_C_G	0.216155	0.665234714109998	SNP	0	0.00227531470676734	0.00312249
19	624683	19_624683_rs2285853_A_G	0.217535	0.662470857863438	SNP	0	0.002273001740835	0.00304371
19	624894	19_624894_rs138732981_T_A	0.465716	0.331878841319265	SNP	0	0.00201041429180615	0.000750476
19	624919	19_624919_rs2285854_G_A	0.391004	0.407818799716558	SNP	0	0.00206881030765205	-0.00532283
19	625081	19_625081_rs2285855_G_C	0.208876	0.680111457895956	SNP	0	0.00228982102869646	0.00308762
19	626046	19_626046_rs72974150_C_T	0.462405	0.334977478522066	SNP	0	0.00198757755501633	0.0116457
19	626120	19_626120_rs56049146_G_A	0.218873	0.659807809351363	SNP	0	0.00228192759673473	0.00250995
19	626162	19_626162_rs114872734_A_G	0.142103	0.847396753390667	SNP	0	0.0025163089685617	-0.00631935
19	626238	19_626238_rs149994833_G_A	0.244821	0.611151332470276	SNP	0	0.00223539918340188	0.00249661
19	626630	chr19:626630:CAA:C	0.966476	0.0148089261123862	STR	0	0.00187961461318309	0.00375249
19	626658	19_626658_rs202171524_C_CGTG	0.493422	0.306781490708468	SNP	0	0.00199776203246416	-0.0052655
19	626658	chr19:626658:C:CGTG	0.227108	0.643767567256877	STR	0	0.00226631043364978	-0.00376029
19	626696	chr19:626696:C:CAA	0.422637	0.374032485058364	STR	0	0.00201148971606968	0.0116785
19	626696	chr19:626696:C:CAAAA	0.615257	0.210943436472654	STR	0	0.00194877492834644	-0.002438
19	626696	chr19:626696:C:CAAAAAAA	0.216911	0.663718423466825	STR	0	0.00228269546020088	-0.00309206
19	626697	chr19:626697:AAAAAAAAAAAAAAA:AAAAAAAAAAAAAAAAA	0.422409	0.37426683713926	STR	0	0.00201179933128215	0.0116184
19	626697	chr19:626697:AAAAAAAAAAAAAAA:AAAAAAAAAAAAAAAAAAA	0.459907	0.337329980210182	STR	0	0.00202738462068885	-0.00242187
19	626697	chr19:626697:AAAAAAAAAAAAAAA:AAAAAAAAAAAAAAAAAAAAAA	0.268051	0.571782568242175	STR	0	0.00219094054652713	-0.00161008
19	626886	chr19:626886:T:TACAC	0.270061	0.568538128540138	STR	0	0.00219768936039066	0.00279559
19	626886	chr19:626886:T:TACACACACACACAC	0.340222	0.468237606744374	STR	0	0.00208194914185733	0.00971062
19	626887	chr19:626887:ACACACACACAC:ACACACACAC	0.135013	0.869624412568357	STR	0	0.0025404888183842	-0.00601178
19	626887	chr19:626887:ACACACACACAC:ACACACACACACACAC	0.311254	0.506885058637524	STR	0	0.00214369239356382	0.00268713
19	626887	chr19:626887:ACACACACACAC:ACACACACACACACACACACACACAC	0.319035	0.496161669691863	STR	0	0.00209999767141555	0.0106725
19	626887	chr19:626887:ACACACACACAC:ACACACACACACACACACACACACACACAC	0.41574	0.381178188282947	STR	0	0.00204082325994193	-0.00208573
19	626887	chr19:626887:ACACACACACACATATATATATATATATAAAATAACATATATATATA:ACACACACACACACACACACACACACACATATATATATATATATATAAAATAACATATATATATA	0.416828	0.38004311543536	STR	0	0.00203851726446858	-0.00151393
19	626887	chr19:626887:ACACACACACACATATATATATATATATAAAATAACATATATATATA:ACACACACACACACACACACACACACATATATATATATATATAAAATAACATATATATATA	0.373241	0.428010655665795	STR	0	0.00204985168444705	0.0108436
19	626887	chr19:626887:ACACACACACACATATATATATATATATAAAATAACATATATATATA:ACACACACACACACACATATATATATATATATAAAATAACATATATATATA	0.249531	0.602875492955936	STR	0	0.00222708623594869	0.00235493
19	626887	chr19:626887:ACACACACACACATATATATATATATATAAAATAACATATATATATA:ACACACACACACATATATATATATGTAAAATAACATATATATATA	0.127371	0.894929441495466	STR	0	0.00257079482807876	-0.00592935
19	627033	19_627033_rs80230504_A_G	0.243367	0.61373831143682	SNP	0	0.00224217298505514	-0.00487486
19	627147	chr19:627147:C:CT	0.168597	0.773150157439849	STR	0	0.00240074992780659	0.00299295
19	627148	chr19:627148:A:AT	0.481213	0.317662648680483	STR	0	0.00200286304243813	-0.0038186
19	627148	chr19:627148:ATTT:A	0.0859483	1.06576270894692	STR	0	0.00279400068472768	-0.0063632
19	627198	19_627198_rs3786999_C_T	0.425334	0.371269899622698	SNP	0	0.00200993359282686	0.0116137
19	627394	19_627394_rs3787000_C_T	0.393069	0.405531206141296	SNP	0	0.00203264286397675	0.0114698
19	627395	19_627395_rs151020743_G_A	0.433522	0.362988858427294	SNP	0	0.00203597274020417	-0.00546773
19	627398	19_627398_rs3787001_C_G	0.467154	0.330539928159603	SNP	0	0.00198501117335737	0.0116312
19	627924	chr19:627924:C:CAAA	0.330717	0.480543480270957	STR	0	0.00207875396181556	0.0139742
19	627924	chr19:627924:CA:C	0.140227	0.853168357110782	STR	0	0.0025202157841141	-0.00578931
19	628181	19_628181_rs10419855_C_T	0.128619	0.890694871336754	SNP	0	0.00250836122940801	0.00393684
19	628474	19_628474_rs72974157_G_T	0.440664	0.355892427683784	SNP	0	0.00200011904170339	0.0116762
19	628550	19_628550_rs10411491_T_C	0.274518	0.561429173820882	SNP	0	0.00219464578971551	-0.00531685
19	628631	chr19:628631:T:TG	0.200463	0.697965774558408	STR	0	0.00231032174986967	0.00223566
19	628828	19_628828_rs1609755_C_A	0.140208	0.853227205650863	SNP	0	0.00252761973697002	-0.00715158
19	629303	19_629303_rs2283575_C_T	0.46849	0.329299674768026	SNP	0	0.00198474825121098	0.01139
19	629438	19_629438_rs2283576_G_C	0.0392046	1.40666297284151	SNP	0	0.00329735869755055	-0.00471049
19	629503	19_629503_rs2283577_G_A	0.0447612	1.34909827901606	SNP	0	0.00320700466209856	-0.00520409
19	629846	19_629846_rs11550305_G_A	0.0880908	1.05506944593378	SNP	0	0.00277725414299634	-0.00602931
19	630396	19_630396_rs12611142_C_G	0.470738	0.327220742156137	SNP	0	0.00198382109115991	0.0112589
19	630486	19_630486_rs12611157_C_T	0.642432	0.192172834670075	SNP	0	0.00192114643905128	0.00795875
19	630487	19_630487_rs139622969_G_A	0.0458118	1.33902264394298	SNP	0	0.00300001191667343	0.0149445
19	630536	19_630536_rs12609122_T_G	0.465423	0.332152158809774	SNP	0	0.00198685108876095	0.0111906
19	630665	19_630665_rs10402078_G_A	0.270294	0.568163594685339	SNP	0	0.00220117825352062	-0.00514914
19	630699	19_630699_rs10402097_G_C	0.27689	0.557692728700947	SNP	0	0.0021917657111018	-0.00514968
19	630833	19_630833_rs11669897_G_T	0.308683	0.510487287620236	SNP	0	0.00213518612168184	-0.000850476
19	631157	chr19:631157:T:TA	0.175337	0.756126428456894	STR	0	0.0023795061354901	0.00208176
19	631338	chr19:631338:A:AG	0.657372	0.182188798131586	STR	0	0.00191206272670152	0.00975461
19	631338	chr19:631338:A:AGG	0.215308	0.666939833198772	STR	0	0.0022863679586469	0.00154981
19	631564	19_631564_rs10409340_G_A	0.335867	0.473832664875061	SNP	0	0.00211918803211097	-0.00492399
19	631574	19_631574_rs145176510_G_A	0.378418	0.422028213933166	SNP	0	0.00210116468341892	-0.00844942
19	631640	19_631640_rs116321813_G_A	0.475836	0.322542703934092	SNP	0	0.00202737030779843	-0.00925487
19	631681	19_631681_rs115414704_C_T	0.458964	0.338221378110892	SNP	0	0.00203856278399817	-0.00921763
19	632022	19_632022_rs199568444_C_CT	0.35693	0.44741694801827	SNP	0	0.00209890821936687	-0.00551196
19	632022	chr19:632022:C:CT	0.299389	0.523764160329177	STR	0	0.00216137207855194	-0.00514254
19	632237	19_632237_rs151155563_G_GT	0.298012	0.525766247907451	SNP	0	0.00215272819666301	0.000717294
19	632237	chr19:632237:G:GT	0.423964	0.372671019032548	STR	0	0.0020342072374292	0.000623433
19	632300	19_632300_rs55860433_G_A	0.0997991	1.00087337521359	SNP	0	0.00265538576836311	-0.00286672
19	632443	19_632443_rs55984425_A_T	0.0677156	1.1693112690776	SNP	0	0.00287905625187823	-0.00277817
19	632494	19_632494_rs12610820_G_C	0.579842	0.236690330361468	SNP	0	0.00193264165155294	0.0138897
19	632534	chr19:632534:GC:G	0.677475	0.169106726375878	STR	0	0.00192420640990498	-0.000501604
19	632535	chr19:632535:C:CGGGG	0.492397	0.307684601734659	STR	0	0.00201679643292974	-0.00916386
19	632675	19_632675_rs12609008_C_T	0.650387	0.186828148048504	SNP	0	0.00191252454775526	0.0133233
19	632737	19_632737_rs10153476_C_T	0.565891	0.247267213082553	SNP	0	0.00197944239795267	-0.0103604
19	633013	19_633013_rs56090114_G_A	0.0844534	1.07338286152796	SNP	0	0.00274783907267573	-0.00271336
19	633529	chr19:633529:G:GGCGCCGCCGCCGCCGCCGCC	0.956324	0.0193949449905105	STR	0	0.0018793736436441	-0.00812473
19	633529	chr19:633529:G:GGCGCCGCCGCCGCCGCCGCCGCC	0.105094	0.97842207789444	STR	0	0.00262830440555106	-0.00294333
19	633618	19_633618_rs9304925_C_A	0.153461	0.814001976127031	SNP	0	0.00243397475229845	-0.00236308
19	633962	chr19:633962:C:CT	0.937849	0.0278670803264486	STR	0	0.001884378403047	0.0103013
19	633962	chr19:633962:CT:C	0.211808	0.67405764059189	STR	0	0.00228880409649157	-0.00228143
19	633963	chr19:633963:TTTTTTTTTTTTTTTTT:TTTTTTTTTTTTTTTT	0.270396	0.567999737252505	STR	0	0.00218894000350722	-0.0018968
19	633963	chr19:633963:TTTTTTTTTTTTTTTTT:TTTTTTTTTTTTTTTTTT	0.816433	0.0880794495362502	STR	0	0.00190077363506391	0.00980763
19	634079	19_634079_rs117491058_T_G	0.223739	0.650258307327063	SNP	0	0.00227345989250727	-0.000285041
19	635358	19_635358_rs55968972_C_T	0.471838	0.326207085651053	SNP	0	0.00200496221014712	0.00125165
19	635486	19_635486_rs58223009_C_G	0.0981867	1.00794733612137	SNP	0	0.00265523377519972	-0.00161561
19	636156	19_636156_19:636156_AAAG_A_AAAG_A	0.102772	0.988125191779057	SNP	0	0.00263149675292995	-0.00175218
19	636156	chr19:636156:AAAG:A	0.0641628	1.19271669213636	STR	0	0.00291837991734711	-0.00347184
19	636563	19_636563_rs79208559_G_A	0.109545	0.960407440302869	SNP	0	0.00259718456531688	-0.00168666
19	637351	19_637351_rs112619738_G_A	0.72529	0.139488310370541	SNP	0	0.0019174913583877	0.00625928
19	637869	19_637869_rs72974166_C_T	0.435517	0.360994888045305	SNP	0	0.002028209747856	0.00125947
19	637909	19_637909_rs62134260_T_G	0.648674	0.187973509011073	SNP	0	0.00192308330172519	-0.00182126
19	637929	19_637929_rs10422851_C_T	0.188145	0.725507318674242	SNP	0	0.00233943100906764	-0.00221313
19	638959	19_638959_rs3829958_C_T	0.170909	0.76723506690231	SNP	0	0.00237810296313135	-0.0014953
19	639161	19_639161_rs111509883_C_T	0.779002	0.108461427323779	SNP	0	0.00189760801243732	-0.000806848
19	639355	19_639355_rs3814890_G_C	0.282878	0.548400827198817	SNP	0	0.0021741031711302	-0.00218778
19	640271	19_640271_rs3787002_C_T	0.841413	0.074990782330135	SNP	0	0.00188434028269735	0.0123133
19	640878	19_640878_rs11572857_C_A	0.970318	0.0130859121128726	SNP	0	0.00187969022328938	0.00271125
19	640934	19_640934_rs11572858_G_A	0.737869	0.132020735232698	SNP	0	0.00191082601748926	0.00702454
19	640935	19_640935_rs11572859_T_C	0.771911	0.112432770178603	SNP	0	0.00190376431213857	0.00741693
19	641215	19_641215_rs7246140_T_C	0.533389	0.272955944942657	SNP	0	0.00199037709292138	0.00856835
19	641574	chr19:641574:C:CA	0.758605	0.119984299169145	STR	0	0.00189352413883692	-0.00821453
19	641574	chr19:641574:CA:C	0.452825	0.344069604208632	STR	0	0.00203714290773338	0.00775656
19	641631	19_641631_rs8106008_C_T	0.80135	0.096177758735766	SNP	0	0.00189027350403514	-0.00461061
19	641683	19_641683_rs8100967_T_C	0.905485	0.0431187396858545	SNP	0	0.00188075158746825	-0.00657001
19	641781	19_641781_rs8109113_G_A	0.969042	0.013657399447739	SNP	0	0.00188122383803779	-0.00599912
19	641820	19_641820_rs11572871_C_T	0.177108	0.751761821207523	SNP	0	0.00242346818676431	-0.0089452
19	641895	19_641895_rs11572872_G_A	0.185621	0.731372891973837	SNP	0	0.00240114728838037	-0.00901607
19	642217	19_642217_rs10419120_C_T	0.967431	0.0143800003533595	SNP	0	0.00188112483208103	-0.00531354
19	642846	chr19:642846:CCT:C	0.384687	0.414892489865944	STR	0	0.00211688086609818	0.0146451
19	642955	19_642955_rs7260011_G_C	0.981737	0.0080048408756191	SNP	0	0.00187945608376394	-0.00511091
19	643696	19_643696_rs11572893_G_A	0.272126	0.56522996201632	SNP	0	0.00222926286312874	-0.00886238
19	644144	19_644144_rs4919875_A_G	0.912966	0.0395453958362746	SNP	0	0.00188040231544218	-0.00664769
19	644457	chr19:644457:CCCCCGGGGAAGGGCGGAGGCCAACGCCTCGGTGTTCCTCCGAT:C	0.651464	0.186109578467629	STR	0	0.00195064834942149	0.0125475
19	644479	19_644479_rs11572900_A_G	0.909444	0.0412240379306257	SNP	0	0.00188057578613687	-0.00657766
19	644491	19_644491_rs11572901_T_C	0.912285	0.0398694658473574	SNP	0	0.00188041483019352	-0.00677474
19	644849	19_644849_rs1006474_T_C	0.909616	0.0411419090826383	SNP	0	0.00188066350793892	-0.00611125
19	644865	19_644865_rs1006475_T_C	0.914814	0.0386671977204898	SNP	0	0.00188043540968708	-0.00613027
19	645462	19_645462_rs149843293_C_T	0.053872	1.26863690095599	SNP	0	0.00306377848336525	-0.00325299
19	645505	19_645505_rs190163395_G_A	0.319983	0.494873094187314	SNP	0	0.00209669580739724	-0.011577
19	645600	chr19:645600:CAA:C	0.946356	0.0239454600553416	STR	0	0.00187939143959825	-0.0122344
19	645600	chr19:645600:CAAA:C	0.567043	0.246384006442833	STR	0	0.00193398817203028	-0.0167717
19	645601	chr19:645601:AAAAAAAAAAAAAAAAAA:AAAAAAAAAAAAAAA	0.550457	0.259276601110225	STR	0	0.00194000876300426	-0.01675
19	645601	chr19:645601:AAAAAAAAAAAAAAAAAA:AAAAAAAAAAAAAAAA	0.820678	0.0858272085977902	STR	0	0.00188460073353103	-0.0125895
19	646357	19_646357_rs150383413_C_G	0.805973	0.093679506764907	SNP	0	0.00188682698503639	0.0109526
19	646507	19_646507_rs62134272_C_T	0.617354	0.209465733600972	SNP	0	0.0019302540181344	-0.00687102
19	646704	chr19:646704:GAGGAGGGCCCGCCACGCACGACCCCAGAGGGCGGCCACC:G	0.423511	0.373135305103617	STR	0	0.00205454760112866	0.00512901
19	646736	19_646736_rs145927955_C_T	0.590459	0.228810253328957	SNP	0	0.00194200842519521	-0.00594645
19	646854	19_646854_rs72974181_C_T	0.970541	0.0129861133434714	SNP	0	0.00187940905478945	-0.00439868
19	646891	19_646891_rs10403235_G_A	0.0564723	1.24816452398674	SNP	0	0.00314932391993161	-0.0157411
19	646900	19_646900_rs7249518_A_G	0.323133	0.490618687336539	SNP	0	0.00217201239363662	-0.0124354
19	647445	19_647445_rs62134273_C_T	0.679789	0.167625867228617	SNP	0	0.00189814395807375	-0.0219466
19	647462	19_647462_rs118107804_G_A	0.798219	0.0978779389211397	SNP	0	0.0019002516181259	0.00536967
19	647711	19_647711_rs114742743_G_A	0.0904789	1.04345268799898	SNP	0	0.00275506362684774	-0.00479069
19	648014	19_648014_rs3170527_A_G	0.445086	0.351556066059804	SNP	0	0.00202402505725308	0.00177246
19	648173	19_648173_rs2072104_G_C	0.290331	0.53710659003759	SNP	0	0.00216636711771889	0.00122643
19	648344	chr19:648344:TG:T	0.338147	0.470894461230581	STR	0	0.0021127769661361	0.00169824
19	649139	19_649139_rs2040737_G_A	0.795666	0.099269199596162	SNP	0	0.00189281323391022	-0.00174864
19	649148	19_649148_rs55925830_G_A	0.416117	0.380784541223688	SNP	0	0.00204350135306997	0.0013085
19	649220	chr19:649220:T:TGGGG	0.720853	0.142153289785172	STR	0	0.00190748993517353	0.00386212
19	650105	chr19:650105:A:AGGCTGGGGATGGGGACAGGCACCCCCTCCTACTCACCAGGGACCCT	0.782251	0.106653872995826	STR	0	0.00189450986734241	-0.00229871
19	650584	chr19:650584:C:CT	0.488685	0.310970991271002	STR	0	0.0020220890203696	0.0100596
19	651343	19_651343_rs10426061_G_A	0.23382	0.631118343823666	SNP	0	0.00224391063223184	-0.000579359
19	651684	19_651684_rs61754469_C_T	0.824117	0.0840111270804491	SNP	0	0.00189580538293233	0.00502792
19	651852	19_651852_rs2285751_C_T	0.544623	0.263904021897702	SNP	0	0.00199330295370637	0.00978596
19	652238	19_652238_rs11554788_A_G	0.981992	0.0078920502680477	SNP	0	0.00187943092214504	-0.000581428
19	652888	19_652888_rs72974187_C_T	0.432519	0.363994809785496	SNP	0	0.00205275471452182	0.00856511
19	653468	19_653468_rs34538684_T_C	0.925743	0.0335095631811576	SNP	0	0.00188111896349452	-0.000470208
19	653624	19_653624_rs12981407_C_G	0.236913	0.625411107815176	SNP	0	0.00229612842276672	-0.012809
19	653686	19_653686_rs117693135_C_T	0.496737	0.303873489899359	SNP	0	0.00198691541545937	-0.000496491
19	653805	19_653805_rs72974191_G_A	0.413627	0.38339111989407	SNP	0	0.00202752495365077	-0.00608324
19	655011	19_655011_19:655011_AAAG_A_AAAG_A	0.436342	0.360172982084575	SNP	0	0.00201119687953888	-0.00645832
19	655011	chr19:655011:AAAG:A	0.412491	0.384585522733396	STR	0	0.00202471081285793	-0.00750229
19	655325	chr19:655325:C:CA	0.732961	0.134919133047	STR	0	0.00191530414402052	0.00594999
19	655326	chr19:655326:AAAAAAAAAAAGAAAAA:AAAAAAAAAAAAGAAAAA	0.729497	0.13697648976933	STR	0	0.00191616553211638	0.00593413
19	655434	19_655434_rs35085693_C_T	0.180849	0.742683888316144	SNP	0	0.00241311098756769	-0.0114212
19	655655	chr19:655655:GA:G	0.13194	0.879623520255566	STR	0	0.0025781338525307	-0.0120493
19	656701	19_656701_rs4919881_T_C	0.18418	0.7347575313662	SNP	0	0.00237922346745523	0.00505081
19	656865	19_656865_rs117952367_G_A	0.664383	0.177581488653889	SNP	0	0.00192201032834471	0.00179256
19	657588	19_657588_rs4919820_T_G	0.143242	0.843929623830897	SNP	0	0.00250045938376797	0.00492274
19	658013	19_658013_rs1009628_A_G	0.131697	0.880424117963692	SNP	0	0.00253952165481086	0.00428803
19	658092	19_658092_rs3826951_C_T	0.126473	0.898002179646863	SNP	0	0.00259821208475863	-0.0116734
19	658335	19_658335_rs116941761_C_T	0.434737	0.361773395898402	SNP	0	0.0020420057670798	-0.00814806
19	658368	chr19:658368:A:AG	0.805128	0.094135069601574	STR	0	0.00188775359165927	-0.00747826
19	658420	19_658420_rs34323762_C_T	0.164924	0.78271614054021	SNP	0	0.00245686210784779	-0.0111631
19	659658	19_659658_rs7245869_C_T	0.140516	0.852274221551896	SNP	0	0.00254101105508864	-0.0115158
19	659766	chr19:659766:C:CT	0.332702	0.477944588411751	STR	0	0.00209431035708751	-0.00645385
19	659767	chr19:659767:TTTTTTTTTTTTTTTT:TTTTTTTTTTTTTTTTT	0.261166	0.583083362517571	STR	0	0.00218242815247882	-0.00577095
19	660657	19_660657_rs3787007_G_A	0.348617	0.457651438722937	SNP	0	0.00207725959714544	-0.007043
19	661080	19_661080_rs3787011_G_A	0.448715	0.348029412284749	SNP	0	0.00200069888865972	-0.00785792
19	661726	19_661726_rs56044504_G_C	0.321668	0.49259214119522	SNP	0	0.00210514897406777	-0.00656805
19	661958	19_661958_rs3826952_A_C	0.2014	0.695940533782401	SNP	0	0.0023617397541208	-0.011331
19	662140	19_662140_rs72974200_G_A	0.300383	0.522324649614297	SNP	0	0.00212797088040873	-0.00674144
19	662431	19_662431_rs4919882_T_C	0.175931	0.754657628747593	SNP	0	0.00239783658844817	0.00456154
19	662832	19_662832_rs78804476_G_A	0.923345	0.0346359982144786	SNP	0	0.0018819994844399	-4.26099e-05
19	664591	chr19:664591:CGA:C	0.426952	0.36962094770776	STR	0	0.00205860938814029	-0.00643605
19	664931	19_664931_rs6510873_G_A	0.928967	0.0319997133179351	SNP	0	0.00188082284929392	0.000633984
19	665684	19_665684_rs3761015_A_C	0.143345	0.84361745102779	SNP	0	0.00252982723813855	-0.0113216
19	665906	19_665906_rs72976206_G_C	0.131123	0.882321122978275	SNP	0	0.00257680673653604	-0.011303
19	666339	19_666339_rs12980466_G_T	0.15688	0.804432419340273	SNP	0	0.00248300448919336	-0.011249
19	666771	19_666771_rs56116943_G_C	0.679695	0.167685924840717	SNP	0	0.00191584830635672	-0.00188183
19	667118	19_667118_rs17672806_G_A	0.366123	0.436372987700475	SNP	0	0.00211356234727766	-0.00705263
19	667184	19_667184_rs62134277_G_A	0.353032	0.452185926925074	SNP	0	0.0021260890916035	-0.00684581
19	667589	19_667589_rs4996569_A_G	0.16502	0.782463417220863	SNP	0	0.00245508922835636	-0.010804
19	667854	19_667854_rs67163943_G_A	0.147362	0.831614492853866	SNP	0	0.00251032240434446	-0.0104908
19	668063	chr19:668063:CA:C	0.245981	0.609098437261791	STR	0	0.00222846895294493	-0.000801012
19	668064	chr19:668064:AAAAAAAAAAAAAAAAAAAAAAAAA:AAAAAAAAAAA	0.504661	0.297000256073206	STR	0	0.00197816177258514	-0.00373088
19	668064	chr19:668064:AAAAAAAAAAAAAAAAAAAAAAAAA:AAAAAAAAAAAAAAAAAAAAAAAA	0.253846	0.595429675637806	STR	0	0.00220405362692955	-0.0026271
19	668093	chr19:668093:CGGGTGCAGTGGCT:C	0.704965	0.151832444262774	STR	0	0.00190704076992831	-0.00430669
19	669613	chr19:669613:T:TTTTA	0.734578	0.133962082554399	STR	0	0.00191374572265024	-0.00772849
19	669613	chr19:669613:T:TTTTATTTA	0.639998	0.193821383188489	STR	0	0.00194848970697914	-0.0102606
19	669613	chr19:669613:TTTTATTTA:T	0.288258	0.540218630927824	STR	0	0.00217432665499573	0.00029655
19	669614	chr19:669614:TTTATTTATTTATTTATTTATTTATTTATTTATTTATT:TTTATTTATTTATTTATTTATTTATTTATT	0.20428	0.689774150816498	STR	0	0.0023128499380628	0.000779139
19	669614	chr19:669614:TTTATTTATTTATTTATTTATTTATTTATTTATTTATT:TTTATTTATTTATTTATTTATTTATTTATTTATTTATTTATT	0.96154	0.0170326444281652	STR	0	0.00188104427918534	-0.00784967
19	669614	chr19:669614:TTTATTTATTTATTTATTTATTTATTTATTTATTTATT:TTTATTTATTTATTTATTTATTTATTTATTTATTTATTTATTTATT	0.417828	0.379002459908521	STR	0	0.00207019445575452	-0.00922833
19	669727	19_669727_rs564304278_G_A	0.750136	0.124859991681572	SNP	0	0.00190848932413068	-0.00406314
19	669759	19_669759_rs188258311_G_A	0.366007	0.436510608506403	SNP	0	0.00211047934214059	-0.0115332
19	669799	19_669799_rs55817335_A_G	0.545189	0.263452915286914	SNP	0	0.00196321714396219	-0.00141113
19	671492	chr19:671492:T:TA	0.260703	0.583853971225421	STR	0	0.00224811597328867	-0.00701031
19	671493	chr19:671493:AAAAAAAAAAAAAAA:AAAAAAAAAAAAAAAA	0.24553	0.609895436174566	STR	0	0.00226684158234691	-0.00551618
19	671856	19_671856_rs72976216_T_A	0.212875	0.671875339029343	SNP	0	0.00226019220390505	-0.0063858
19	672244	chr19:672244:C:CA	0.376009	0.424801759850108	STR	0	0.00208885564876471	0.0026137
19	672244	chr19:672244:CA:C	0.777226	0.109452679678455	STR	0	0.00189400682203422	0.00647995
19	672245	chr19:672245:AAAAAAAAAAAAAAAGAAAGAAAAAGAAAA:AAAAAAAAAAAAAAAAGAAAGAAAAAGAAAA	0.395322	0.403049016133276	STR	0	0.00207204549338647	0.00264481
19	672245	chr19:672245:AAAAAAAAAAAAAAAGAAAGAAAAAGAAAA:AAAAAAAAAAAAAAGAAAGAAAAAGAAAAGAAAA	0.781428	0.107111031263744	STR	0	0.00189398609256264	0.00567458
19	672265	chr19:672265:A:AAAAAG	0.81269	0.0900750841274923	STR	0	0.00188974758492455	0.00531295
19	672487	chr19:672487:C:CA	0.954927	0.0200298270643636	STR	0	0.00188508258664033	-0.015914
19	672488	chr19:672488:AAAAAAAAAAAAAAAAA:AAAAAAAAAAAAAAAAAA	0.907209	0.0422926499955368	STR	0	0.00189045772326091	-0.0158799
19	673105	19_673105_rs111527185_C_T	0.800672	0.0965453587766022	SNP	0	0.00189762813869632	0.00557713
19	673790	19_673790_rs111682656_C_T	0.40531	0.392212681007276	SNP	0	0.00201550179716126	-0.0120116
19	674566	19_674566_rs3761016_C_T	0.889622	0.0507944856985491	SNP	0	0.00188663146804147	-0.00526817
19	675106	19_675106_rs2301741_C_T	0.940796	0.0265045377620062	SNP	0	0.00188223688163247	-0.00537461
19	675513	19_675513_rs2301742_T_G	0.881182	0.0549343828110068	SNP	0	0.00188796475754815	-0.00600028
19	675679	chr19:675679:G:GCACACACA	0.851454	0.0698388099278083	STR	0	0.0018849976119808	0.00582183
19	675680	chr19:675680:CGCACACACACACACACACACACACACACAC:CACACACACACACACACACACACACACACACACACACAC	0.714894	0.145758347888177	STR	0	0.00191848850592391	0.00525059
19	675680	chr19:675680:CGCACACACACACACACACACACACACACAC:CGCACACACACACACACACACACACAC	0.570759	0.24354723162131	STR	0	0.00195448842632795	0.00234404
19	675680	chr19:675680:CGCACACACACACACACACACACACACACAC:CGCACACACACACACACACACACACACAC	0.00511402	2.29123757785981	STR	0	0.00507291117576103	-0.00201815
19	675680	chr19:675680:CGCACACACACACACACACACACACACACAC:CGCACACACACACACACACACACACACACACAC	0.882354	0.0543571411695271	STR	0	0.00188018383193966	-0.0140191
19	675680	chr19:675680:CGCACACACACACACACACACACACACACAC:CGCGCACACACACACACACACACACACACACACAC	0.375785	0.425060559379833	STR	0	0.00203024540488628	-0.0159424
19	675680	chr19:675680:CGCACACACACACACACACACACACACACAC:CGCGCACACACACACACACACACACACACACACACAC	0.848602	0.0712959490153842	STR	0	0.00188733959323317	0.00120621
19	675680	chr19:675680:CGCACACACACACACACACACACACACACAC:CGCGCGCACACACACACACACACACACACACACACACACAC	0.833087	0.0793096424744023	STR	0	0.0018894625344491	-0.00139881
19	675955	19_675955_rs117565802_G_C	0.00966056	2.01499769782253	SNP	0	0.00431665070519394	-0.0048767
19	676047	19_676047_rs79116278_C_A	0.0184294	1.73448880373539	SNP	0	0.00390283563450433	0.00597838
19	676343	chr19:676343:C:CGCCCGCG	0.910431	0.0407529630538723	STR	0	0.00187952937703129	0.0213609
19	676375	chr19:676375:GC:G	0.915121	0.0385214784384441	STR	0	0.00188293469931089	0.0045744
19	676559	19_676559_rs62134281_G_A	0.783352	0.106043043426132	SNP	0	0.00189353140379189	-0.00544372
19	676610	chr19:676610:C:CGCGGCG	0.369949	0.431858142271394	STR	0	0.00204560296479461	-0.0104922
19	676611	chr19:676611:GCGGCGGCGGCGGCGGGGGCG:GCGGCGGCGGCGGCGGCGGCGGGGGCG	0.352668	0.452633945078488	STR	0	0.00206070064039565	-0.0102546
19	676904	19_676904_19:676904_CGA_C_CGA_C	0.78362	0.105894488222485	SNP	0	0.00189242054976069	-0.00691698
19	676904	chr19:676904:CGA:C	0.993522	0.0028225116716128	STR	0	0.00187954337672902	-0.00560414
19	677422	19_677422_rs55846824_G_A	0.334112	0.476107925917712	SNP	0	0.00207241223222232	-0.0119584
19	677577	19_677577_19:677577_TG_T_TG_T	0.350597	0.455191804411705	SNP	0	0.00206635870128302	-0.008876
19	677577	chr19:677577:TG:T	0.304944	0.515779907289151	STR	0	0.00210588105099352	-0.0106523
19	677646	19_677646_rs62134282_C_T	0.596965	0.224051130767539	SNP	0	0.00193670181335603	0.00754355
19	678508	chr19:678508:T:TG	0.519014	0.284820927236817	STR	0	0.00195536726473888	-0.0109623
19	678514	19_678514_rs557250007_T_G	0.36908	0.432879488060839	SNP	0	0.0020418363334358	-0.0125178
19	680001	chr19:680001:A:ACCC	0.574554	0.240669147480633	STR	0	0.00194155066045043	0.00835055
19	680001	chr19:680001:A:ACCCC	0.38415	0.415499162475889	STR	0	0.00209518534095188	-0.0107284
19	680009	chr19:680009:C:CCT	0.0145866	1.83604592629134	STR	0	0.00392226887348546	-0.00571635
19	680080	19_680080_rs567903764_C_CCGGTCCCG	0.43571	0.360802472437482	SNP	0	0.00199596748493891	-0.0120034
19	680080	chr19:680080:C:CCGGTCCCG	0.302796	0.518849866257176	STR	0	0.00210334974733284	-0.0121609
19	680195	19_680195_rs138448973_G_A	0.300906	0.52156915243635	SNP	0	0.00210556555139585	-0.0121017
19	680874	19_680874_rs34067740_C_T	0.165547	0.781078685013096	SNP	0	0.00240802876912449	-0.00327752
19	680943	19_680943_rs58265572_G_T	0.0367587	1.43463985617629	SNP	0	0.00329047548963701	0.000703665
19	681061	19_681061_rs60378022_C_T	0.0366559	1.43585611294045	SNP	0	0.00329025639607006	0.000476724
19	681195	19_681195_rs28364867_C_CG	0.627406	0.202451332379696	SNP	0	0.00193772895219302	-0.000353049
19	681195	chr19:681195:C:CG	0.609993	0.214675148724998	STR	0	0.00194390446205295	-0.000270608
19	682010	19_682010_rs13730_G_T	0.210654	0.67643028986524	SNP	0	0.00229307201632156	-0.00178979
19	682073	19_682073_rs72976224_G_A	0.326291	0.486394905078942	SNP	0	0.00207820207878806	-0.012488
19	682501	chr19:682501:CAAG:C	0.126299	0.898600088052755	STR	0	0.00244410808822759	0.0154722
19	682880	19_682880_rs35799448_G_A	0.152075	0.817942174865039	SNP	0	0.00239534734751667	0.00834667
19	683221	19_683221_rs1046253_A_G	0.565584	0.247502884943117	SNP	0	0.00196194519537041	-0.000474354
19	683383	chr19:683383:C:CAAAG	0.647648	0.188660971279668	STR	0	0.0019310104216359	-0.000322982
19	683716	19_683716_rs114241425_C_T	0.235039	0.628860069304864	SNP	0	0.00225967105159164	0.000705294
19	683719	19_683719_rs2057714_T_C	0.567452	0.24607086896617	SNP	0	0.00196091839241608	-0.000352372
19	683890	chr19:683890:CAAA:C	0.593649	0.226470259428251	STR	0	0.0019611193388589	0.00810146
19	683890	chr19:683890:CAAAA:C	0.00410955	2.38620573121797	STR	0	0.00527650818944359	-0.0029655
19	684194	19_684194_rs12973335_A_G	0.726182	0.138954520222848	SNP	0	0.0019104972174343	0.000473967
19	684258	chr19:684258:C:CA	0.548543	0.260789322636665	STR	0	0.00192943585009719	0.0232115
19	684258	chr19:684258:CA:C	0.936675	0.0284110710018601	STR	0	0.00188525890597768	0.0116385
19	684258	chr19:684258:CAA:C	0.223442	0.650835189976777	STR	0	0.00232452864919908	0.0114086
19	684259	chr19:684259:AAAAAAAAAAAAAAAAAAA:AAAAAAAAAAAAAAAAA	0.241151	0.617710932814952	STR	0	0.00228776572366907	0.0108138
19	684259	chr19:684259:AAAAAAAAAAAAAAAAAAA:AAAAAAAAAAAAAAAAAA	0.961652	0.0169820608337782	STR	0	0.00187949770631757	0.0109704
19	684259	chr19:684259:AAAAAAAAAAAAAAAAAAA:AAAAAAAAAAAAAAAAAAAA	0.625227	0.203962275537977	STR	0	0.00190715456795743	0.0235837
19	684288	19_684288_rs140142948_G_A	0.298477	0.525089129050293	SNP	0	0.00210706906187286	-0.0124488
19	684359	19_684359_rs138248777_A_G	0.958472	0.0184205697166553	SNP	0	0.0018798708846034	-0.000345947
19	684395	19_684395_rs144215216_C_T	0.307719	0.51184568756663	SNP	0	0.00209704790480836	-0.0124461
19	684428	chr19:684428:AAAT:A	0.125208	0.902367921566019	STR	0	0.00256075160702907	0.00472179
19	684429	chr19:684429:AATAATAATAATAATAATAATAATAACAACAACAACAACAA:AATAATAATAATAATAATAATAACAACAACAACAACAA	0.137802	0.860744479216052	STR	0	0.00251099257195964	0.00465282
19	684642	19_684642_rs140363062_C_T	0.31243	0.50524727118106	SNP	0	0.00209226454001399	-0.0124048
19	684684	19_684684_rs12984201_G_C	0.772315	0.11220553015714	SNP	0	0.00190611312288269	0.00614247
19	684755	chr19:684755:T:TA	0.852064	0.0695277833988442	STR	0	0.0018859655317579	0.00166166
19	684778	19_684778_rs35656404_G_T	0.935665	0.0288796156777931	SNP	0	0.00188227922552175	0.00426417
19	684783	19_684783_rs34666941_C_T	0.217018	0.663504243218418	SNP	0	0.00227435514848806	-0.000458135
19	684812	19_684812_rs12984692_G_A	0.755835	0.121573001338129	SNP	0	0.00190195567191209	-0.000680417
19	684831	19_684831_rs35752129_C_T	0.593089	0.226880130735848	SNP	0	0.00195773212216444	-0.00621123
19	684903	19_684903_rs188463212_G_C	0.302171	0.519747218171442	SNP	0	0.00210377268260753	-0.0122028
19	685226	19_685226_rs56146635_A_T	0.314505	0.502372445750832	SNP	0	0.0020889498782185	-0.0128189
19	685246	19_685246_rs150687455_C_A	0.584613	0.233131531493992	SNP	0	0.00194317544203981	-0.0060088
19	685481	19_685481_rs2285754_C_T	0.57013	0.244026106002244	SNP	0	0.00195979227386578	-0.000371357
19	685505	19_685505_rs12986110_C_T	0.117212	0.931027923582442	SNP	0	0.00251914074046922	0.00819911
19	685661	19_685661_rs12986403_C_T	0.150899	0.821313638262322	SNP	0	0.00240047853218062	0.00799162
19	685833	19_685833_rs56125026_G_T	0.294808	0.530460735505272	SNP	0	0.00210947118881655	-0.0129887
19	685985	19_685985_rs62131270_G_C	0.426648	0.369930285871023	SNP	0	0.00203465110894485	1.07054e-05
19	686162	19_686162_rs12609520_C_T	0.715327	0.145495382211671	SNP	0	0.00191032545458936	-0.000315658
19	686181	19_686181_rs12611332_G_A	0.719626	0.142893154036125	SNP	0	0.0019092723446118	-0.000271302
19	686234	19_686234_rs12609526_C_T	0.751449	0.124100489155815	SNP	0	0.00190247523905429	-0.000333134
19	686344	19_686344_rs12983321_T_A	0.15287	0.815677734422843	SNP	0	0.00239603887394302	0.00773108
19	686574	19_686574_rs10439151_C_T	0.735819	0.133229002195812	SNP	0	0.00190544745911725	-5.05059e-05
19	686715	19_686715_rs8105856_T_G	0.534156	0.272331888954505	SNP	0	0.00197592345157438	-0.00025194
19	686791	19_686791_rs10439152_C_T	0.41332	0.383713579282808	SNP	0	0.00202703466538023	0.00530271
19	687078	19_687078_rs72618587_G_A	0.87805	0.0564807527660866	SNP	0	0.00189002892427592	-0.0123605
19	687112	19_687112_rs72618588_G_A	0.877676	0.0566657772387989	SNP	0	0.00189007074361192	-0.0123493
19	687279	19_687279_rs12976484_T_C	0.922065	0.0352384627356238	SNP	0	0.00188520873785314	0.00875112
19	687358	19_687358_rs72978205_C_T	0.271514	0.566207772093587	SNP	0	0.00213734998034176	-0.0129687
19	687407	19_687407_rs72978206_G_T	0.273428	0.563157014190853	SNP	0	0.00213483034418649	-0.0129963
19	687428	19_687428_rs143414511_T_C	0.270414	0.567970827651435	SNP	0	0.00213871871643023	-0.0129758
19	687466	19_687466_rs183439563_C_T	0.27037	0.568041498962887	SNP	0	0.00213863691446259	-0.0130171
19	687467	19_687467_rs187934848_A_G	0.276017	0.559064168736136	SNP	0	0.00213166847475432	-0.0129798
19	687552	19_687552_rs148375870_G_T	0.268343	0.571309729242325	SNP	0	0.00214176474019301	-0.0128655
19	687701	19_687701_rs56269920_A_G	0.267894	0.572037013140846	SNP	0	0.00214236899001941	-0.0128574
19	687729	19_687729_rs56279253_T_G	0.343183	0.464474233611947	SNP	0	0.00206380347623036	-0.0120224
19	687773	19_687773_rs7359915_A_G	0.775764	0.110270378079751	SNP	0	0.00189782931381355	-0.000252094
19	687799	19_687799_rs7359916_A_C	0.466061	0.331557237323667	SNP	0	0.00199421705081027	0.00499889
19	687835	19_687835_rs7359958_T_C	0.949004	0.0227319570413411	SNP	0	0.00188116851321829	0.00156598
19	687973	19_687973_rs56159796_A_C	0.271856	0.565661077456694	SNP	0	0.00213674601301062	-0.0130182
19	688243	19_688243_rs61622571_C_T	0.478606	0.320021861195716	SNP	0	0.00200508222159868	0.00102497
19	688344	chr19:688344:C:CT	0.683809	0.165065187504597	STR	0	0.00191412525589518	0.00182899
19	688345	chr19:688345:TTTTTTTTTTGTTTTTTT:TTTTTTTTTTTTTTTTTT	0.340209	0.468254201603414	STR	0	0.00206439764082089	-0.0128044
19	688345	chr19:688345:TTTTTTTTTTGTTTTTTT:TTTTTTTTTTTTTTTTTTT	0.680269	0.167319319478493	STR	0	0.00191000163704103	0.00590172
19	688355	19_688355_rs61602138_G_T	0.708486	0.149668727184791	SNP	0	0.00191808347483735	0.00153636
19	688379	19_688379_rs12985435_T_C	0.919952	0.0362348320880996	SNP	0	0.00188082332733253	0.00175386
19	688427	19_688427_rs12185493_G_A	0.291053	0.536027919908628	SNP	0	0.00211320443205476	-0.0131511
19	688504	19_688504_rs71174313_A_AG	0.740046	0.130741284424065	SNP	0	0.00190835769422548	-0.000156697
19	688504	chr19:688504:A:AG	0.96699	0.0145780170930841	STR	0	0.00188040396272804	0.00191176
19	688602	chr19:688602:C:CTTTT	0.639965	0.193843777145043	STR	0	0.00194669881730103	0.00794836
19	688765	19_688765_19:688765_ATTT_A_ATTT_A	0.259575	0.585737137314172	SNP	0	0.00216007060235923	-0.0109705
19	688765	chr19:688765:ATTT:A	0.268642	0.570826087935737	STR	0	0.00214030742497773	-0.0131843
19	688846	19_688846_rs12185495_G_A	0.289892	0.537763769480445	SNP	0	0.00211460186832679	-0.0131338
19	689004	19_689004_rs12609586_G_T	0.905908	0.0429159051058551	SNP	0	0.00188419799402972	0.00160543
19	689222	chr19:689222:G:GGGGCTGGAA	0.350125	0.455776878168375	STR	0	0.00204994136826797	-0.0151389
19	689258	chr19:689258:G:GGAAGGGTGGTCCAGGGGTTAGCAGGTGACGAGGGCGCTAGAAGGGTGGTCCACAGGTTAGCAGGAGATGATGGGGCCA	0.328067	0.484037452755332	STR	0	0.00207830483448634	-0.0120131
19	689377	19_689377_rs144305794_G_A	0.949988	0.0222818805708343	SNP	0	0.00187952129297431	0.00524388
19	689392	19_689392_rs148313558_C_T	0.883059	0.0540102788477729	SNP	0	0.00188236153352317	0.0051174
19	689431	19_689431_rs72978217_G_A	0.27788	0.556142709797682	SNP	0	0.00212943401062471	-0.0129657
19	689440	19_689440_rs66667242_G_A	0.925944	0.0334152781414015	SNP	0	0.00188242650677406	-0.0050803
19	689476	19_689476_rs66502878_C_T	0.919257	0.0365630543611413	SNP	0	0.00188287482667782	-0.00499708
19	689487	19_689487_rs67158626_C_T	0.93721	0.028163086142457	SNP	0	0.00188170372487273	-0.00510513
19	689590	19_689590_rs9304936_C_G	0.973971	0.0114539740530832	SNP	0	0.00187944711173826	-0.00381105
19	689791	19_689791_rs59590030_C_T	0.784582	0.105361659742484	SNP	0	0.00190536689549736	0.00791807
19	689803	19_689803_rs150763126_C_T	0.487087	0.312393461279402	SNP	0	0.00199652958420204	-0.00125831
19	689804	19_689804_rs117447804_G_A	0.012555	1.90118328295106	SNP	0	0.00423476906434395	0.00591544
19	689828	19_689828_rs139212117_C_T	0.14698	0.832741756956372	SNP	0	0.00234155199566632	0.0230837
19	689836	19_689836_rs10408751_T_G	0.846412	0.0724181880583702	SNP	0	0.00189103434008953	0.00220396
19	689858	19_689858_rs145312343_G_T	0.275718	0.559534880446653	SNP	0	0.00213243143478736	-0.0128716
19	689925	19_689925_rs10408985_T_C	0.637134	0.19576921862163	SNP	0	0.00191976953222994	0.00917307
19	689977	19_689977_rs10418290_C_T	0.856454	0.0672959579555089	SNP	0	0.00188977352984099	0.00231148
19	690000	19_690000_rs12982209_C_T	0.844559	0.073370005679236	SNP	0	0.00189446784372849	0.00796462
19	690045	19_690045_rs11085171_T_G	0.503252	0.298214490483545	SNP	0	0.00198125265568416	-0.00566514
19	690080	19_690080_19:690080_AG_A_AG_A	0.614107	0.211755952212284	SNP	0	0.00193496676201188	-0.00541032
19	690080	chr19:690080:AG:A	0.656538	0.18274013215987	STR	0	0.00192131246470606	-0.00573939
19	690203	chr19:690203:C:CG	0.473663	0.324530538690709	STR	0	0.00202098583358068	-0.00789892
19	690285	19_690285_rs61105926_T_TG	0.741559	0.12985428987487	SNP	0	0.00189654694745711	0.0088901
19	690285	chr19:690285:T:TG	0.711532	0.147805563449115	STR	0	0.00190243766053821	0.00859381
19	690309	chr19:690309:G:GA	0.524371	0.280361334694072	STR	0	0.00197898581857092	-9.32258e-05
19	690309	chr19:690309:G:GAA	0.548311	0.260973041383743	STR	0	0.00196030066964092	0.00126643
19	690310	chr19:690310:AAAAAAAAAAAAA:AAAAAAAAAAAAAA	0.627165	0.20261818618299	STR	0	0.00192554127507583	0.00707051
19	690310	chr19:690310:AAAAAAAAAAAAA:AAAAAAAAAAAAAAA	0.555046	0.25567102279027	STR	0	0.00194915396761652	0.0057795
19	690369	19_690369_rs8100278_T_C	0.725288	0.139489507946906	SNP	0	0.00190526954788894	0.00106661
19	690383	19_690383_rs8105261_C_T	0.715982	0.145097895847086	SNP	0	0.00190743779343172	0.00094633
19	690510	19_690510_rs10417261_G_T	0.761632	0.118254817339619	SNP	0	0.001893738251184	0.00825245
19	690548	19_690548_rs10422064_A_G	0.779592	0.108132626165091	SNP	0	0.00189107276937639	0.00825449
19	690639	19_690639_rs10412005_C_T	0.659738	0.180628500435202	SNP	0	0.0019375031354173	0.00693724
19	690684	19_690684_rs34606938_C_T	0.352894	0.452355725570445	SNP	0	0.00206444701654418	0.0103345
19	690719	19_690719_rs151292779_G_A	0.618049	0.208977091924103	SNP	0	0.00193251512257009	0.00498364
19	690761	19_690761_rs10422514_A_T	0.445036	0.351604856504525	SNP	0	0.00201366254559365	-0.00608841
19	690762	19_690762_rs10402839_T_G	0.444893	0.351744427439839	SNP	0	0.00201370430452852	-0.00610975
19	690814	19_690814_rs10412461_C_T	0.930936	0.031080174874984	SNP	0	0.00188441434168551	-0.0124036
19	690902	19_690902_rs8100936_T_C	0.689814	0.161267995731099	SNP	0	0.00192246316284883	0.00134002
19	690926	19_690926_rs34310921_C_T	0.774435	0.11101502764778	SNP	0	0.00190778473144471	0.00811111
19	691025	19_691025_rs8108922_C_T	0.657144	0.182339453038588	SNP	0	0.0019322913149592	0.00131247
19	691138	19_691138_rs72978228_C_T	0.0394662	1.40377468760193	SNP	0	0.00306601121316841	0.0187816
19	691243	19_691243_rs140651682_C_T	0.267932	0.571975414075702	SNP	0	0.00214102037490715	-0.0132472
19	691257	19_691257_rs145912872_A_G	0.705691	0.151385421286656	SNP	0	0.00190758411890546	0.00552632
19	691322	19_691322_rs150183237_A_G	0.345903	0.461045671354254	SNP	0	0.00214290389381389	0.0101445
19	691391	19_691391_rs35418707_G_T	0.733017	0.134885953161629	SNP	0	0.00191785896425123	0.00820729
19	691504	chr19:691504:C:CA	0.986542	0.0058844208223715	STR	0	0.0018804711899062	-0.0115472
19	691557	19_691557_rs149370143_C_T	0.269792	0.568970932378593	SNP	0	0.00213940946368707	-0.0130146
19	691833	19_691833_rs66871177_C_T	0.581256	0.235632551085315	SNP	0	0.00192688671147001	-0.0183981
19	691909	19_691909_rs4375794_T_C	0.766966	0.115223888123604	SNP	0	0.00189277954066913	0.00842658
19	692347	19_692347_rs62131271_C_T	0.187461	0.727089070584459	SNP	0	0.00234757420342813	0.000718289
19	692369	chr19:692369:AAAAAAACAAAAAAAAAA:AAAAAAACAAAAAAAAAAA	0.996025	0.001729760747197	STR	0	0.00187981377734925	0.00739416
19	692376	chr19:692376:C:CA	0.950892	0.0218688063723176	STR	0	0.00188233013895889	0.00747056
19	692419	chr19:692419:C:CCTTTTTT	0.959274	0.0180573264145794	STR	0	0.00188098115173963	-0.00586895
19	692421	chr19:692421:TTTTTTCTTTTTTTTTTTTTTT:TTTTTTCTTTTTTCTTTTTTTTTTTTTT	0.803658	0.0949287277588052	STR	0	0.00189175252554186	-0.00160272
19	692421	chr19:692421:TTTTTTCTTTTTTTTTTTTTTT:TTTTTTCTTTTTTCTTTTTTTTTTTTTTT	0.992349	0.0033355636135748	STR	0	0.00187976800161216	-0.0061825
19	692428	chr19:692428:T:TTTTTTC	0.826288	0.0828685543615826	STR	0	0.00188873379396615	-0.00160923
19	692790	19_692790_rs112418024_G_A	0.0731029	1.13606539419103	SNP	0	0.00289151055426984	0.0093377
19	692877	19_692877_rs35526822_T_C	0.715664	0.145290828523902	SNP	0	0.00190178729547463	0.00839983
19	693103	chr19:693103:A:AT	0.863503	0.063736149259021	STR	0	0.00188489552793325	0.00323511
19	693186	19_693186_rs35313848_C_T	0.610247	0.214494346915523	SNP	0	0.00196076676669443	0.00946271
19	693229	chr19:693229:C:CTT	0.872492	0.0592385464567866	STR	0	0.00188709758569439	-0.00528648
19	693425	19_693425_rs72978236_G_T	0.290333	0.537103598328223	SNP	0	0.00211404257812386	-0.0131608
19	693454	19_693454_rs9807838_C_T	0.78375	0.105822446161227	SNP	0	0.00189074047800097	0.00788946
19	693470	19_693470_rs9807910_T_C	0.766861	0.115283348441711	SNP	0	0.00189301434495459	0.00813517
19	693992	19_693992_rs180985518_G_C	0.321952	0.492208872680054	SNP	0	0.00208105503253664	-0.0129964
19	694177	19_694177_rs138945628_C_A	0.949949	0.0222997100933886	SNP	0	0.0018812608773332	0.00626188
19	694231	19_694231_rs116954600_C_T	0.422629	0.374040705798001	SNP	0	0.00200124157855242	-0.0132926
19	694241	19_694241_rs114139278_C_G	0.42585	0.370743348418462	SNP	0	0.00199926014246854	-0.0132842
19	694492	19_694492_rs190661532_C_G	0.870387	0.0602876041698236	SNP	0	0.00188286563438822	0.00614464
19	694534	19_694534_rs117983454_C_T	0.013992	1.85412020352938	SNP	0	0.00415431293220092	0.00740446
19	694561	chr19:694561:C:CAAAAAAAAAAAA	0.920217	0.0361097478827902	STR	0	0.00188547523117344	-0.0127279
19	694649	chr19:694649:CT:C	0.646626	0.1893468369507	STR	0	0.00192582372532879	-0.00509988
19	694731	19_694731_rs114741559_C_T	0.186356	0.729656619948281	SNP	0	0.00224805476510814	0.0228604
19	695272	19_695272_rs146599231_C_T	0.772715	0.11198065711695	SNP	0	0.00189714821758691	0.00327718
19	695455	19_695455_rs56412202_C_G	0.897759	0.0468402323943203	SNP	0	0.0018872427942549	-0.0115857
19	695466	19_695466_rs72978241_T_C	0.559385	0.252289183485711	SNP	0	0.0019385274428797	-0.0115145
19	695496	19_695496_rs550867578_G_A	0.942952	0.0255104140131465	SNP	0	0.00187939067345599	0.015315
19	696216	chr19:696216:TTTTTTTTCTTTTCTTTTTTTTTTT:TTTTTTTTCTTTCTTTTTTTTTTT	0.951964	0.0213794748266266	STR	0	0.00187942560963894	0.00698396
19	696224	chr19:696224:CT:C	0.948237	0.0230831026108989	STR	0	0.00187947173199932	0.00691694
19	696438	19_696438_rs186610492_A_C	0.451004	0.345819606303361	SNP	0	0.00198414455526919	-0.0134675
19	696905	19_696905_rs12975365_C_T	0.891498	0.0498796267902958	SNP	0	0.00188256598595038	0.000766561
19	697254	chr19:697254:C:CA	0.496607	0.303987163073949	STR	0	0.00197293075230043	0.00824042
19	697254	chr19:697254:C:CAA	0.654827	0.183873421946009	STR	0	0.00191262876645415	0.0121636
19	697514	19_697514_rs4372812_A_C	0.888092	0.0515420420786824	SNP	0	0.00188267539750009	0.00124678
19	697818	19_697818_rs36098180_C_T	0.723461	0.140584875659408	SNP	0	0.00191208620528538	-0.00363193
19	697829	19_697829_rs2079745_T_C	0.854922	0.0680735069266302	SNP	0	0.00188522590438811	0.00185758
19	698390	19_698390_rs28706111_C_G	0.13419	0.872279847107681	SNP	0	0.00241214596830353	0.0175879
19	698434	chr19:698434:G:GT	0.764011	0.116900388538302	STR	0	0.00188762858511682	0.0178632
19	698435	chr19:698435:TTTTTTTTTTTTTTTTT:TTTTTTTTTTTTTTTTTA	0.929183	0.0318987444957048	STR	0	0.00187981382405944	-0.00639101
19	698435	chr19:698435:TTTTTTTTTTTTTTTTT:TTTTTTTTTTTTTTTTTT	0.671022	0.173263240901091	STR	0	0.00190297204508783	0.0176149
19	698451	chr19:698451:T:TA	0.936271	0.0285984282170816	STR	0	0.00187963246426726	-0.00652405
19	698493	chr19:698493:G:GA	0.786079	0.104533805690881	STR	0	0.00188735303206455	0.0138945
19	698494	chr19:698494:T:TCTGTCGCCAGGCTGGAGTGCAATGGCGC	0.774838	0.110789088539366	STR	0	0.00188867996148423	0.0139349
19	699245	19_699245_rs72978252_G_A	0.600103	0.221774202128772	SNP	0	0.00192270374871528	-0.0132099
19	699325	chr19:699325:AGCCCTGCCACACAGTGAG:A	0.479006	0.31965904660512	STR	0	0.00197834594459201	-0.00943918
19	700650	19_700650_rs117115496_G_C	0.967274	0.0144504857594638	SNP	0	0.00187955581969401	0.00157696
19	700766	chr19:700766:T:TA	0.25436	0.594551183688424	STR	0	0.00217304063307744	-0.00977415
19	700850	19_700850_rs144613738_C_T	0.0238587	1.62235322362492	SNP	0	0.00362100667020215	-0.000324395
19	700979	chr19:700979:TTC:T	0.948287	0.0230602031125533	STR	0	0.0018889827108981	0.0203263
19	700980	chr19:700980:TC:T	0.17271	0.762682515825204	STR	0	0.00232980323524745	-0.00909053
19	700982	chr19:700982:TTTTTTTTTTTTTTTTTT:TTTTTTTTTTTTTT	0.55897	0.252611500135188	STR	0	0.00196003732287176	-0.00103986
19	700982	chr19:700982:TTTTTTTTTTTTTTTTTT:TTTTTTTTTTTTTTT	0.939336	0.0271790330325833	STR	0	0.00187936490518204	-0.00855325
19	700982	chr19:700982:TTTTTTTTTTTTTTTTTT:TTTTTTTTTTTTTTTT	0.81465	0.0890289381516912	STR	0	0.00191200592729257	0.0197373
19	700997	chr19:700997:TTTG:T	0.390098	0.408826276274188	STR	0	0.00206154331992681	-0.00107161
19	700998	chr19:700998:TTG:T	0.427207	0.369361639789269	STR	0	0.00200269363121819	-0.0118807
19	701160	chr19:701160:AT:A	0.374841	0.426152912181509	STR	0	0.00205033178889869	-0.00738655
19	701161	chr19:701161:TTTTTTTTTTTTTTTT:TTTTTTTTTTTTTT	0.23992	0.619933547248529	STR	0	0.00218323202150694	-0.0123815
19	701161	chr19:701161:TTTTTTTTTTTTTTTT:TTTTTTTTTTTTTTT	0.307145	0.512656550147719	STR	0	0.00211227452705098	-0.00803185
19	701928	chr19:701928:C:CA	0.918074	0.0371223117220512	STR	0	0.00189011816368068	0.0166679
19	702423	chr19:702423:TTGGAAAAAAAAAAAAA:TCGGAAAAAAAAAAAAA	0.547332	0.261749159902162	STR	0	0.00199548246091585	0.0135264
19	703698	chr19:703698:C:CAGA	0.956726	0.0192124234837074	STR	0	0.00188229871316403	0.00965719
19	703700	chr19:703700:GT:G	0.95931	0.0180410283516847	STR	0	0.00188212844252267	0.00966114
19	703702	chr19:703702:CG:C	0.958742	0.0182982468973049	STR	0	0.00188216444862044	0.00965719
19	703707	chr19:703707:A:AG	0.958747	0.0182959819847974	STR	0	0.00188216716741585	0.00966666
19	704485	19_704485_rs79428377_C_T	0.770898	0.113003081051031	SNP	0	0.00189371341402012	-0.00617851
19	705302	19_705302_rs758481_A_C	0.70887	0.149433402982359	SNP	0	0.00192870687955571	0.0128512
19	705575	19_705575_rs28505280_T_C	0.262064	0.581592634433674	SNP	0	0.00224122092623591	0.00732973
19	705852	19_705852_rs12461556_C_G	0.917934	0.0371885437075156	SNP	0	0.00188072513732085	-0.00292297
19	706268	19_706268_rs150303169_C_T	0.444927	0.351711238677187	SNP	0	0.00197530685735703	0.0213342
19	708388	chr19:708388:A:ATTCATCGGCCTAC	0.229953	0.638360920184543	STR	0	0.00219592568427263	0.0180802
19	708728	19_708728_rs116493636_G_A	0.461662	0.335675871321705	SNP	0	0.00198132078133595	0.0143542
19	709902	chr19:709902:C:CTG	0.988703	0.0049341480715624	STR	0	0.00187936848412518	-0.00191835
19	709911	chr19:709911:T:TG	0.651561	0.186044918825915	STR	0	0.00193854001501781	0.00645298
19	709912	chr19:709912:G:GT	0.190213	0.720759804773316	STR	0	0.0022875836123406	0.0105284
19	710692	chr19:710692:CG:C	0.478464	0.320150733309318	STR	0	0.00200922217575195	-0.00224183
19	710768	19_710768_rs59316835_T_C	0.376285	0.424483093790341	SNP	0	0.00203853859704939	0.0135794
19	710831	19_710831_rs56047863_G_C	0.373561	0.427638470688479	SNP	0	0.00205295976783348	0.00927848
19	710847	19_710847_rs114029141_G_T	0.372477	0.428900539241795	SNP	0	0.00204811006065475	0.011148
19	710886	19_710886_rs11878916_G_A	0.232399	0.633765745022741	SNP	0	0.00223528982313881	0.00473714
19	711637	19_711637_rs11671100_C_A	0.120218	0.920030501423041	SNP	0	0.00258141417179303	-0.00357638
19	711886	19_711886_rs139282268_C_A	0.856274	0.0673872427444893	SNP	0	0.00188560936083182	-0.00399883
19	712045	chr19:712045:C:CA	0.311777	0.506155926162937	STR	0	0.0021082425215736	0.00952766
19	712079	19_712079_rs11085181_G_C	0.0366782	1.43559198568601	SNP	0	0.00324538618475323	0.00342184
19	712118	19_712118_rs11668902_G_T	0.458208	0.338937332594188	SNP	0	0.00199254749126621	0.00942793
19	712340	19_712340_rs11085183_T_C	0.0514145	1.28891438330198	SNP	0	0.00297259054008847	0.00737256
19	712351	19_712351_rs11672187_C_T	0.513068	0.289825071403478	SNP	0	0.00196046435088482	0.0105783
19	712476	19_712476_rs11666723_T_C	0.381956	0.417986663417621	SNP	0	0.00205174183415291	0.00659849
19	712629	19_712629_rs11666809_T_C	0.0677642	1.16899968443213	SNP	0	0.00280763464040401	0.0072647
19	712680	19_712680_rs199662804_G_GT	0.0539168	1.26827589139081	SNP	0	0.00300031813567125	0.00215057
19	712680	chr19:712680:G:GT	0.0915694	1.0382496314782	STR	0	0.00267243418277729	0.00383916
19	712872	19_712872_rs35146110_C_T	0.16648	0.778637932796429	SNP	0	0.00238362512770274	0.00239471
19	713118	19_713118_rs144146509_C_A	0.633636	0.198160156296719	SNP	0	0.00192724435724445	-0.00528433
19	713132	19_713132_rs34737303_G_T	0.746474	0.126985314333026	SNP	0	0.00189807343634996	0.00575823
19	713175	chr19:713175:G:GGC	0.155347	0.808697129251788	STR	0	0.00242759950097105	2.78596e-05
19	713518	19_713518_rs10404390_G_A	0.154083	0.812245274412414	SNP	0	0.00247604537704504	0.00794328
19	713908	chr19:713908:CT:C	0.092337	1.03462423964637	STR	0	0.00265835063699638	0.00606488
19	713912	19_713912_rs35383400_T_C	0.647538	0.188734740441973	SNP	0	0.0019254575868578	0.00103726
19	713916	19_713916_rs34921175_T_C	0.647467	0.188782361738023	SNP	0	0.0019254845853951	0.00103298
19	714358	chr19:714358:C:CT	0.216123	0.665299012656056	STR	0	0.00226043307976376	0.00555198
19	714358	chr19:714358:CT:C	0.29171	0.53504868273847	STR	0	0.00222531799674897	-0.0145322
19	714503	19_714503_rs150445318_C_T	0.346136	0.460753229401974	SNP	0	0.00213133155453549	-0.0103151
19	714920	19_714920_rs111875554_G_A	0.883935	0.0535796695787941	SNP	0	0.00188571598164322	-0.00511258
19	714980	19_714980_rs111300905_T_C	0.578673	0.237566780682184	SNP	0	0.00197228778489555	0.00945248
19	715780	19_715780_rs8106877_C_G	0.285447	0.544474516995334	SNP	0	0.00221543461935436	0.0117073
19	716411	chr19:716411:C:CA	0.350952	0.454752278293829	STR	0	0.00206342667000514	0.0111682
19	716412	chr19:716412:AAAAAAAAAAAAAAA:AAAAAAAAAAAAAAAA	0.375054	0.42590619836922	STR	0	0.00204378465426547	0.010996
19	717024	19_717024_rs147429276_G_A	0.400892	0.396972610226209	SNP	0	0.0020228728269629	0.0116706
19	717150	19_717150_rs12983579_A_G	0.0183707	1.73587429495465	SNP	0	0.0037077621403816	-0.006112
19	717289	19_717289_rs2238551_C_T	0.362726	0.440421313314438	SNP	0	0.00208212532569063	0.00082117
19	717486	19_717486_rs2238552_T_C	0.07634	1.11724784438692	SNP	0	0.00284192954179296	-0.0052005
19	717664	19_717664_rs2238553_G_A	0.505382	0.296380230243341	SNP	0	0.00198100433803583	0.00168259
19	718182	chr19:718182:AAAAAAAAAGAAAAGAAAAAGA:AAAAAAAAAGAAAAGAAAAAGT	0.883701	0.0536946535566708	STR	0	0.00188711313597312	-0.00779091
19	718203	19_718203_rs2238555_A_T	0.621524	0.206542096521418	SNP	0	0.00194364748816889	-0.00501792
19	718586	19_718586_rs34318529_A_G	0.398126	0.399979459472382	SNP	0	0.00204707449128871	0.00385142
19	718617	19_718617_rs11881732_C_T	0.0976641	1.01026504771522	SNP	0	0.00263416181421483	0.00411645
19	718757	19_718757_rs34363055_A_AG	0.507922	0.294202975846971	SNP	0	0.00197713992847937	0.004088
19	718757	chr19:718757:A:AG	0.43115	0.365371609563347	STR	0	0.00201792214037544	0.00578813
19	718794	19_718794_rs2238556_G_C	0.415611	0.381312966465965	SNP	0	0.00203523609233802	0.00338403
19	719031	19_719031_rs145617179_C_A	0.701544	0.153945085351308	SNP	0	0.00191041026861871	0.0047002
19	719295	19_719295_rs12610821_C_G	0.348748	0.457488274303161	SNP	0	0.00209532239318255	0.000300513
19	719322	19_719322_rs6510916_C_T	0.0201029	1.69674128769642	SNP	0	0.00364028415703144	-0.00578211
19	719615	19_719615_rs11878810_T_C	0.0532608	1.27359231455918	SNP	0	0.00306865155497127	-0.00538941
19	719684	19_719684_rs117757692_G_A	0.821068	0.0856208735726057	SNP	0	0.00188718564401213	0.00956535
19	719802	19_719802_rs2238557_C_T	0.412927	0.384126719044306	SNP	0	0.00203780296117029	0.00166854
19	719859	19_719859_rs2238558_A_C	0.779747	0.108046287472969	SNP	0	0.00190958007165498	-0.014443
19	719870	19_719870_rs2238559_G_T	0.762229	0.117914531947499	SNP	0	0.00191359956702797	-0.0143608
19	719992	19_719992_rs117620865_G_C	0.378027	0.422477180236194	SNP	0	0.00204610125316174	0.00916821
19	720834	19_720834_rs114114535_G_A	0.699767	0.155046542070073	SNP	0	0.00192572909786981	0.00849217
19	720933	19_720933_rs62131295_G_T	0.826091	0.0829721093127655	SNP	0	0.00188894839511999	0.00366569
19	721857	19_721857_rs200247404_C_CA	0.413168	0.383873322103015	SNP	0	0.00208794691024983	-0.016085
19	721857	chr19:721857:C:CA	0.368693	0.433335107824403	STR	0	0.00213394333552486	-0.0172002
19	721909	19_721909_rs72980208_A_T	0.738727	0.131516027503014	SNP	0	0.00190276870978423	0.00628112
19	723100	19_723100_rs12610224_C_G	0.872336	0.0593162044716252	SNP	0	0.00189118367556762	-0.0126789
19	723205	19_723205_rs8105822_G_A	0.260396	0.584365691345282	SNP	0	0.00217560098535174	-0.00866933
19	723493	19_723493_rs117967619_G_T	0.160566	0.794346411583071	SNP	0	0.00231714544921413	0.0204907
19	723649	chr19:723649:C:CG	0.238934	0.621722046308127	STR	0	0.00224464576913463	-0.00202289
19	724025	chr19:724025:TGGGGTG:T	0.375756	0.425094075954395	STR	0	0.00207657194115651	-0.00265574
19	724299	19_724299_rs12463172_A_G	0.659032	0.181093497263329	SNP	0	0.00191533875104322	0.00777144
19	724617	19_724617_rs12151077_G_A	0.882927	0.0540752022069819	SNP	0	0.00188169730713794	0.00984713
19	724903	19_724903_rs113296578_C_A	0.61588	0.210503898898329	SNP	0	0.00195054887471091	0.00630613
19	725492	19_725492_rs540698631_C_T	0.882916	0.0540806129250367	SNP	0	0.00188197559289172	-0.00634539
19	726098	19_726098_rs3787018_G_T	0.798134	0.0979241881291742	SNP	0	0.00190394082799616	-0.0128611
19	726200	19_726200_rs10408458_G_A	0.369854	0.431969680007811	SNP	0	0.00210518483070732	0.00697881
19	726482	19_726482_rs12610376_G_A	0.321739	0.492496292351983	SNP	0	0.00211656375499869	0.00220501
19	726832	19_726832_rs62131297_G_A	0.795214	0.0995159826484379	SNP	0	0.00189831586748812	0.00333329
19	726884	19_726884_rs117285487_C_T	0.448571	0.348168806872274	SNP	0	0.00200360113879239	0.00709129
19	726910	19_726910_rs28452452_G_A	0.992849	0.0031167972783848	SNP	0	0.00187974063487173	0.00765995
19	727225	chr19:727225:C:CAACCCT	0.184451	0.734118985905843	STR	0	0.00233131243246953	0.00173599
19	727237	chr19:727237:C:CGACCCT	0.20718	0.683652171266902	STR	0	0.00228113952580322	0.00202464
19	727401	19_727401_rs77432625_C_G	0.586882	0.231449210337429	SNP	0	0.00193998611918267	-0.00635154
19	727986	chr19:727986:GCGTCGAGCTCCTGGGTCCCTGGAGCTGGCCAGCGGGGGACGTGA:G	0.379196	0.421136252523555	STR	0	0.00205537936811895	-0.00693831
19	728095	19_728095_rs112970990_C_T	0.172393	0.763480372635977	SNP	0	0.00238300936493985	-0.00149704
19	728398	19_728398_rs117892576_C_G	0.416596	0.380284904302501	SNP	0	0.00205991365037905	-0.00847605
19	728469	19_728469_rs6510920_G_A	0.237501	0.62433455743462	SNP	0	0.00225740908508587	0.00530736
19	728476	19_728476_rs7258499_G_T	0.271775	0.565790495585147	SNP	0	0.00220349302802192	0.00550373
19	728626	19_728626_rs4919887_C_T	0.416017	0.38088892212484	SNP	0	0.00205347161405223	0.00615922
19	728628	19_728628_rs4919822_T_C	0.269335	0.569707206487538	SNP	0	0.00220752119499412	0.00563067
19	728799	19_728799_rs4919823_C_T	0.423172	0.373483075962917	SNP	0	0.00204887258339781	0.00645655
19	728879	19_728879_rs139954708_C_T	0.163362	0.786848958266183	SNP	0	0.0023429163772084	-0.0129071
19	728983	19_728983_rs4919888_A_G	0.161784	0.791064431149603	SNP	0	0.00239214087166806	-0.00214995
19	729027	19_729027_rs117007620_A_G	0.212755	0.672120224677484	SNP	0	0.00221306324982351	0.0190044
19	729049	19_729049_rs4919824_C_T	0.168775	0.772691883339142	SNP	0	0.00237271601872402	-0.00219116
19	729089	19_729089_rs79783811_G_A	0.228818	0.64050981469898	SNP	0	0.00225712350544738	-0.00194495
19	729180	19_729180_19:729180_AG_A_AG_A	0.372145	0.429287811649933	SNP	0	0.00208491682382861	0.00324973
19	729180	chr19:729180:AG:A	0.400316	0.397597051481595	STR	0	0.00206090774707579	0.00324282
19	729517	19_729517_rs147693109_G_C	0.366115	0.43638247739059	SNP	0	0.00207254817820568	0.00524932
19	729567	19_729567_rs66565554_G_A	0.422733	0.373933848318375	SNP	0	0.00204262317506543	0.00286002
19	729728	19_729728_rs143109832_C_T	0.436105	0.360408934055853	SNP	0	0.00204543915168154	-0.00857892
19	729850	19_729850_rs74812357_G_T	0.441147	0.355416669826971	SNP	0	0.00204186993181521	-0.00860639
19	730030	19_730030_rs3787019_T_C	0.396694	0.401544368183771	SNP	0	0.00206326686335978	0.00300958
19	730052	19_730052_rs3787020_G_A	0.194006	0.712184838489378	SNP	0	0.00226753413248737	-0.0137407
19	730206	19_730206_rs3837993_G_GA	0.412492	0.384584469876593	SNP	0	0.00204549192618186	0.000996563
19	730206	chr19:730206:G:GA	0.481356	0.317533610426874	STR	0	0.00200491321018548	0.00322853
19	730235	19_730235_rs1009691_A_G	0.435583	0.360929078297032	SNP	0	0.00203384819805852	0.00302517
19	730273	19_730273_rs2067030_C_G	0.39831	0.399778790024763	SNP	0	0.00207033398815448	0.00707863
19	730297	19_730297_rs1009690_G_A	0.452861	0.344035078774084	SNP	0	0.00202195296737451	0.00293725
19	731055	19_731055_rs10405821_G_C	0.426246	0.370339683509308	SNP	0	0.00204118019041588	0.00322613
19	731077	19_731077_rs10405836_G_C	0.442133	0.354447068937051	SNP	0	0.00202993362958337	0.00321428
19	731078	19_731078_rs2074355_G_T	0.441492	0.355077161593396	SNP	0	0.00203037087713176	0.0032141
19	731144	19_731144_rs1050457_A_G	0.400495	0.397402901517233	SNP	0	0.00206272302399013	0.00388079
19	731384	19_731384_rs11670501_G_A	0.390272	0.408632605986751	SNP	0	0.00206776371060535	0.00271957
19	731386	19_731386_rs28417650_A_G	0.430426	0.366101502872604	SNP	0	0.00201828119962333	0.00518634
19	731484	19_731484_rs4483972_G_A	0.369948	0.431859316203662	SNP	0	0.00208412547778336	0.00228306
19	731590	chr19:731590:A:AAGCAGGAGACCCACCTGGGGGCATCAGAAGGTCTCAGGGAGC	0.973026	0.0118755548954021	STR	0	0.00187953059486801	0.00135453
19	731699	19_731699_rs113256281_C_A	0.750544	0.124623842531877	SNP	0	0.0019121054486716	-0.0106389
19	732123	19_732123_rs2238560_C_T	0.442094	0.35448537920083	SNP	0	0.00204161075349185	-0.00875371
19	732442	19_732442_rs190614082_C_T	0.281918	0.549877194255719	SNP	0	0.00216551096606143	0.00449374
19	733173	19_733173_rs145578409_G_A	0.434792	0.361718455358095	SNP	0	0.00204658288160287	-0.00863333
19	733426	19_733426_rs117271794_T_C	0.234225	0.630366752378101	SNP	0	0.00219282125352793	-0.014228
19	733736	19_733736_rs113596775_C_T	0.588234	0.230449876827185	SNP	0	0.00196053918227013	-0.0086763
19	733761	19_733761_rs3761029_T_C	0.219099	0.659359604618542	SNP	0	0.0022550527168681	-0.00353406
19	734077	19_734077_rs147537473_C_G	0.191317	0.718246437823389	SNP	0	0.00227122207708341	-0.0141382
19	734326	19_734326_rs113598205_G_A	0.639827	0.193937437112811	SNP	0	0.0019402701427893	-0.00840572
19	734371	19_734371_rs59911142_C_T	0.144865	0.839036529248964	SNP	0	0.00238089281201837	-0.0154694
19	734421	19_734421_rs73508307_C_T	0.617473	0.209382027877812	SNP	0	0.00194859635862399	-0.00851496
19	734542	19_734542_rs147237885_A_G	0.191519	0.71778813456306	SNP	0	0.00238038222919679	0.00770807
19	734851	19_734851_rs757162_C_T	0.326533	0.486072921605801	SNP	0	0.00210069882516184	0.00652947
19	734990	19_734990_rs76864684_T_C	0.162285	0.789721620150866	SNP	0	0.00237081807168171	-0.00879169
19	735017	19_735017_rs76091919_T_C	0.294918	0.530298719946984	SNP	0	0.0021250579683797	-0.0103925
19	735097	19_735097_rs71335271_C_T	0.287758	0.540972593649311	SNP	0	0.00213540197588935	0.00836789
19	735111	19_735111_rs62131303_G_A	0.384545	0.415052831133938	SNP	0	0.00204840203471957	0.00650734
19	735348	chr19:735348:G:<DEL>	0.300716	0.521843464061606	STR	0	0.00213858852805815	0.00444875
19	735390	19_735390_rs146522554_G_A	0.344708	0.462548637347671	SNP	0	0.00207427736731713	-0.0101422
19	735464	chr19:735464:G:<DEL>	0.337404	0.471849773058007	STR	0	0.00210072728673749	0.00364573
19	736195	19_736195_rs3815068_G_A	0.357818	0.446337816077068	SNP	0	0.00206303593691459	-0.00999742
19	736296	19_736296_rs117729681_G_A	0.336601	0.472884598123009	SNP	0	0.00208243717065282	-0.00997789
19	736581	19_736581_rs76810706_C_T	0.333608	0.476763543423397	SNP	0	0.00208481808201666	-0.010128
19	736822	19_736822_rs147321641_G_A	0.329917	0.481595305503541	SNP	0	0.00208850113442993	-0.0101032
19	737032	19_737032_rs2283583_G_A	0.835133	0.0782443549757502	SNP	0	0.00189277023739065	0.00534578
19	737557	19_737557_rs187076840_C_G	0.186123	0.730199955961758	SNP	0	0.00227941666561582	0.0156004
19	737557	chr19:737557:CAG:C	0.356781	0.447598281579735	STR	0	0.00205812034152864	-0.0121769
19	737608	19_737608_rs80122888_A_G	0.37271	0.428628954746679	SNP	0	0.00204499632524435	-0.0121494
19	737697	19_737697_rs60427662_A_G	0.205367	0.687469341017749	SNP	0	0.00227201143279154	-0.00836038
19	737698	19_737698_rs76213372_C_T	0.593382	0.226665631964644	SNP	0	0.00197814509611838	-0.0146574
19	737803	19_737803_rs116975992_A_G	0.626361	0.20317529119929	SNP	0	0.00196400082949078	-0.0148945
19	737949	19_737949_rs35365935_T_C	0.274516	0.561432337883449	SNP	0	0.00215880431004889	0.00592484
19	738394	19_738394_rs2283585_C_T	0.354625	0.450230651196091	SNP	0	0.00216121821717286	-0.0173464
19	739407	19_739407_rs146916833_C_T	0.201948	0.694760443525262	SNP	0	0.0023337744639842	-0.00254412
19	739998	19_739998_rs74686031_G_T	0.763696	0.117079484089659	SNP	0	0.00190686792407491	-0.00639147
19	740198	19_740198_rs78315645_G_A	0.76752	0.114910298878178	SNP	0	0.00190622575900601	-0.00657426
19	740560	19_740560_rs10419493_T_C	0.615112	0.211045800397895	SNP	0	0.00191986821942514	-0.0166656
19	741758	19_741758_rs17684039_G_A	0.829853	0.0809988316515438	SNP	0	0.00189417094433053	-0.00593704
19	741833	chr19:741833:C:CTTTCTT	0.591885	0.227762666109874	STR	0	0.00196467724705107	0.00940263
19	741985	19_741985_rs142520814_C_T	0.870626	0.0601683674015435	SNP	0	0.00188547411304252	0.000511293
19	742606	chr19:742606:AAAAAAAAAAAAAA:AAAAAAAAAAAAAAAGAAA	0.00596624	2.22429928054499	STR	0	0.00463331257315769	-0.0135922
19	742606	chr19:742606:AAAAAAAAAAAAAA:AAAAAAAAAAAAAAGAAA	0.0023315	2.63236458020949	STR	0	0.0058950401113651	-0.00897237
19	742606	chr19:742606:AAAAAAAAAAAAAA:AAAAAAAAAAAAAGAAA	0.0370538	1.43116724694497	STR	0	0.00325816754926989	-0.00347849
19	742616	chr19:742616:A:AAAAAG	0.00194638	2.71077236664108	STR	0	0.00599612468551658	-0.0128809
19	742616	chr19:742616:A:AAAAG	0.000890298	3.05046460223875	STR	0	0.00737643013328027	-0.00900723
19	742616	chr19:742616:A:AAAG	0.0349236	1.45688099464718	STR	0	0.00328937471990343	-0.00446413
19	743362	19_743362_rs116962250_G_A	0.200892	0.697037357552562	SNP	0	0.00224193088269975	-0.0165939
19	743589	19_743589_rs12460197_T_C	0.489217	0.310498459898399	SNP	0	0.00199222622699236	0.000944465
19	744122	19_744122_rs78630245_C_T	0.679818	0.167607340492616	SNP	0	0.00192794744502811	-0.00584505
19	744128	19_744128_rs1971635_T_C	0.773768	0.111389234954381	SNP	0	0.00189111290395183	0.00922998
19	744166	19_744166_rs1971637_T_C	0.785569	0.104815662943326	SNP	0	0.00188967147354824	0.00897729
19	744257	19_744257_rs1971638_A_G	0.659131	0.181028262305605	SNP	0	0.00191807105568731	0.00492812
19	744357	19_744357_rs1971639_A_G	0.791264	0.101678592843204	SNP	0	0.00188905606248768	0.00879176
19	744399	chr19:744399:C:CA	0.719741	0.142823757050471	STR	0	0.00190254224635333	-0.00866887
19	744399	chr19:744399:C:CAA	0.771471	0.11268039465163	STR	0	0.00189625706711782	-0.00248046
19	744400	chr19:744400:AAAAAAAAAAAAAAA:AAAAAAAAAAAAAAAA	0.77842	0.10878601423758	STR	0	0.00189205240292101	-0.00899529
19	744400	chr19:744400:AAAAAAAAAAAAAAA:AAAAAAAAAAAAAAAAA	0.886541	0.0523011747139245	STR	0	0.00188266863248066	-0.00218578
19	744501	19_744501_rs10518239_G_C	0.890238	0.0504938717047137	SNP	0	0.00188175197925178	0.00416573
19	744880	19_744880_rs11085206_G_C	0.940842	0.0264833035541814	SNP	0	0.00188218871267221	-0.00328573
19	744886	chr19:744886:AAAAAAAAAAAGC:AAAAAAAAAAA	0.984423	0.0068182480204395	STR	0	0.00188008124552186	0.00344775
19	744896	chr19:744896:AGC:A	0.997389	0.0011354258365694	STR	0	0.00187973479589909	0.00365456
19	745344	19_745344_rs10413116_C_T	0.222796	0.652092610596701	SNP	0	0.00225135294232748	0.00406607
19	745497	19_745497_rs55650592_C_G	0.96665	0.0147307447211522	SNP	0	0.00187953491603432	0.002236
19	745675	19_745675_rs2158173_G_A	0.977581	0.0098472478496219	SNP	0	0.00188020488892093	-0.00615603
19	745686	chr19:745686:G:GA	0.660851	0.17989644849049	STR	0	0.00193720893947624	-0.00880126
19	745687	chr19:745687:AAAAAAAAAAAAAAAA:AAAAAAAAAAAAAAAAA	0.682587	0.16584198720011	STR	0	0.00193068243453576	-0.00914165
19	745857	19_745857_rs62131308_G_A	0.855652	0.0677028301935153	SNP	0	0.00188698447597879	0.000630232
19	746049	19_746049_rs550648595_C_G	0.837515	0.0770074059521426	SNP	0	0.00189505557154335	-0.00687731
19	747299	19_747299_rs112371427_C_T	0.157049	0.803964824600494	SNP	0	0.00240352860044235	-0.00535935
19	748083	19_748083_rs7927_C_T	0.833085	0.0793106850906074	SNP	0	0.00189174412372928	0.00205413
19	749298	19_749298_rs149512467_G_A	0.190852	0.719303284578321	SNP	0	0.00231918758950123	-0.00480163
19	749299	19_749299_rs145915430_C_A	0.227244	0.643507574778345	SNP	0	0.00224441686619292	-0.00524309
19	749456	chr19:749456:G:GCACCCTGAGCTTTCACA	0.551698	0.25829859043149	STR	0	0.00196007859944158	0.00411282
19	750022	19_750022_rs62131309_G_A	0.823478	0.0843479989304493	SNP	0	0.00189290802077857	0.00179602
19	750050	19_750050_rs62131310_C_T	0.792372	0.101070879499396	SNP	0	0.00189800045245392	0.00183976
19	750188	chr19:750188:CTTTTTTTTTTTTTTT:C	0.297742	0.526159898703391	STR	0	0.00216715173702053	0.00153474
19	750423	19_750423_rs113829881_C_T	0.837634	0.0769457027323891	SNP	0	0.00189100570236189	0.00205767
19	751024	chr19:751024:TG:T	0.221145	0.655322875407908	STR	0	0.00225825388752832	0.00529764
19	753264	19_753264_rs76345093_G_A	0.0960889	1.01732677827501	SNP	0	0.00260426695351801	-0.0111829
19	753715	19_753715_rs8112421_T_A	0.0805387	1.09399538475321	SNP	0	0.00269762148461128	-0.0112098
19	753748	19_753748_rs139343799_T_TG	0.088373	1.05368040175281	SNP	0	0.0026474169854136	-0.0112607
19	753748	chr19:753748:T:TG	0.0927601	1.03263879184275	STR	0	0.00262362022258433	-0.0110266
19	753962	19_753962_rs8112685_T_A	0.0849851	1.070657210227	SNP	0	0.00266798289180659	-0.01131
19	753990	19_753990_rs8112692_T_C	0.0801215	1.09625092862928	SNP	0	0.00269955149040635	-0.0113355
19	754018	19_754018_rs12982507_A_G	0.687526	0.16271087358058	SNP	0	0.00191090348437795	0.00452026
19	754034	19_754034_rs8101486_T_C	0.948721	0.022861486176795	SNP	0	0.00188109129048775	0.00130446
19	754186	19_754186_rs8101629_T_C	0.0565328	1.24769950393605	SNP	0	0.00290174408656518	-0.0110405
19	754449	19_754449_rs4919826_T_C	0.0950764	1.021927270883	SNP	0	0.00260997361696702	-0.0111569
19	754468	19_754468_19:754468_AAAG_A_AAAG_A	0.515144	0.288071354135915	SNP	0	0.00196906556363508	-0.0073736
19	754603	19_754603_rs4919828_T_G	0.112571	0.948573475933237	SNP	0	0.00252299540921197	-0.0114546
19	754785	19_754785_rs28488176_A_G	0.982876	0.0075012694645478	SNP	0	0.0018793676181551	0.000758719
19	756179	19_756179_rs7255965_T_C	0.926563	0.0331250462617886	SNP	0	0.00188227902030369	0.000878525
19	756985	19_756985_rs8110536_T_G	0.548307	0.260976209629983	SNP	0	0.00197042678701864	-0.00145903
19	757399	19_757399_rs3746172_A_C	0.638831	0.194614017389101	SNP	0	0.00191351596740008	-0.0154207
19	757412	19_757412_rs3746173_A_G	0.695825	0.157499971726687	SNP	0	0.0019037503278192	-0.0114391
19	757606	19_757606_rs3746174_T_C	0.138631	0.858139644013198	SNP	0	0.00245150881679601	-0.00699037
19	759399	chr19:759399:GT:G	0.32368	0.489884134573271	STR	0	0.00221707560167084	-0.0232453
19	759399	chr19:759399:GTT:G	0.570213	0.243962885651767	STR	0	0.00195486788501376	0.00168096
19	759864	19_759864_rs75424782_G_A	0.836329	0.0776228436413577	SNP	0	0.0018938619682064	-0.00715925
19	760251	19_760251_rs113603391_G_A	0.848214	0.071494563670026	SNP	0	0.00189191624225016	-0.00691376
19	760364	chr19:760364:C:CT	0.859051	0.0659810522792415	STR	0	0.00188538818920225	0.00428856
19	760526	19_760526_rs150238669_C_T	0.789631	0.102575810104552	SNP	0	0.0018867530630875	-0.0144122
19	760685	chr19:760685:A:AAG	0.237799	0.623789976022605	STR	0	0.00228387730374946	-0.00699782
19	760686	chr19:760686:AGAGAGAGAGAGAGAGAG:AGAGAGAGAGAGAGAGAGAG	0.174222	0.758897005038302	STR	0	0.00242768455172337	-0.0070575
19	760809	19_760809_rs12981814_C_T	0.180733	0.7429625424617	SNP	0	0.00241405262359451	-0.00925737
19	760948	19_760948_rs17604253_A_G	0.765638	0.115976519874938	SNP	0	0.00188987456537626	-0.0140479
19	761085	chr19:761085:CTT:C	0.978038	0.0096442711124941	STR	0	0.00187936508254993	-0.0026863
19	762114	chr19:762114:TTTTTTTTTTTT:TTTTTTTTTTT	0.775626	0.110347641229134	STR	0	0.00189876702540936	0.00158459
19	763886	19_763886_rs112903890_A_C	0.996466	0.001537515091235	SNP	0	0.00187953513375116	-0.00636458
19	763952	19_763952_rs2285696_C_T	0.637283	0.195667666495287	SNP	0	0.00191275702532923	0.0163218
19	764389	19_764389_rs6510945_A_G	0.466694	0.330967782538117	SNP	0	0.00204519961386052	-0.0131352
19	765230	chr19:765230:TCAGGGAGACCCCAGTCTGATGGAGGAGGCATCTGCCTTCACAGAGATCCCAGGCTGATGGAGGAGGCCCCTGCCCC:T	0.264748	0.577167312022157	STR	0	0.00225199034004076	-0.0102667
19	765250	19_765250_rs60991151_T_C	0.382563	0.41729703554465	SNP	0	0.00210724119678241	-0.0103273
19	765374	chr19:765374:C:CTGCCCTCAGGGAGACCCCAGTCTGACGGAGGAGGCATCTACCCACAGAGGGGCCACAGTCTGACGGAGGAGGCA	0.932305	0.0304419866291117	STR	0	0.00187936168284397	-0.0128178
19	765458	19_765458_rs35369379_A_C	0.255464	0.592670292018158	SNP	0	0.00227186720717976	-0.0113019
19	765512	19_765512_rs34325962_A_G	0.373365	0.427866396133321	SNP	0	0.00211582313492609	-0.0102964
19	766015	chr19:766015:C:CA	0.643303	0.191584423291987	STR	0	0.00194030930987721	0.00671618
19	766557	19_766557_rs72980285_C_T	0.809186	0.0919516397115931	SNP	0	0.00189832071291207	0.00493366
19	766589	19_766589_rs72980286_G_A	0.923421	0.0346002531545811	SNP	0	0.00187980095382911	0.00754186
19	766901	19_766901_rs12984913_A_G	0.680409	0.167229950461458	SNP	0	0.00192562464675128	-0.00290425
19	767124	19_767124_rs62131320_G_C	0.566426	0.246856819941572	SNP	0	0.00197302355578088	-0.00581435
19	767339	chr19:767339:AT:A	0.958518	0.0183997270975792	STR	0	0.00188794346482712	-0.0228728
19	767841	chr19:767841:AATTAATTAATTAATT:AATTAATTAATGAATT	0.85991	0.0655470005572904	STR	0	0.00188338406080169	0.00663756
19	767951	chr19:767951:T:TGCCGTG	0.37277	0.428559046314607	STR	0	0.00206026831496098	-0.00848877
19	768625	19_768625_rs34789106_A_G	0.0144651	1.83967855964489	SNP	0	0.00415460931648737	-0.00548492
19	768721	19_768721_rs34370056_G_A	0.681912	0.166271666956852	SNP	0	0.00195040073914199	0.0220103
19	768859	19_768859_rs62131322_C_T	0.585945	0.232143147322377	SNP	0	0.00200045110094582	0.0258102
19	769508	chr19:769508:AG:A	0.531307	0.274654462198023	STR	0	0.00199475597964283	-0.00816667
19	769624	chr19:769624:A:AAAATAAATAAAT	0.593177	0.226815696764922	STR	0	0.00196273005788483	-0.00845046
19	769625	chr19:769625:AAATAAATAAATAAATAAATAAATAAAATAAAGAGA:AAATAAATAAATAAATAAATAAATAAATAAATAAATAAAATAAAGAGA	0.656184	0.18297436339896	STR	0	0.00194119044797125	-0.00883715
19	769625	chr19:769625:AAATAAATAAATAAATAAATAAATAAAATAAAGAGA:AAATAAATAAATAAATAAATAAATAAATAAATAAATAAAATAAAGAGG	0.8764	0.0572976311113323	STR	0	0.00188621447615644	-0.00330321
19	769625	chr19:769625:AAATAAATAAATAAATAAATAAATAAAATAAAGAGA:AAATAAATAAATAAATAAATAAATAAATAAATAAATAAATAAAATAAAGAGA	0.554731	0.2559175637899	STR	0	0.00193494523142246	0.018951
19	769625	chr19:769625:AAATAAATAAATAAATAAATAAATAAAATAAAGAGA:AAATAAATAAATAAATAAATAAATAAATAAATAAATAAATAAATAAAATAAAGAGA	0.480953	0.317897361958739	STR	0	0.00198208881625406	-0.00917549
19	769799	chr19:769799:TC:T	0.880111	0.0554625509777418	STR	0	0.00188238365315041	-0.00652269
19	770056	19_770056_rs142558608_G_C	0.944619	0.0247433233028615	SNP	0	0.00187960901650897	0.0161748
19	770160	19_770160_rs138194575_T_C	0.98876	0.0049091111576224	SNP	0	0.0018813227739316	0.0165333
19	770294	chr19:770294:C:CA	0.857132	0.066952290728891	STR	0	0.00188182273835769	0.0137543
19	770294	chr19:770294:CAAAAAAAA:C	0.490429	0.309423857071211	STR	0	0.00198026445959265	-0.00794276
19	770528	19_770528_rs55696541_G_A	0.852769	0.0691685955755271	SNP	0	0.00188825749066102	-0.00176091
19	770680	chr19:770680:T:TA	0.835734	0.0779319291574411	STR	0	0.00188836209367449	-0.00296719
19	770680	chr19:770680:T:TAAA	0.740541	0.13045089179391	STR	0	0.00189018385826167	0.019278
19	770680	chr19:770680:TA:T	0.8788	0.0561099517515272	STR	0	0.00188523111898398	-0.00131608
19	770681	chr19:770681:AAAAAAAAAAAAAAAAA:AAAAAAAAAAAAAAAA	0.847217	0.0720053383914599	STR	0	0.00188872086775516	-0.00137799
19	770681	chr19:770681:AAAAAAAAAAAAAAAAA:AAAAAAAAAAAAAAAAAA	0.848831	0.0711787680286128	STR	0	0.0018868884641754	-0.0028995
19	770681	chr19:770681:AAAAAAAAAAAAAAAAA:AAAAAAAAAAAAAAAAAAAA	0.769842	0.113598398943345	STR	0	0.0018865987508434	0.0192233
19	770844	chr19:770844:TA:T	0.830918	0.0804418329002079	STR	0	0.00189296322829746	0.00346859
19	770845	chr19:770845:AAAAAAAAAAA:AAAAAAAAAA	0.811357	0.0907880126010906	STR	0	0.00189608380208395	0.00352246
19	771356	19_771356_rs56003700_A_T	0.578071	0.238018817263674	SNP	0	0.00195748021876374	-0.00150016
19	772141	chr19:772141:CT:C	0.972484	0.0121175352658769	STR	0	0.00187958510004038	0.0108892
19	772544	chr19:772544:A:AT	0.167641	0.775619757208352	STR	0	0.00238026265237945	-0.00373501
19	772545	chr19:772545:TTTTTTTTTTTTTTTT:TTTTTTTTTTTTTTTTT	0.136336	0.865389452037806	STR	0	0.00247789857014435	-0.00366577
19	773103	19_773103_rs73490536_C_T	0.316317	0.499877466927798	SNP	0	0.0021144972263234	-0.00735131
19	774097	chr19:774097:C:CA	0.847856	0.0716779021251963	STR	0	0.00188760368182472	-0.00192221
19	774111	chr19:774111:A:AAC	0.10199	0.991442408215753	STR	0	0.00258775974377734	-0.00972468
19	774111	chr19:774111:A:AC	0.949947	0.0223006244476099	STR	0	0.00188035864278591	0.0201749
19	774253	chr19:774253:CTTTTTTT:C	0.727664	0.13806911056445	STR	0	0.00192214046826356	0.0113859
19	774497	chr19:774497:A:AT	0.859095	0.0659588085849245	STR	0	0.00189430209337793	0.0116367
19	774498	chr19:774498:TTTTTTTTTTTTT:TTTTTTTTTTTTTT	0.82155	0.0853660000155335	STR	0	0.0019006393739015	0.011539
19	775270	19_775270_rs73919843_C_T	0.272929	0.563950316030959	SNP	0	0.0021974515808072	-0.00103676
19	775439	chr19:775439:CG:C	0.333667	0.476686743379939	STR	0	0.0021228221358589	-0.00118897
19	775921	chr19:775921:ACC:A	0.761338	0.118422493103771	STR	0	0.0018935837768963	-0.00956147
19	776415	chr19:776415:AAAAT:A	0.994744	0.0022886717088422	STR	0	0.00187972164353734	-0.00757761
19	776416	chr19:776416:AAATAAATAAATAAATAAATAAATAAATAAAAATAAAATAAAATAAAATAAAT:AAATAAATAAATAAATAAATAAATAAAAATAAAATAAAATAAAATTAAT	0.815417	0.0886202385188504	STR	0	0.00188803729920362	-0.00758214
19	776416	chr19:776416:AAATAAATAAATAAATAAATAAATAAATAAAAATAAAATAAAATAAAATAAAT:AAATAAATAAATAAATAAATAAATAAATAAAAATAAAATAAAATAAAATTAAT	0.680818	0.166968970553707	STR	0	0.00191415850665411	0.00642358
19	777204	chr19:777204:T:TAA	0.426844	0.369730818928276	STR	0	0.00201693654010371	-0.00928205
19	777205	chr19:777205:AAAAAAAAAAAAAAAAAGAAAAA:AAAAAAAAAAAAAAAAAAAGAAAAA	0.422486	0.374187677775791	STR	0	0.00202021120479712	-0.00907645
19	777519	chr19:777519:TA:T	0.267707	0.572340272736761	STR	0	0.00211390318740634	-0.0226698
19	777541	chr19:777541:TATATAAA:T	0.40308	0.394608750110711	STR	0	0.00201158729754802	-0.0171511
19	777874	19_777874_rs113240096_G_T	0.156011	0.806844779396304	SNP	0	0.00234594064606319	-0.0166113
19	777925	19_777925_rs10418612_C_T	0.0662725	1.17866664619288	SNP	0	0.0027889341598224	-0.0133722
19	777986	19_777986_rs10424126_G_A	0.0540777	1.26698178782363	SNP	0	0.00290421586611722	-0.0137554
19	778023	19_778023_rs117970617_C_A	0.0598813	1.22270877986042	SNP	0	0.00297589610201832	-0.00287007
19	778322	chr19:778322:C:CT	0.198219	0.702854719176318	STR	0	0.0022299179475308	-0.0204998
19	779398	19_779398_rs115172026_T_A	0.869672	0.0606445122655115	SNP	0	0.00188110618594639	0.0102284
19	779444	19_779444_rs117432103_A_G	0.837836	0.0768409828797274	SNP	0	0.00188315736530487	0.0102598
19	779455	19_779455_rs116928262_G_A	0.874091	0.0584433514152958	SNP	0	0.0018808810340426	0.0101604
19	779468	19_779468_rs117210498_G_C	0.830783	0.0805123988506236	SNP	0	0.00188351508403306	0.010851
19	779475	19_779475_rs117620694_G_A	0.895796	0.0477908811431797	SNP	0	0.00188000856772019	0.0102475
19	779536	19_779536_rs116171533_C_T	0.796909	0.0985912683833495	SNP	0	0.00188733121571205	0.00983668
19	779606	19_779606_rs117710064_C_T	0.789782	0.102492768535352	SNP	0	0.00188829904782639	0.00961839
19	779635	19_779635_rs117460870_G_T	0.805844	0.0937490233270045	SNP	0	0.00188635626081013	0.00980914
19	779689	19_779689_rs117782571_C_T	0.810361	0.0913214683046865	SNP	0	0.0018859801289195	0.00959849
19	779908	19_779908_rs146130990_A_G	0.68916	0.161679937671209	SNP	0	0.00190448216146311	0.0103778
19	780174	chr19:780174:TCCCCATCCCCTCCCCATCCC:TCCCCATCCCCTCCCCAGCCC	0.644602	0.190708351340569	STR	0	0.00192054779187412	-0.00823171
19	780425	19_780425_rs199583897_G_A	0.722042	0.141437539497226	SNP	0	0.00190934067743276	0.00196388
19	780599	19_780599_rs118188159_T_C	0.65216	0.185645842009686	SNP	0	0.00191542084678598	0.00850446
19	780650	chr19:780650:AT:A	0.957981	0.0186431043629839	STR	0	0.00187946621947066	0.00928948
19	780651	chr19:780651:TTTTTTTTTTT:TTTTTTTTTT	0.972911	0.0119268863264577	STR	0	0.00187973267156227	0.00921178
19	780696	19_780696_rs117172878_C_T	0.605018	0.218231704381604	SNP	0	0.00192932457013439	0.00842555
19	780741	19_780741_rs118023771_C_T	0.696749	0.156923645929755	SNP	0	0.00190508599557537	0.00815286
19	781258	19_781258_19:781258_TC_T_TC_T	0.593866	0.22631153822705	SNP	0	0.00194787665870522	0.00221578
19	781258	chr19:781258:TC:T	0.969619	0.013398882952635	STR	0	0.00187952621958654	0.00284725
19	781583	chr19:781583:C:CA	0.933302	0.0299778035083606	STR	0	0.00188036456189777	0.00406524
19	781584	chr19:781584:AAAAAAAAAAA:AAAAAAAAAAAA	0.909597	0.0411509806923469	STR	0	0.00188172371046902	0.00346179
19	781751	chr19:781751:AAAAAG:A	0.843458	0.0739365382347517	STR	0	0.00188747462349959	-0.00414044
19	781751	chr19:781751:AAAAAGAAAAG:A	0.835564	0.078020279723502	STR	0	0.00188824500024809	0.00367323
19	781752	chr19:781752:AAAAGAAAAGAAAAGAAAAGAAAAGAAAA:AAAAGAAAAGAAAAGAAAA	0.51732	0.286240731098487	STR	0	0.00198013661725771	0.00312249
19	781752	chr19:781752:AAAAGAAAAGAAAAGAAAAGAAAAGAAAA:AAAAGAAAAGAAAAGAAAAGAAAA	0.862915	0.0640319816301308	STR	0	0.00188540035810925	-0.00416196
19	781987	19_781987_rs72982112_C_T	0.690295	0.160965272316857	SNP	0	0.00191503927604619	0.00385568
19	782208	19_782208_rs75980091_G_A	0.457828	0.339297650120114	SNP	0	0.00201517037800991	0.00266269
19	782933	chr19:782933:T:TA	0.832809	0.0794545901387101	STR	0	0.00189201180509024	-0.00213059
19	783181	19_783181_rs59588017_T_C	0.866383	0.0622900779416301	SNP	0	0.00188299409825066	-0.00630412
19	783473	19_783473_rs73919845_C_T	0.497135	0.303525659971487	SNP	0	0.00199555211416202	0.0016838
19	783509	19_783509_rs72486333_C_T	0.925355	0.0336916240568608	SNP	0	0.00188010829030838	-0.00514875
19	783519	19_783519_rs11669836_G_A	0.347444	0.459115183738137	SNP	0	0.0020519136085978	0.0164364
19	783536	chr19:783536:G:GCCTTCCTTCCTT	0.767826	0.114737185960019	STR	0	0.00189215097622564	-0.00989786
19	783536	chr19:783536:GCCTT:G	0.240904	0.618155988862157	STR	0	0.00226312031364551	0.00562742
19	783537	chr19:783537:CCTTCCTTCCTTCCTTCCTTCCTTCCT:CCTTCCTGCCTTCCTTCCTTCCTTCCT	0.40161	0.396195481892048	STR	0	0.0020096230928407	0.0169648
19	783537	chr19:783537:CCTTCCTTCCTTCCTTCCTTCCTTCCT:CCTTCCTTCCTTCCTTCCTTCCT	0.240902	0.61815959441694	STR	0	0.00226321049390943	0.00565007
19	783537	chr19:783537:CCTTCCTTCCTTCCTTCCTTCCTTCCT:CCTTCCTTCCTTCCTTCCTTCCTTCCTTCCTTCCTTCCT	0.720768	0.142204503011123	STR	0	0.00190001007095897	-0.0100188
19	783544	19_783544_rs11667578_T_G	0.369984	0.431817056640997	SNP	0	0.00203437368849102	0.0161463
19	783708	chr19:783708:ATT:A	0.509842	0.292564390881438	STR	0	0.00198858905036436	0.00174969
19	783708	chr19:783708:ATTT:A	0.627632	0.202294921890179	STR	0	0.00192413085192977	0.00816891
19	783709	chr19:783709:TTTTTTTTTTTTTTTTTTTT:TTTTTTTTTTTTTTTTT	0.658547	0.181413224328252	STR	0	0.00191553458240434	0.00808028
19	783709	chr19:783709:TTTTTTTTTTTTTTTTTTTT:TTTTTTTTTTTTTTTTTT	0.526002	0.279012604539583	STR	0	0.00198016591576622	0.00169942
19	783742	19_783742_rs11673121_C_G	0.801211	0.0962530968141741	SNP	0	0.00188823528101434	0.00936752
19	783771	19_783771_rs11667659_T_G	0.891662	0.0497997413114459	SNP	0	0.0018806276485871	0.00981444
19	783780	19_783780_rs11673127_C_T	0.399593	0.398382128273885	SNP	0	0.00201277290030522	0.016203
19	783851	chr19:783851:A:ACAGGC	0.688579	0.162046226364413	STR	0	0.0019170298129878	0.00171618
19	783869	19_783869_rs111603971_G_A	0.611087	0.213896955174491	SNP	0	0.00192188128633353	-0.0129487
19	784185	chr19:784185:T:TA	0.919855	0.0362806266358795	STR	0	0.00188570208247241	-0.0077808
19	784186	chr19:784186:AAAAAAAAAAAAAAAAAA:AAAAAAAAAAAAAAAAAAA	0.850228	0.0704645967986085	STR	0	0.00189463307221904	-0.00781138
19	784186	chr19:784186:AAAAAAAAAAAAAAAAAA:AAAAAAAAAAAAAAACAA	0.362047	0.441235046826817	STR	0	0.00203827261924294	0.0170566
19	784459	chr19:784459:CA:C	0.448158	0.348568846647296	STR	0	0.00200599310686622	-0.00746468
19	784459	chr19:784459:CAA:C	0.535152	0.271522847164732	STR	0	0.00196102673235354	0.00721885
19	784460	chr19:784460:AAAAAAAAAAAAAAAAAA:AAAAAAAAAAAAAAAA	0.491673	0.308323640139711	STR	0	0.00198124726532634	0.00759107
19	784460	chr19:784460:AAAAAAAAAAAAAAAAAA:AAAAAAAAAAAAAAAAA	0.379203	0.421128235473497	STR	0	0.0020551011431269	-0.00744556
19	784736	19_784736_rs8110687_T_C	0.960355	0.0175681981668159	SNP	0	0.00187969675570332	0.00196119
19	784824	19_784824_rs8104701_G_A	0.967582	0.0143122194475976	SNP	0	0.00187955317682798	0.00195032
19	784856	19_784856_rs61745388_G_C	0.624628	0.204378551689334	SNP	0	0.0019299837283987	-0.00524447
19	785067	19_785067_rs147325337_A_G	0.64075	0.193311385143718	SNP	0	0.00192451944033334	-0.00558983
19	785239	chr19:785239:G:GAA	0.930764	0.0311604226604488	STR	0	0.00188074408634542	0.00180031
19	785240	chr19:785240:AAAAAAAAAAAA:AAAAAAAAAAAAAA	0.970013	0.0132224453312477	STR	0	0.00187951280315069	0.00194313
19	785525	19_785525_rs113382075_C_T	0.943866	0.0250896578114269	SNP	0	0.00188176528200468	-0.00484036
19	785723	19_785723_rs74253440_G_C	0.482586	0.316425281289519	SNP	0	0.00197316031181616	-0.0124872
19	785827	19_785827_rs7246483_T_C	0.838444	0.0765259387861674	SNP	0	0.00189252948421892	-0.00469753
19	785946	19_785946_rs7257992_A_G	0.579378	0.237037999743233	SNP	0	0.00193337731322152	-0.0120687
19	786045	19_786045_rs56003411_G_A	0.40696	0.390448275376702	SNP	0	0.00201686315245009	0.0120775
19	786092	chr19:786092:G:GA	0.280763	0.551660125725258	STR	0	0.00210870143502717	0.0205764
19	786447	chr19:786447:CAGAAA:C	0.909767	0.0410698203944204	STR	0	0.00188185848101052	-0.00226918
19	786448	chr19:786448:AGAAAAGAAAAGAAAAGAAGAGAAGAGAAGAAAAGAAAA:AGAAAAGAAAAGAAGAGAAGAGAAGAAAAGAAAA	0.872089	0.059439191401699	STR	0	0.00188483012424989	-0.00221166
19	786463	chr19:786463:AGAAGAGAAGAGAAG:AGAAGAGAAG	0.911343	0.0403181378773324	STR	0	0.0018817411318871	-0.00237767
19	786556	chr19:786556:G:<DEL>	0.919099	0.0366377064179896	STR	0	0.00188093537864364	-0.00363925
19	786857	19_786857_rs143074816_C_T	0.208442	0.681014768431794	SNP	0	0.0023035328312162	-0.000381617
19	786933	chr19:786933:A:AAAAAAAAAAAAG	0.599685	0.22207681409152	STR	0	0.00195496096836401	-0.00493175
19	787024	chr19:787024:T:TAC	0.399754	0.398207181942612	STR	0	0.00202021620125548	0.0126759
19	787030	chr19:787030:C:CATAT	0.90799	0.0419189344841286	STR	0	0.00187957720913001	-0.0120156
19	787119	19_787119_rs113509162_T_C	0.710032	0.148722077886208	SNP	0	0.001901980348472	-0.00931328
19	787267	19_787267_rs111232286_G_T	0.446224	0.350447075048909	SNP	0	0.00199542076736581	-0.0114409
19	787300	19_787300_rs117865661_G_A	0.13084	0.883259464547056	SNP	0	0.00256839345214932	-0.0080864
19	787321	chr19:787321:TG:T	0.881366	0.0548437070564056	STR	0	0.0018796993078769	-0.0157955
19	787585	19_787585_rs10426319_C_T	0.519971	0.284020877309782	SNP	0	0.00195947226323956	-0.0104446
19	787806	19_787806_rs116844973_T_C	0.858814	0.0661008845045492	SNP	0	0.0018833312922194	-0.00744728
19	787844	19_787844_rs181485006_T_C	0.463981	0.333499803419484	SNP	0	0.00206083545594027	-0.0184709
19	788177	19_788177_rs11881383_C_T	0.138312	0.859140138707038	SNP	0	0.00240286497608855	0.0142682
19	788740	19_788740_rs76405793_G_A	0.729551	0.136944342914622	SNP	0	0.00189759022610436	-0.0115954
19	788952	19_788952_rs146251426_G_A	0.674782	0.170836510856086	SNP	0	0.00192999936829941	-0.00650778
19	789008	19_789008_rs117756642_G_A	0.631048	0.199937605348113	SNP	0	0.00193665740541793	0.00109408
19	789227	19_789227_rs10854000_C_T	0.26428	0.57793570186372	SNP	0	0.00216022712744912	0.0129987
19	789381	19_789381_rs10420069_G_A	0.318703	0.496613848426758	SNP	0	0.00218087105531628	-0.0125979
19	789454	19_789454_rs10405462_T_C	0.281419	0.550646584525308	SNP	0	0.00212850141215604	0.0141385
19	790161	chr19:790161:C:CTT	0.976679	0.0102481501353917	STR	0	0.0018794766758472	0.00243391
19	790162	chr19:790162:TTTTTTTTTTTTTTT:TTTTTTTTTTTTTTTTT	0.942382	0.025773017734532	STR	0	0.00188038756347031	0.00243718
19	791007	19_791007_rs117215872_T_C	0.380765	0.41934297889432	SNP	0	0.00197603212207464	0.0385312
19	791153	19_791153_rs62131329_C_T	0.276953	0.557593926143262	SNP	0	0.00218386107329183	0.00221234
19	791377	chr19:791377:C:CT	0.835173	0.0782235542610555	STR	0	0.00189432844243531	-0.00603283
19	791378	chr19:791378:TTTTTTTTTTTT:TTTTTTTTTTTTT	0.79678	0.0986615756870804	STR	0	0.00190055403965961	-0.00560136
19	791630	19_791630_rs112763660_C_T	0.186973	0.728221103611195	SNP	0	0.00222129627947276	0.0265701
19	791905	19_791905_rs10401781_A_G	0.135492	0.868086346549157	SNP	0	0.0023463911161522	0.0266257
19	792368	19_792368_rs113763989_G_A	0.103966	0.983108664803008	SNP	0	0.00245616303571361	0.0273877
19	792443	19_792443_rs67511436_T_A	0.797932	0.0980341177759593	SNP	0	0.00191271520126657	-0.0182218
19	792447	19_792447_rs117255952_G_A	0.912699	0.0396724253049831	SNP	0	0.00188320872698	-0.00128528
19	793253	19_793253_rs351972_G_C	0.216769	0.664002825877055	SNP	0	0.00234568292859672	0.0136923
19	793273	19_793273_rs8101735_C_T	0.814734	0.0889841595893484	SNP	0	0.00190910694659518	-0.0183337
19	793522	chr19:793522:AAAAAAAAAACAAAAAAAAA:AAAAAAAAAACAAAAAAAAAA	0.969024	0.0136654665627645	STR	0	0.0018795700044123	-0.00307727
19	793532	19_793532_rs113084914_C_CA	0.394053	0.404445361779652	SNP	0	0.00207197189165498	-0.00384748
19	793532	chr19:793532:C:CA	0.904542	0.0435712630277585	STR	0	0.00188229677742824	-0.00320294
19	793634	19_793634_rs73490575_C_T	0.439276	0.357262523919507	SNP	0	0.0020230304193517	0.00136703
19	793961	19_793961_rs118034395_C_T	0.687212	0.162909265520992	SNP	0	0.00190623184091654	-0.0101446
19	794499	19_794499_rs10422928_A_G	0.134055	0.872716983009613	SNP	0	0.00258955835380348	0.0137943
19	794670	19_794670_rs58350690_T_C	0.831358	0.0802119197251391	SNP	0	0.00188559133639388	0.00802426
19	794800	19_794800_rs11882077_C_A	0.710524	0.148421247938441	SNP	0	0.00192834779446538	0.0118506
19	795371	19_795371_rs78581629_G_A	0.744612	0.128069969068756	SNP	0	0.00189514872551622	-0.0101343
19	795716	19_795716_rs10426084_G_A	0.403121	0.394564577320617	SNP	0	0.00207715785356588	0.007589
19	795816	19_795816_rs8113356_G_A	0.707126	0.150503194082647	SNP	0	0.00190659982760755	0.00622437
19	796250	19_796250_rs111403451_G_A	0.695349	0.157797165580875	SNP	0	0.00190724945667553	0.0080957
19	796471	19_796471_rs146202912_C_CTG	0.774538	0.11095727024116	SNP	0	0.00189033229687185	-0.0105505
19	796471	chr19:796471:C:CTG	0.898518	0.0464732182518668	STR	0	0.00188680799117369	-0.00598692
19	796809	19_796809_rs117220201_G_T	0.590323	0.228910295588747	SNP	0	0.00194985049637475	2.43264e-05
19	797032	19_797032_rs7249170_C_T	0.942169	0.0258711893680291	SNP	0	0.00188034764763878	-0.0207471
19	797079	19_797079_rs351974_A_C	0.46056	0.336713783552922	SNP	0	0.00197932632185438	-0.0149415
19	797517	19_797517_rs10414379_G_C	0.364063	0.438823456502337	SNP	0	0.00208621041635471	-0.000102586
19	798562	19_798562_rs117432480_G_C	0.300456	0.522219118857023	SNP	0	0.0020329504612403	0.0388873
19	798643	19_798643_rs8110974_G_A	0.670919	0.173329909006058	SNP	0	0.00191326180339235	0.00795559
19	798921	19_798921_rs8103323_T_C	0.700432	0.154634020918179	SNP	0	0.00192204437596832	0.00574747
19	799081	19_799081_rs8111329_C_T	0.685891	0.163744895750612	SNP	0	0.00190949727441259	0.00804346
19	799342	19_799342_rs8100561_G_C	0.686486	0.163368315214909	SNP	0	0.00192652230359003	0.0060882
19	799392	19_799392_rs62131332_C_T	0.12469	0.904168375061666	SNP	0	0.00262360698319242	0.013111
19	799770	19_799770_rs11085226_A_G	0.29529	0.529751260174628	SNP	0	0.00219150994504413	0.00745363
19	800086	19_800086_rs139773191_C_G	0.870332	0.0603150482277246	SNP	0	0.00188127713489694	-0.0105153
19	800101	chr19:800101:AT:A	0.984525	0.0067732513651761	STR	0	0.00188188027296565	0.0148894
19	800101	chr19:800101:ATT:A	0.766029	0.115754788720434	STR	0	0.00191327562193977	0.0134446
19	800102	chr19:800102:TTTTTTTTTTTTTTTTTT:TTTTTTTTTTTTTTTT	0.832051	0.0798500531086045	STR	0	0.00189890639152923	0.0129829
19	800102	chr19:800102:TTTTTTTTTTTTTTTTTT:TTTTTTTTTTTTTTTTT	0.742588	0.129252073122102	STR	0	0.00192008619585449	0.0141888
19	801381	19_801381_rs736926_C_T	0.716027	0.145070600974369	SNP	0	0.00190493417663329	0.00593969
19	801386	19_801386_rs113232514_A_G	0.838393	0.0765523564028872	SNP	0	0.00188339477457278	-0.0106589
19	801656	19_801656_rs72982139_T_G	0.168393	0.773675965832564	SNP	0	0.00246288398902805	0.0128645
19	801983	19_801983_rs17281470_T_C	0.880917	0.0550650088865815	SNP	0	0.00188074130787552	-0.010507
19	802244	19_802244_rs4986234_G_T	0.172983	0.761996575304528	SNP	0	0.00244945088642568	0.0128778
19	803086	19_803086_rs351986_C_T	0.985804	0.0062094239836853	SNP	0	0.00188021010575368	-0.0108258
19	803169	19_803169_rs117458172_C_T	0.325357	0.487639845058388	SNP	0	0.00207896951527142	-0.0144632
19	803945	19_803945_rs10420407_G_A	0.377416	0.423179692500663	SNP	0	0.00209951678751918	0.00745404
19	804013	19_804013_rs351982_A_G	0.999468	0.000231106144059	SNP	0	0.00188078904736511	-0.0108823
19	804079	19_804079_rs351981_T_C	0.996831	0.001378464545665	SNP	0	0.00188096503494273	-0.0108713
19	804327	19_804327_rs10420953_C_T	0.292242	0.534257368629456	SNP	0	0.00219519426511106	0.00737646
19	804396	19_804396_rs3180287_C_T	0.693055	0.159232298939867	SNP	0	0.00191009561316191	0.00595846
19	804456	19_804456_rs351980_G_A	0.754354	0.122424802448967	SNP	0	0.00192645730536578	-0.0185306
19	804612	19_804612_rs4986235_C_T	0.301957	0.520054898077073	SNP	0	0.00218231711736938	0.00738817
19	804642	19_804642_rs3170451_C_T	0.69998	0.154914368576778	SNP	0	0.0019084282885713	0.00600209
19	804959	19_804959_rs10422347_C_T	0.301045	0.521368581512612	SNP	0	0.00218335636602374	0.00735289
19	805398	19_805398_rs115813123_C_T	0.697352	0.156547949206319	SNP	0	0.00190920561538299	0.00584037
19	805707	19_805707_rs11549877_A_T	0.988322	0.0051015371532923	SNP	0	0.00187998888157492	0.0121793
19	806146	19_806146_rs117740414_C_T	0.903517	0.0440636716180078	SNP	0	0.001879910585175	-0.0103472
19	806451	19_806451_rs11549887_C_T	0.819548	0.0864256052116612	SNP	0	0.00188305962497815	-0.0146722
19	806634	19_806634_rs351977_G_T	0.425366	0.371237226709974	SNP	0	0.00206210867279832	0.00868694
19	806673	19_806673_rs351976_T_C	0.825583	0.0832392584036437	SNP	0	0.0018955385523417	0.00668202
19	807075	19_807075_rs73490587_C_G	0.672875	0.172065607176256	SNP	0	0.00191296017965747	0.00776437
19	807113	19_807113_19:807113_GC_G_GC_G	0.637497	0.195521854637554	SNP	0	0.00192268924445438	0.00769912
19	807113	chr19:807113:GC:G	0.729278	0.137106887523954	STR	0	0.00190023721186117	0.00802028
19	807127	19_807127_rs72982146_T_G	0.130914	0.88301390732526	SNP	0	0.00261874709633581	0.0164933
19	807442	19_807442_rs123698_G_C	0.978585	0.0094014455014388	SNP	0	0.00188367063135797	-0.0276758
19	808577	19_808577_rs148751202_C_T	0.107158	0.969975400672913	SNP	0	0.00263118286001085	0.000421772
19	808586	19_808586_rs13169_C_G	0.776289	0.109976567737327	SNP	0	0.0018938477317052	0.00589172
19	808742	19_808742_rs1135908_G_T	0.722058	0.141427915909232	SNP	0	0.00190368424254839	0.00591263
19	808824	19_808824_rs62131353_C_T	0.717424	0.144224098954697	SNP	0	0.00192669827838365	0.0122115
19	808920	19_808920_rs62131354_C_T	0.76977	0.113639018531553	SNP	0	0.00191225880056001	0.0117641
19	809241	chr19:809241:T:TCA	0.224742	0.648315758627845	STR	0	0.00232448759946147	0.0128863
19	809307	chr19:809307:C:CATTT	0.817387	0.0875722737361957	STR	0	0.00190213448177834	0.0118195
19	809308	chr19:809308:ATTTATTTATTTATTTATTTATTT:ATTTATTTATTTATTTATTTATTTATTT	0.656809	0.182560904878327	STR	0	0.00194289836934691	0.00992962
19	809541	19_809541_rs8102405_C_T	0.741334	0.129986081257226	SNP	0	0.00191965286576201	0.0119417
19	810306	chr19:810306:G:GA	0.966955	0.0145937365751461	STR	0	0.00188264555907269	0.0120466
19	810445	19_810445_rs10426392_C_T	0.876428	0.0572837561099125	SNP	0	0.00189300740748133	0.0129743
19	811320	19_811320_rs78940050_C_T	0.620417	0.207316310624647	SNP	0	0.00192785790966754	-0.00718484
19	811917	chr19:811917:GCTC:G	0.746145	0.127176766923219	STR	0	0.00190536162498633	-0.0019463
19	811930	chr19:811930:TCTC:T	0.540097	0.267528235025905	STR	0	0.00199515508479287	0.00965475
19	812172	19_812172_rs1059714_C_T	0.00917105	2.03758093880102	SNP	0	0.00431729912712653	0.00857845
19	813220	19_813220_rs351994_T_C	0.507638	0.294445875598981	SNP	0	0.00196956065716003	-0.00819924
19	813979	19_813979_rs351992_C_T	0.536481	0.270445654390059	SNP	0	0.00195923668503395	-0.00663127
19	814023	19_814023_rs351991_G_A	0.470545	0.327398837024911	SNP	0	0.00199799546713153	-0.00399788
19	814044	19_814044_rs118190131_G_A	0.867805	0.0615778519411306	SNP	0	0.00187953466165069	-0.0224326
19	814152	19_814152_rs113008226_C_A	0.904109	0.0437792075281145	SNP	0	0.00188033875159332	-0.00769191
19	814452	19_814452_rs3746138_C_T	0.131253	0.881890761304437	SNP	0	0.00252878285386016	0.00135402
19	814680	19_814680_rs56944467_G_T	0.715615	0.145320564766272	SNP	0	0.00189776895247595	0.0139788
19	814907	19_814907_rs1540615_A_G	0.843849	0.073735259930965	SNP	0	0.00188389524265264	-0.00830326
19	815107	19_815107_rs113614617_C_G	0.938668	0.0274879873544551	SNP	0	0.00188505571220576	-0.0105576
19	815894	19_815894_rs113121396_C_T	0.833548	0.0790693861960169	SNP	0	0.00188476755379119	-0.00843281
19	816727	19_816727_rs62649825_T_C	0.458865	0.338315066921934	SNP	0	0.00199017123541478	-0.011479
19	816805	chr19:816805:CCCAT:C	0.904894	0.0434022914149925	STR	0	0.00188813251880204	0.0124409
19	817198	19_817198_rs111302943_G_A	0.824549	0.0837835306837549	SNP	0	0.00188317316023501	0.0150309
19	817586	19_817586_rs10405520_G_A	0.833182	0.0792601210876088	SNP	0	0.00188443991679299	-0.00923948
19	817783	19_817783_rs10426534_C_T	0.742814	0.129119919599127	SNP	0	0.001894373215511	-0.0114612
19	817970	19_817970_rs10426972_C_G	0.749132	0.125441651164746	SNP	0	0.00189336580664756	-0.0114701
19	817977	19_817977_rs10411284_A_G	0.749132	0.125441651164746	SNP	0	0.00189336580664756	-0.0114701
19	818469	19_818469_rs112322383_G_A	0.743462	0.128741224333772	SNP	0	0.00189383789932118	-0.0120351
19	818950	chr19:818950:C:<DEL:ME:SINE|ALU|ALUSX>	0.455062	0.341929428785726	STR	0	0.00205305659668997	0.0139959
19	819827	19_819827_rs112916157_A_G	0.685135	0.16422384605731	SNP	0	0.00190476123421102	-0.0120197
19	820748	19_820748_rs11666980_C_G	0.998107	0.0008228985737103	SNP	0	0.00188293478696344	0.019152
19	822632	19_822632_rs539163576_C_T	0.154015	0.812436979812962	SNP	0	0.00212032534540718	0.0700738
19	822640	19_822640_rs112560887_T_A	0.862264	0.0643597455562377	SNP	0	0.00187998621226826	0.0191157
19	822645	19_822645_rs112124367_G_A	0.762666	0.117665614226885	SNP	0	0.00188692513010813	0.0196312
19	823120	chr19:823120:A:AAAAC	0.345507	0.461543149359024	STR	0	0.00209133360913438	-0.00325682
19	823120	chr19:823120:AAAAC:A	0.372526	0.428843410801657	STR	0	0.00205144033005156	-0.0102024
19	823121	chr19:823121:AAACAAACAAACAAACAAACAAACAAA:AAACAAACAAACAAACAAACAAA	0.433465	0.363045963748376	STR	0	0.00200880250195001	-0.00955413
19	823121	chr19:823121:AAACAAACAAACAAACAAACAAACAAA:AAACAAACAAACAAACAAACAAACAAACAAA	0.41653	0.380353713668349	STR	0	0.00203244489428644	-0.0032267
19	823442	chr19:823442:AAAAAAAAAAAAAAAAA:AAAAAAAAAAAAAAAAAAAAAACAAAAAAAA	0.339598	0.469034876118078	STR	0	0.00210934711296906	-0.00112901
19	823442	chr19:823442:AAAAAAAAAAAAAAAAA:AAAAAAAAAAAAAAAACAAACAAAAAAAA	0.832665	0.079529689966807	STR	0	0.00188353303433841	0.0147574
19	823442	chr19:823442:AAAAAAAAAAAAAAAAA:AAAAAAAAAAAAAACAAACAAAAAAAA	0.77392	0.11130392995562	STR	0	0.00188657830066408	0.0179321
19	823442	chr19:823442:AAAAAAAAAAAAAAAAA:AAAAAAAAAAAAACAAAAAAAAAAAA	0.521163	0.283026424629106	STR	0	0.00197417356096874	-0.00248674
19	823442	chr19:823442:AAAAAAAAAAAAAAAAA:AAAAAAAAAAAAACAAAAAAAACAAAAAAAA	0.364745	0.438010652792408	STR	0	0.00210021158591489	0.00359542
19	823446	chr19:823446:A:AAAAAAAAAC	0.566434	0.246850686163603	STR	0	0.00195574341119065	-0.00136065
19	823550	19_823550_rs602186_T_C	0.418516	0.378287934136951	SNP	0	0.0020884107510053	0.0171366
19	824509	chr19:824509:C:CT	0.218503	0.660542595881196	STR	0	0.00229503067413961	0.002973
19	824509	chr19:824509:C:CTT	0.799885	0.0969724473274042	STR	0	0.00188520519865631	0.0155696
19	824510	chr19:824510:TTTTTTTTTTTTTTT:TTTTTTTTTTTTTTTT	0.209116	0.679612736929474	STR	0	0.00234054879630097	0.00819254
19	824510	chr19:824510:TTTTTTTTTTTTTTT:TTTTTTTTTTTTTTTTT	0.83873	0.0763778227015771	STR	0	0.00188202796956516	0.0155775
19	824610	19_824610_rs146780856_G_A	0.126655	0.897377660752652	SNP	0	0.00256636793188325	0.00548603
19	825519	19_825519_rs149074911_G_A	0.397078	0.401124174238758	SNP	0	0.00206018913727413	-0.000199224
19	825680	19_825680_rs113005980_C_T	0.890942	0.0501505674556421	SNP	0	0.00187936800602218	0.0204932
19	826160	19_826160_rs150524437_C_T	0.163404	0.786737316489864	SNP	0	0.00239307952662482	0.00304019
19	827155	19_827155_rs140196567_G_A	0.87705	0.0569756471070348	SNP	0	0.0018793628923266	0.0235557
19	827386	chr19:827386:AAAT:A	0.944839	0.0246421887061142	STR	0	0.00188560781331348	-0.0165923
19	827387	chr19:827387:AATAATAATAATAATAATAATAATAATAAT:AATAATAATAATAATAATAATAATAAT	0.952969	0.0209212266942169	STR	0	0.00188494578100396	-0.0168386
19	829743	19_829743_rs4807873_G_A	0.605898	0.217600481057518	SNP	0	0.00194340933272441	-0.000117653
19	829936	chr19:829936:A:ATGTGTG;chr19:829936:ATGTGTGTGTGTGTGTGTGTGTGTGTGTGTGTGTGTGTGT:ATGTGTGTGTGTGTGTGTGTGTGTGTGTGTGTGTGTGTGTGTGTGT	0.278016	0.555930209435322	STR	0	0.00227103035822618	-0.0196712
19	829936	chr19:829936:ATGTG:A	0.249737	0.602517109609321	STR	0	0.00222454586685739	0.00078528
19	829936	chr19:829936:ATGTGTGTGTGTGTGTGTGTGTGTGTGTGTGTGTGTGTGT:ATGTGTGTGTGTGTGTGTGTGTGTGTGTGTGTGTGT	0.274019	0.562219322912919	STR	0	0.00218135760452776	-0.00112403
19	829936	chr19:829936:ATGTGTGTGTGTGTGTGTGTGTGTGTGTGTGTGTGTGTGT:ATGTGTGTGTGTGTGTGTGTGTGTGTGTGTGTGTGTGT	0.776768	0.109708674075436	STR	0	0.00189181182698928	0.00910337
19	829936	chr19:829936:ATGTGTGTGTGTGTGTGTGTGTGTGTGTGTGTGTGTGTGT:ATGTGTGTGTGTGTGTGTGTGTGTGTGTGTGTGTGTGTGTGTGTGT	0.376029	0.424778660247056	STR	0	0.00214690714780263	-0.0204059
19	829936	chr19:829936:ATGTGTGTGTGTGTGTGTGTGTGTGTGTGTGTGTGTGTGT:ATGTGTGTGTGTGTGTGTGTGTGTGTGTGTGTGTGTGTGTGTGTGTGTGT	0.370818	0.430839192782826	STR	0	0.00212180456563082	0.012372
19	829936	chr19:829936:ATGTGTGTGTGTGTGTGTGTGTGTGTGTGTGTGTGTGTGT:ATGTGTGTGTGTGTGTGTGTGTGTGTGTGTGTGTGTGTGTGTGTGTGTGTGTGT	0.458273	0.338875729262812	STR	0	0.00202501276430589	0.00378854
19	830621	19_830621_rs653847_A_C	0.476602	0.321844139523886	SNP	0	0.00202703454047137	0.0108157
19	831402	19_831402_rs112863118_G_A	0.555482	0.255330009499585	SNP	0	0.00195835551713719	-0.00305094
19	831815	19_831815_Affx-52334201_GT_G	0.490927	0.308983081918151	SNP	0	0.00195010113170724	0.0233155
19	831815	chr19:831815:GT:G	0.501591	0.299650264612354	STR	0	0.00194562497881001	0.0233124
19	832508	chr19:832508:AAAAAAAAACAAAAA:GAAAAAAAACAAAAA	0.683471	0.165279908026909	STR	0	0.00189915283292852	-0.0193662
19	832854	19_832854_rs193077512_C_T	0.659838	0.180562677097594	SNP	0	0.00195079292159484	-0.0150848
19	833077	chr19:833077:C:CA	0.734298	0.134127654674041	STR	0	0.00191663890611593	-0.0110707
19	834122	19_834122_rs117613294_C_T	0.769017	0.114064059516401	SNP	0	0.0018795504799145	0.0490445
19	834154	chr19:834154:TGTCTCAATAAAATAAAAAATAAAATAAAATAAAAT:TATCTCAATAAAATAAAAAATAAAATAAAATAAAAT	0.285717	0.544063918572295	STR	0	0.00212209903189886	-0.0138544
19	834154	chr19:834154:TGTCTCAATAAAATAAAAAATAAAATAAAATAAAAT:TGTCTCAATAAAATAAAAAATAAAATGAAATAAAAT	0.819597	0.0863996399314455	STR	0	0.00191346355338884	0.0243414
19	834669	chr19:834669:C:CT	0.92562	0.0335672700936893	STR	0	0.0018797778720856	-0.00894905
19	834669	chr19:834669:CT:C	0.513638	0.289342853747951	STR	0	0.00196828616401357	-0.00631779
19	834670	chr19:834670:TTTTTTTTTTTTTTTTTT:TTTTTTTTTTTTTTTTT	0.508756	0.293490455896403	STR	0	0.00196975230547003	-0.00681345
19	834670	chr19:834670:TTTTTTTTTTTTTTTTTT:TTTTTTTTTTTTTTTTTTT	0.963827	0.0160009118314814	STR	0	0.0018815485264525	-0.00853726
19	834751	19_834751_rs112179035_C_G	0.484456	0.314745660976371	SNP	0	0.00191842187411861	0.0459724
19	835131	19_835131_rs117993867_G_A	0.219132	0.659294197479704	SNP	0	0.00209975143486352	0.0466174
19	835564	19_835564_rs79295406_A_G	0.102125	0.990867930459528	SNP	0	0.00235793196062251	0.0482412
19	835593	19_835593_rs114834447_T_G	0.183653	0.736001972993589	SNP	0	0.00214481796282018	0.04936
19	836056	19_836056_rs369318076_G_A	0.312661	0.504926287420658	SNP	0	0.00199827115013584	0.0494442
19	836186	chr19:836186:CA:C	0.812198	0.0903380842747349	STR	0	0.00190613836384301	0.0165886
19	836259	chr19:836259:AGAGACAGAGACGGACAGAGACACAGAGACAGAGA:AGAGACAGAGACGGACAGAGACACAGAGACAGAGAGAGACAAAGACAGAGAGA	0.893703	0.048806784214495	STR	0	0.00188012008274707	0.0139776
19	836259	chr19:836259:AGAGACAGAGACGGACAGAGACACAGAGACAGAGA:AGAGACAGAGACGGACAGAGACACAGAGACAGAGAGAGACAAAGACAGAGAGAGA	0.808385	0.0923817536397461	STR	0	0.00190673410773323	0.0163824
19	836288	chr19:836288:C:CAGAGAGAGACAAAGACAG	0.723905	0.140318423696306	STR	0	0.00190119067609973	-0.00635097
19	836288	chr19:836288:C:CAGAGAGAGACAAAGACAGAG	0.789008	0.102918593320058	STR	0	0.00191116055350848	0.0164885
19	836296	chr19:836296:G:GACAAAGACAGAGAGAGAA	0.286598	0.542726844615557	STR	0	0.00202102917594249	0.0487274
19	836455	chr19:836455:G:GGAGACA	0.677523	0.169075957127304	STR	0	0.00189656571256147	-0.0279708
19	837022	19_837022_rs116056529_G_A	0.268866	0.570464113901572	SNP	0	0.00203345651324005	0.0502445
19	837107	chr19:837107:AAAAAAAAAAAAAGGCA:AAAAAAAAAAAAAGTCT	0.757072	0.120862815723509	STR	0	0.00187999448105047	0.0426119
19	837200	19_837200_rs150224808_G_A	0.241816	0.616514966991289	SNP	0	0.00206081083048493	0.0504664
19	837718	chr19:837718:C:<DEL>	0.342182	0.465742839640856	STR	0	0.00217536989533296	0.0186086
19	838156	19_838156_rs76111962_G_A	0.468036	0.329720740942866	SNP	0	0.00210181741934856	0.0331259
19	838157	19_838157_rs74913538_T_A	0.497364	0.303325652856118	SNP	0	0.00207925856295499	0.0332931
19	838158	19_838158_rs77733763_G_C	0.497364	0.303325652856118	SNP	0	0.00207925856295499	0.0332931
19	838173	19_838173_19:838173_GC_G_GC_G	0.562474	0.2498975477366	SNP	0	0.00203591578408047	0.0336699
19	838178	19_838178_rs62132293_C_G	0.554997	0.255709364421409	SNP	0	0.00203938887161992	0.033205
19	838342	chr19:838342:CA:C	0.56419	0.248574615776021	STR	0	0.00197940623579129	-0.00912068
19	838342	chr19:838342:CAAA:C	0.845999	0.0726301503117313	STR	0	0.00192136171531476	0.0360018
19	838343	chr19:838343:AAAAAAAAAAAAAAAAAGAAAGAAAAA:AAAAAAAAAAAAAAAAGAAAGAAAAA	0.522265	0.282109077774313	STR	0	0.00200136683479557	-0.00922284
19	838343	chr19:838343:AAAAAAAAAAAAAAAAAGAAAGAAAAA:AAAAAAAAAAAAAAGAAAGAAAAA	0.816213	0.088196492406042	STR	0	0.00192953365240955	0.0359371
19	838748	chr19:838748:CA:C	0.531847	0.274213286149407	STR	0	0.00205420408316337	0.0330922
19	838749	chr19:838749:AAAAAAAAAAAAAAA:AAAAAAAAAAAAAA	0.554565	0.256047543316616	STR	0	0.00203895711193436	0.0329212
19	839097	19_839097_rs73919863_C_A	0.431975	0.364541386694855	SNP	0	0.0020297555010147	0.00213829
19	839147	19_839147_rs148296480_C_G	0.419178	0.377601518794665	SNP	0	0.00203853374962448	0.00226748
19	839158	19_839158_rs12052108_T_C	0.380485	0.419662459906909	SNP	0	0.00211758347613711	-0.0181032
19	839269	19_839269_rs138032111_C_T	0.365605	0.436987873502864	SNP	0	0.00197934882180506	0.0422326
19	839562	chr19:839562:A:ATCCTCTG	0.95822	0.0185347687742715	STR	0	0.00188670351773323	-0.0159032
19	840266	chr19:840266:A:AT	0.862526	0.0642278046763232	STR	0	0.00190066679933731	-0.0160544
19	840477	19_840477_rs4807930_T_C	0.306734	0.513238081878671	SNP	0	0.00219798768942336	-0.0171797
19	840984	19_840984_rs2074639_C_T	0.557375	0.253852514642336	SNP	0	0.00198508476851211	-0.00980368
19	841534	chr19:841534:CAATGAGTGAGTGAATGAATGAGTGAATGAGTGAATGAATGAGTGAATGAGTGAATGAGTGAACGAATGAATGAGTGAATGAATG:C	0.833227	0.0792366655593557	STR	0	0.00188358760609597	-0.0100504
19	841731	chr19:841731:C:CT	0.80165	0.0960152030949774	STR	0	0.00190860145311422	-0.0126367
19	841891	19_841891_rs140433312_A_C	0.46828	0.329494390317686	SNP	0	0.00200364965170163	0.00331876
19	842024	19_842024_19:842024_GC_G_GC_G	0.954263	0.0203319149106343	SNP	0	0.00187941950162518	-0.00899054
19	842024	chr19:842024:GC:G	0.921625	0.0354457530888451	STR	0	0.00187945162898429	-0.010036
19	842026	chr19:842026:CCTTTTTTTTTCTTTTTT:CTTTTTTTTTCTTTTTT	0.933609	0.0298349703394028	STR	0	0.00187936088942242	-0.0106742
19	842161	19_842161_rs144362304_G_T	0.505467	0.296307192566994	SNP	0	0.00198372417585713	0.00296633
19	842281	19_842281_rs116896857_G_C	0.2164	0.664742743565468	SNP	0	0.00229674238033362	0.00259254
19	842318	chr19:842318:ATT:A	0.251938	0.598706322594561	STR	0	0.00230967313916208	-0.0183864
19	842318	chr19:842318:ATTT:A	0.926339	0.033230051237141	STR	0	0.00188245607429816	-0.00308933
19	842318	chr19:842318:ATTTT:A	0.127553	0.894309322486383	STR	0	0.0025011683830829	0.00636547
19	842318	chr19:842318:ATTTTT:A	0.179343	0.746315569758583	STR	0	0.00233726223422137	-0.00409211
19	842319	chr19:842319:TTTTTTTTTTTTTTTTTGCTTCTTTTTTTTTATTTTGTTTTGTTTTGTTTTTTT:TTTTTTTTTTTTGCTTCTTTTTTTTTATTTTGTTTTGTTTTGTTTTTTT	0.155529	0.808188620362477	STR	0	0.00240387250924656	-0.00354384
19	842319	chr19:842319:TTTTTTTTTTTTTTTTTGCTTCTTTTTTTTTATTTTGTTTTGTTTTGTTTTTTT:TTTTTTTTTTTTTGCTTCTTTTTTTTTATTTTGTTTTGTTTTGTTTTTTT	0.110237	0.957672614206169	STR	0	0.00256796756597721	0.00741274
19	842319	chr19:842319:TTTTTTTTTTTTTTTTTGCTTCTTTTTTTTTATTTTGTTTTGTTTTGTTTTTTT:TTTTTTTTTTTTTTGCTTCTTTTTTTTTATTTTGTTTTGTTTTGTTTTTTT	0.977355	0.0099476609100468	STR	0	0.00187995738487901	-0.00323773
19	842319	chr19:842319:TTTTTTTTTTTTTTTTTGCTTCTTTTTTTTTATTTTGTTTTGTTTTGTTTTTTT:TTTTTTTTTTTTTTTGCTTCTTTTTTTTTATTTTGTTTTGTTTTGTTTTTTT	0.236669	0.625858624245112	STR	0	0.00233645255396064	-0.0179085
19	842482	19_842482_rs7247992_T_C	0.954188	0.0203660494901016	SNP	0	0.00187941759502353	-0.00895381
19	842586	chr19:842586:A:ATTTTTTTT	0.576416	0.239263972661537	STR	0	0.00192845778331352	-0.0152515
19	843221	19_843221_rs67520578_G_T	0.95342	0.0207157420685792	SNP	0	0.00187946040871678	-0.00989832
19	843872	19_843872_rs146542642_G_A	0.336391	0.473155632085254	SNP	0	0.00212448457528525	-0.00211417
19	844020	19_844020_rs351111_G_A	0.931119	0.0309948112413167	SNP	0	0.00188469714571926	-0.00686721
19	844946	chr19:844946:A:AT	0.592016	0.227666555746995	STR	0	0.00195297140210127	0.00456884
19	844946	chr19:844946:A:ATT	0.947473	0.0234331572101129	STR	0	0.00188419155796671	-0.0132828
19	844947	chr19:844947:TTTTTTTTTTTTTTTTTTTT:TTTTTTTTTTTTTTTTTTTTT	0.619307	0.208094011151106	STR	0	0.00193596172525012	0.000602668
19	844947	chr19:844947:TTTTTTTTTTTTTTTTTTTT:TTTTTTTTTTTTTTTTTTTTTT	0.9216	0.0354575339208631	STR	0	0.00188861704876742	-0.0164028
19	845043	19_845043_rs138220504_G_A	0.18493	0.732992630335645	SNP	0	0.00236983231934063	-0.00213294
19	845714	chr19:845714:CA:C	0.96866	0.013828633718268	STR	0	0.00188013334279746	0.00162439
19	846041	19_846041_rs629631_C_T	0.673648	0.171566975260737	SNP	0	0.00191081194686615	-0.00818818
19	846716	19_846716_rs4807931_C_T	0.687175	0.162932648885116	SNP	0	0.00191747260321273	-0.000692088
19	846747	chr19:846747:T:TTTTG	0.686638	0.163272165469483	STR	0	0.00192873760019308	0.00700677
19	847525	chr19:847525:G:GAGAA	0.590553	0.228741119939312	STR	0	0.00194476300653612	0.00276272
19	847555	chr19:847555:A:AAGAAAG	0.245166	0.610539758608044	STR	0	0.0019752719196684	0.083444
19	847560	chr19:847560:AGAG:A	0.225098	0.647628363697048	STR	0	0.00225917609759263	-0.00142025
19	849462	19_849462_rs58082177_C_A	0.024075	1.61843370420343	SNP	0	0.00354869169760497	-0.00504884
19	849618	19_849618_rs10414837_C_T	0.193414	0.7135120933208	SNP	0	0.00247932691167574	0.0253232
19	849688	chr19:849688:CTTTTTTTTTT:C	0.144128	0.841251639836804	STR	0	0.00267523882171916	0.02999
19	849728	19_849728_rs55791968_C_T	0.214052	0.669480709969798	SNP	0	0.00242202718770101	0.024612
19	849730	19_849730_rs55793725_C_T	0.215053	0.667454494638101	SNP	0	0.00241963886241769	0.0246114
19	849734	19_849734_rs56234325_C_CT	0.213374	0.670858501239833	SNP	0	0.00242371220910653	0.0246233
19	849734	chr19:849734:C:CT	0.156514	0.805446809230578	STR	0	0.00259568321498305	0.0253376
19	850023	19_850023_rs3761008_T_C	0.926897	0.0329685234789653	SNP	0	0.00188382354922245	0.00504783
19	850299	19_850299_rs10413889_G_A	0.483633	0.315484073342821	SNP	0	0.00200011797366961	-0.00296638
19	852594	chr19:852594:AG:A	0.794639	0.0998301240665218	STR	0	0.00192929053107227	0.0343446
19	853122	chr19:853122:CG:C	0.58716	0.231243538192437	STR	0	0.00199452577201265	0.0189071
19	854907	19_854907_rs113267234_G_A	0.30853	0.510702600833315	SNP	0	0.00201021905626642	0.0468631
19	856301	19_856301_rs17216677_G_A	0.36496	0.437754732067427	SNP	0	0.00204311482499742	-0.0160568
19	856628	19_856628_rs17216684_G_A	0.497261	0.303415600990935	SNP	0	0.00188362987274648	0.0892891
19	856724	chr19:856724:CAAAAAAAAAA:C	0.143772	0.842325685785802	STR	0	0.00216600814960388	0.0588713
19	856725	chr19:856725:AAAAAAAAAAAAAAAAAAAAAAAA:AAAAAAAAAAAAAA	0.0999729	1.00011770975499	STR	0	0.00228653659367506	0.0588706
19	857033	chr19:857033:AAAATAAATAAAT:A	0.218153	0.661238810298123	STR	0	0.00214755131417244	0.026545
19	857081	chr19:857081:T:TAAAA	0.126961	0.896329665547698	STR	0	0.00231893290249119	0.034787
19	857214	chr19:857214:TGTTTTTTTCTTTTTTGTTTTT:TATTTTTTTCTTTTTTGTTTTT	0.164297	0.784370366542666	STR	0	0.00224405707728892	0.0271604
19	857848	chr19:857848:C:CA	0.257907	0.588536870269519	STR	0	0.00227271404406493	0.0176916
19	858237	chr19:858237:CA:C	0.414346	0.382636849378053	STR	0	0.00197214482037245	0.024831
19	858376	19_858376_rs10469327_C_T	0.0982205	1.00779785938495	SNP	0	0.00225266303154348	0.0758927
19	859067	chr19:859067:GA:G	0.183567	0.736205389616467	STR	0	0.00211170015477125	-0.0563022
19	859374	19_859374_rs56236063_T_C	0.552468	0.257692872078862	SNP	0	0.00194722332639141	-0.010669
19	860185	chr19:860185:TTTTTTTTCTTTCTTTTTTTTTTT:TTTTTTTTCTTTCTTTTTTTTTTTT	0.464249	0.333249023064649	STR	0	0.0019142936670451	0.0571175
19	860197	chr19:860197:C:CT	0.397375	0.400799459077171	STR	0	0.00193913453592565	0.0571227
19	860766	19_860766_rs35186399_G_A	0.0326871	1.48562360832343	SNP	0	0.0031195789361661	-0.0234697
19	862217	chr19:862217:AAGAAGGGTCAGGGCGGGC:A	0.320303	0.494438993657926	STR	0	0.00222975116014335	-0.0259449
19	862355	19_862355_rs62132300_G_C	0.118924	0.924730491758453	SNP	0	0.00263743431149355	0.0159394
19	862396	19_862396_rs62132301_G_T	0.11856	0.926061809364747	SNP	0	0.00263093128709735	0.0148228
19	862676	chr19:862676:T:TC	0.161996	0.790495708910299	STR	0	0.00244087030723561	-0.0152396
19	862801	chr19:862801:AC:A	0.0432604	1.36390946924761	STR	0	0.0031829911023854	0.00369748
19	863356	19_863356_rs10506_C_T	0.173449	0.760828199688937	SNP	0	0.00238446523527081	0.00388634
19	863435	chr19:863435:TA:T	0.122119	0.913216760680779	STR	0	0.00262233460239258	0.0158968
19	863471	19_863471_rs187211507_G_C	0.393619	0.404923946328093	SNP	0	0.00216558007019363	-0.0306672
19	863750	chr19:863750:C:CA	0.0185467	1.73173335285671	STR	0	0.00388017847786337	-0.0147445
19	864042	chr19:864042:CCACACA:C	0.147551	0.83105784280238	STR	0	0.00251207865696068	0.0146756
19	864120	19_864120_rs12985692_T_C	0.0438844	1.35768983506449	SNP	0	0.0029161448618511	-0.027991
19	864181	19_864181_rs72984026_G_A	0.439247	0.357291195997482	SNP	0	0.00188048940588093	0.116024
19	864502	chr19:864502:A:AAG	0.514216	0.288854414267247	STR	0	0.00200544040839934	-0.00584212
19	864637	chr19:864637:CA:C	0.0281193	1.55099549481584	STR	0	0.00375313972849367	-0.0299314
19	864794	chr19:864794:AAAAAGAAAGAAAAAAAAAAAAAAGAGAAAAGAAAAAG:AAAAAGAAAGAAAAAAAAAAAAAAAAGAGAAAAGAAAAAG	0.395039	0.403360026781907	STR	0	0.00204644423798628	-0.00186518
19	864794	chr19:864794:AAAAAGAAAGAAAAAAAAAAAAAAGAGAAAAGAAAAAG:AAAAAGAAAGAAAAAAAAAAAAAGAGAAAAGAAAAAG	0.158837	0.799048324175201	STR	0	0.00247823609015674	-0.020889
19	864803	chr19:864803:G:GAA	0.354235	0.450708530791588	STR	0	0.00206682682022685	-0.00665271
19	864803	chr19:864803:GA:G	0.0631026	1.19995274626474	STR	0	0.00292711307443516	-0.0120566
19	864992	19_864992_rs7257521_A_G	0.366446	0.435990014555979	SNP	0	0.00208593008907587	0.00370112
19	865119	chr19:865119:C:CA	0.542987	0.265210568009402	STR	0	0.00200583038660196	-0.0223782
19	865120	chr19:865120:AAAAAAAAAAAAAA:AAAAAAAAAAAAAAA	0.558298	0.253133927926966	STR	0	0.00199744906181409	-0.0223695
19	865406	19_865406_rs17684161_T_C	0.338336	0.470651789473226	SNP	0	0.00211302518220613	0.00371794
19	865818	19_865818_rs10424211_G_C	0.0955266	1.01987567946681	SNP	0	0.00281222144061932	-0.0277755
19	865835	19_865835_rs1651896_T_C	0.602674	0.21991754405572	SNP	0	0.00195637513538227	-0.00254264
19	865919	19_865919_rs72984027_C_T	0.222048	0.653553134189812	SNP	0	0.00194284067413719	0.110528
19	866018	19_866018_rs1651895_G_A	0.0313811	1.50333183718129	SNP	0	0.00355883274384883	-0.024365
19	866032	19_866032_rs79961820_A_G	0.632252	0.19910978817954	SNP	0	0.00189867307873348	0.0304731
19	866276	chr19:866276:A:AC	0.268226	0.571499126897382	STR	0	0.00226543836510862	-0.0241781
19	866276	chr19:866276:A:ACC	0.0645453	1.19013537630042	STR	0	0.00310489823128424	0.0257891
19	866916	chr19:866916:ACCCCTCGCCAGCGCTCCCATCTCCTCTCCGTCCACCCACTGCGGGCCCGCAC:A	0.376516	0.42421656378183	STR	0	0.00201958798788815	0.0209585
19	866967	19_866967_19:866967_AC_A_AC_A	0.730793	0.136205621248253	SNP	0	0.00188438180580297	0.0310412
19	867041	chr19:867041:C:CACCCCCGTGGCGGCTGG	0.0510261	1.29220762416641	STR	0	0.00304324886273477	-0.00967631
19	867072	chr19:867072:TTCTG:T	0.609519	0.215012751954467	STR	0	0.00191502043001646	0.0197461
19	867079	19_867079_rs1651892_T_C	0.215987	0.665572387729482	SNP	0	0.00229926911008327	0.00832566
19	867292	chr19:867292:CGGGGGCCTTAAAGTGG:C	0.148821	0.827335781554796	STR	0	0.00245465243907295	-0.00464504
19	867505	19_867505_rs150156322_C_T	0.973716	0.011567693653325	SNP	0	0.00188092684021057	-0.00694533
19	867735	19_867735_rs1683593_A_G	0.0301805	1.52027356954909	SNP	0	0.00338436127532704	-0.00723865
19	867872	19_867872_rs34828577_G_A	0.265988	0.575137956043143	SNP	0	0.00226878392323315	-0.024661
19	868083	19_868083_rs143517669_C_T	0.820519	0.0859113579385928	SNP	0	0.00192941829082638	-0.0344627
19	868236	19_868236_rs61738006_A_G	0.676189	0.169931898459569	SNP	0	0.00193398688787572	-0.0084567
19	868340	chr19:868340:G:GGTAGCTGAGGA	0.524489	0.28026361574382	STR	0	0.00192741497871651	0.0299293
19	868551	19_868551_rs1631848_T_C	0.0434997	1.36151373819005	SNP	0	0.00316222571203018	-0.0112508
19	868620	19_868620_rs1651891_G_A	0.0469742	1.32814060747106	SNP	0	0.00325926274191268	-0.0255779
19	869037	19_869037_rs1683591_A_G	0.044984	1.34694192949865	SNP	0	0.00314506620558142	-0.0118574
19	869198	19_869198_rs55639032_C_T	0.0411023	1.38613387521979	SNP	0	0.00327269727700641	0.0113885
19	869496	19_869496_rs1683590_A_G	0.0417566	1.37927487067036	SNP	0	0.00319630295283702	-0.0118239
19	869700	19_869700_rs76092252_G_C	0.58055	0.236160370604175	SNP	0	0.00191031715895962	0.0304959
19	870453	19_870453_rs12460696_G_A	0.445222	0.351423383774576	SNP	0	0.00200767183730277	-0.00309506
19	870489	19_870489_rs1683588_A_G	0.0571434	1.24303392290831	SNP	0	0.00310730775863022	-0.0245234
19	870566	chr19:870566:C:CA	0.0243565	1.61338511915471	STR	0	0.00371208036032744	0.0136143
19	870566	chr19:870566:CA:C	0.0586996	1.23136485817972	STR	0	0.00296217520833808	-0.0110207
19	871135	19_871135_rs1683569_A_G	0.0395672	1.40266468179298	SNP	0	0.00323898744140261	-0.0122648
19	871222	19_871222_rs8100258_G_A	0.0320968	1.49353826390719	SNP	0	0.00346548806081914	0.0118795
19	871447	19_871447_rs1683570_A_G	0.413388	0.383642134407868	SNP	0	0.00205395781796547	0.00137911
19	871457	19_871457_rs2288546_C_T	0.124693	0.904157926206325	SNP	0	0.00264830089431622	-0.0271249
19	871724	19_871724_rs73492568_G_A	0.037326	1.42798854827369	SNP	0	0.00327950361248097	-0.0121795
19	871898	19_871898_rs191758226_A_C	0.073555	1.13338780018182	SNP	0	0.00294659420517318	-0.0254843
19	871987	19_871987_rs78047294_G_A	0.0828067	1.08193452245052	SNP	0	0.00288080399690716	-0.026513
19	872255	19_872255_rs891206_G_A	0.00892249	2.04951393011338	SNP	0	0.00455477230348589	0.00978681
19	872877	19_872877_rs1683574_G_A	0.0304016	1.51710355938843	SNP	0	0.0034283715167156	-0.0119834
19	873258	19_873258_rs1683575_C_G	0.408893	0.388390324239978	SNP	0	0.00206429720172163	-0.000975488
19	873323	chr19:873323:GTAGGGGCGGGACTCCAAC:G	0.0388386	1.41073643332719	STR	0	0.00320969447346298	-0.00562534
19	873743	19_873743_rs1651888_G_A	0.029442	1.53103269163544	SNP	0	0.00339627139670995	-0.0072627
19	873832	19_873832_rs74595566_G_A	0.663313	0.178281491058417	SNP	0	0.00190547624278981	-0.0193038
19	873962	19_873962_rs1683576_G_C	0.203172	0.69213614423941	SNP	0	0.00229560354772629	0.000491649
19	874130	chr19:874130:TTGAGACAGAGTCTCACTCTGTC:T	0.325654	0.487243583028794	STR	0	0.00211422359297231	0.000203017
19	874397	19_874397_rs117463628_G_A	0.671226	0.173131229417385	SNP	0	0.00189201337755196	0.0303416
19	874647	19_874647_rs10424998_G_C	0.0531366	1.27460623781581	SNP	0	0.00315737140487771	-0.024449
19	874658	19_874658_rs10425005_G_A	0.0559242	1.252400219803	SNP	0	0.00312192556679869	-0.0245009
19	874960	19_874960_rs4807142_C_T	0.336982	0.472393296486087	SNP	0	0.00209977262421723	-0.000410322
19	875389	19_875389_rs11546307_G_A	0.0640432	1.19352697613404	SNP	0	0.00302919541946134	-0.0245336
19	875902	19_875902_rs1651887_G_A	0.0615142	1.21102461967512	SNP	0	0.00305746485964376	-0.0246444
19	876357	19_876357_rs111843049_C_T	0.856261	0.0673938362777775	SNP	0	0.00190051774716027	-0.020898
19	876641	19_876641_rs1651886_T_C	0.0549574	1.25997382166107	SNP	0	0.00270696310376228	0.0288189
19	876864	chr19:876864:A:ACCACCTGCCACGGGGCCCCCACCTGCCACGGGGCCCCCACCTGCCACGGGGCC	0.55552	0.255300300839621	STR	0	0.00193085876245958	0.0212285
19	876880	chr19:876880:C:CCCCCACCTGCCACGGGG	0.658381	0.181522710776072	STR	0	0.00193022682085942	0.00755631
19	876897	chr19:876897:G:GCCCCACCTGCCATGGGGC	0.132223	0.878692993380885	STR	0	0.00250111726479618	-0.0056476
19	876933	chr19:876933:C:CCCCCACCTGCCACGGGG	0.243617	0.613292409189461	STR	0	0.00218107738630546	-0.00987442
19	877277	19_877277_19:877277_TCTGTGTGCGCGCACGCCCGTGTGTGGGC_T_TCTGTGTGCGCGCACGCCCGTGTGTGGGC_T	0.47827	0.320326859862036	SNP	0	0.00188056446173934	0.104371
19	877277	chr19:877277:TCTGTGTGCGCGCACGCCCGTGTGTGGGC:T	0.430504	0.366022808972563	STR	0	0.00188850125826323	0.0972767
19	877295	19_877295_rs112839858_C_CCT	0.0459071	1.33812014120865	SNP	0	0.00314745993793675	-0.0134595
19	877295	chr19:877295:C:CCT	0.052011	1.28390479609429	STR	0	0.00306925416673176	-0.0140377
19	877304	19_877304_rs541034184_G_A	0.384597	0.414994107743215	SNP	0	0.00189649185530305	0.0993088
19	877305	19_877305_rs559303967_C_T	0.384597	0.414994107743215	SNP	0	0.00189649185530305	0.0993088
19	877437	19_877437_rs1617214_G_C	0.0557774	1.253541733741	SNP	0	0.00314252568928042	-0.0263711
19	877516	19_877516_rs1616408_A_G	0.298952	0.524398536787874	SNP	0	0.00217899701910962	-0.0138261
19	877594	chr19:877594:T:<INS>	0.0519104	1.28474562461521	STR	0	0.00317469599835041	-0.0236645
19	877845	19_877845_rs561267539_C_A	0.0545986	1.26281849319398	SNP	0	0.00308624946215519	0.00520107
19	878159	19_878159_rs111310751_G_C	0.0468772	1.32903833685484	SNP	0	0.00314166828085627	-0.0143059
19	878598	19_878598_rs2629996_C_T	0.0515051	1.28814976528512	SNP	0	0.00308134907744695	-0.0146497
19	878721	19_878721_rs1651882_T_C	0.0809105	1.09199511502359	SNP	0	0.00288102080054653	-0.0249449
19	880066	19_880066_rs34799086_G_A	0.368502	0.433560150717802	SNP	0	0.00207095218524467	-0.000173119
19	880081	19_880081_rs117097731_G_A	0.145171	0.838120131555084	SNP	0	0.0025291566933825	0.00823932
19	880406	19_880406_rs148550951_G_C	0.745503	0.127550604550592	SNP	0	0.00188407867838458	0.0285345
19	880560	19_880560_rs1683566_G_A	0.0540022	1.26758854705855	SNP	0	0.00304146385217086	-0.0137159
19	880602	19_880602_rs1683565_A_G	0.0522614	1.28181896039264	SNP	0	0.00306294708739108	-0.0136941
19	881049	19_881049_rs4807153_G_A	0.360933	0.44257340870605	SNP	0	0.00207737297164079	-0.00028088
19	881094	19_881094_rs4806813_G_A	0.369178	0.432764187286648	SNP	0	0.00207008665562125	-0.0002766
19	881161	19_881161_rs2930894_G_A	0.0549467	1.26005838540293	SNP	0	0.00302387369769341	-0.0129873
19	881413	19_881413_rs2365702_A_G	0.355029	0.449736170816516	SNP	0	0.00210526657093002	0.00111698
19	882386	19_882386_rs746227968_GCACGCCTGCA_G	0.0430626	1.36589975222818	SNP	0	0.00331680461928996	-0.0249835
19	882386	chr19:882386:GCACGCCTGCA:G	0.0620193	1.20747313986994	STR	0	0.00307273994845614	-0.0267808
19	882396	19_882396_rs113348883_A_G	0.72786	0.137952146888183	SNP	0	0.00188671243422134	0.0267986
19	882693	19_882693_rs144442835_C_T	0.240983	0.618013593386132	SNP	0	0.0020826015086739	0.0463904
19	882724	19_882724_rs2930893_G_C	0.0570695	1.24359593239571	SNP	0	0.00312787807167614	-0.0264971
19	882778	19_882778_rs117764461_G_A	0.798053	0.0979682654873588	SNP	0	0.001880540993344	0.0286266
19	882869	19_882869_rs112556341_T_C	0.242967	0.614452708669722	SNP	0	0.00227181740876559	0.00787335
19	882907	19_882907_rs117376574_G_T	0.191342	0.718189690891719	SNP	0	0.002332498343664	-0.00183753
19	882939	19_882939_rs60490563_G_A	0.317021	0.498911968438257	SNP	0	0.00211947969166637	-0.000796919
19	882943	19_882943_rs2930892_A_G	0.228116	0.641844252347138	SNP	0	0.00229184492702617	-0.0142842
19	883224	19_883224_rs2930891_A_G	0.047238	1.32570849817434	SNP	0	0.00313897759597714	-0.014546
19	883725	19_883725_rs4417648_A_G	0.0545705	1.26304206699299	SNP	0	0.00303175920155352	-0.013481
19	883883	19_883883_rs10451478_G_C	0.747337	0.126483515672313	SNP	0	0.00188379176242071	0.0288189
19	883968	19_883968_rs2930898_T_C	0.0504103	1.29748071799615	SNP	0	0.00311279599466163	-0.0162826
19	884782	19_884782_rs2965294_C_G	0.232657	0.633283876224892	SNP	0	0.00228347180158695	-0.014332
19	885118	19_885118_rs73492577_T_C	0.322188	0.491890639059055	SNP	0	0.00211371321342591	-0.000854783
19	885396	19_885396_rs143864614_C_A	0.839447	0.0760067186255805	SNP	0	0.00188223757191697	0.0146096
19	885398	19_885398_rs2930899_G_C	0.395241	0.403138010566755	SNP	0	0.00207128681788937	0.000412878
19	885818	19_885818_rs1060442_A_G	0.883109	0.0539856892004676	SNP	0	0.00188626121538227	-0.000196233
19	886001	19_886001_rs12462823_G_C	0.00965745	2.01513753167191	SNP	0	0.00379618390656056	-0.035231
19	886232	19_886232_rs139394580_C_T	0.84405	0.0736318257903261	SNP	0	0.00187938578945723	0.0286434
19	886257	19_886257_rs2930900_A_G	0.253965	0.595226131231354	SNP	0	0.0022894745640174	-0.0270244
19	886386	19_886386_rs118130273_C_T	0.00882572	2.05424985486116	SNP	0	0.00393843356439272	-0.0342864
19	886743	19_886743_rs35267984_C_T	0.0618138	1.2089145573578	SNP	0	0.00272826349954802	-0.0254347
19	886945	19_886945_rs2930901_A_G	0.05852	1.23269568254673	SNP	0	0.00310958398548866	-0.0264322
19	887128	19_887128_rs2930902_A_G	0.201546	0.695625816688137	SNP	0	0.00240153916589236	-0.0282927
19	887226	19_887226_rs62132322_G_T	0.0616507	1.21006198793424	SNP	0	0.00302569604947633	0.0151076
19	887434	19_887434_rs62132323_G_A	0.0425961	1.37063016207134	SNP	0	0.00328456899897323	0.0150128
19	887824	19_887824_rs2930903_G_C	0.200763	0.697316323282314	SNP	0	0.00238875205434363	-0.0219342
19	888384	19_888384_rs2965293_T_C	0.0588667	1.23013030955832	SNP	0	0.00310665573291435	-0.026536
19	888403	19_888403_rs146823516_A_T	0.559733	0.252019087777174	SNP	0	0.00188010797027105	0.104262
19	888524	chr19:888524:CA:C	0.270303	0.568149134189489	STR	0	0.0022635613767964	-0.0241763
19	888525	chr19:888525:AAAAAAAAAAAAAAAAAAA:AAAAAAAAAAAAAAAAAA	0.350628	0.455153405527045	STR	0	0.00215697832021722	-0.0243695
19	888630	19_888630_rs117636494_T_C	0.945211	0.0244712328590687	SNP	0	0.00188242394156712	0.0276514
19	888663	19_888663_rs2930905_T_C	0.0596184	1.22461968346097	SNP	0	0.00309651918500242	-0.0264079
19	888773	19_888773_rs117381356_C_T	0.963401	0.0161929072282938	SNP	0	0.00189241844926769	-0.0278129
19	889051	chr19:889051:T:TC	0.0420847	1.37587576433717	STR	0	0.00339498158758611	-0.0301013
19	890165	19_890165_rs6678_G_A	0.0746566	1.12693179253537	SNP	0	0.00293449279910762	-0.0252001
19	890437	19_890437_rs56234931_C_T	0.380565	0.419571155633392	SNP	0	0.0018864272544693	0.116274
19	890844	19_890844_rs2965292_A_G	0.0566839	1.24654027680477	SNP	0	0.00312515396828028	-0.0257353
19	892615	19_892615_rs2365703_A_G	0.990715	0.0040512614871987	SNP	0	0.00188009003368561	0.0162379
19	892655	19_892655_19:892655_CTCTCCAGGCCCCGCACCGATAACCCCGCAG_C_CTCTCCAGGCCCCGCACCGATAACCCCGCAG_C	0.953643	0.0206141747161574	SNP	0	0.00188334760287034	0.0168317
19	892655	chr19:892655:CTCTCCAGGCCCCGCACCGATAACCCCGCAG:C	0.987784	0.0053380127644557	STR	0	0.00188139426628786	0.0178179
19	892874	chr19:892874:GCCCCGCGCCCCGCGCCCCGCGCCCCGCGCCCCGCGCCCCGCGCCCCGCGCCCCGCGCCCCGC:AGCCCCGAGCCCCGCGCCCCGCGCCCCGCGCCCCGCGCCCCGC	0.938833	0.0274116533448342	STR	0	0.00188282369256298	-0.000736496
19	892881	chr19:892881:AGCCCCGCGCCCCGCGCCCCGC:A	0.804345	0.0945576335167907	STR	0	0.00189246757408035	0.00888681
19	892963	19_892963_rs147855474_T_C	0.194067	0.712048307663403	SNP	0	0.00230462779918361	0.00294257
19	892998	19_892998_rs141399595_C_T	0.2497	0.602581457648652	SNP	0	0.00215490655447559	-0.0191994
19	893080	19_893080_rs2930895_A_G	0.884463	0.0533203303426505	SNP	0	0.00188424580907476	0.00508894
19	893271	19_893271_rs59181776_A_G	0.464114	0.333375330889218	SNP	0	0.00206445394000043	0.0236702
19	893585	chr19:893585:ATT:A	0.0754583	1.12229298324496	STR	0	0.00296089977997127	-0.0279375
19	893585	chr19:893585:ATTT:A	0.0800316	1.09673850055918	STR	0	0.00283687605741789	0.0108974
19	893586	chr19:893586:TTTTTTTTTTTTTTT:TTTTTTTTTTTT	0.07903	1.10220801806078	STR	0	0.0028318338170461	0.00936517
19	893586	chr19:893586:TTTTTTTTTTTTTTT:TTTTTTTTTTTTT	0.0796402	1.09886765800189	STR	0	0.00292386160770597	-0.027736
19	893910	19_893910_rs28626160_A_G	0.98939	0.0046324834672555	SNP	0	0.00188195162934479	0.0243443
19	894318	19_894318_rs577580941_G_A	0.00104097	2.98256178636093	SNP	0	0.00591828741214351	-0.0411736
19	894324	19_894324_rs112466570_G_A	0.504182	0.297412663301018	SNP	0	0.00193613426491013	0.031322
19	895257	chr19:895257:T:TA	0.411374	0.385763160413182	STR	0	0.00197360189374474	0.0368541
19	896357	19_896357_19:896357_AG_A_AG_A	0.333295	0.477171201457074	SNP	0	0.00214526995223185	-0.0164066
19	896357	chr19:896357:AG:A	0.125886	0.900022565847853	STR	0	0.00260316980742825	-0.0181179
19	896506	19_896506_rs2965285_A_G	0.167625	0.775661209140345	SNP	0	0.00245261875014724	-0.0178263
19	897171	19_897171_rs73918213_C_G	0.722601	0.141101441751969	SNP	0	0.00192274898278233	0.011078
19	897770	19_897770_rs139651162_C_T	0.181005	0.742309428211383	SNP	0	0.00225427341508233	0.0244648
19	897855	19_897855_rs111607343_G_A	0.956137	0.0194798754213791	SNP	0	0.00188026053661738	-0.0184539
19	898219	chr19:898219:T:TA	0.457242	0.339853884290581	STR	0	0.00193580947643868	0.0454467
19	898219	chr19:898219:T:TAAA	0.44265	0.353939531444359	STR	0	0.00214620401749011	-0.0457538
19	898219	chr19:898219:TA:T	0.15197	0.818242136531323	STR	0	0.00220820167201585	-0.0483982
19	898230	chr19:898230:AT:A	0.156483	0.805532836438398	STR	0	0.00240070883803789	0.00404133
19	898263	chr19:898263:GGC:G	0.342636	0.465167008621024	STR	0	0.0019963192423974	0.0456775
19	898404	chr19:898404:CA:C	0.616304	0.210205013557187	STR	0	0.00194777918985956	-0.00574986
19	898404	chr19:898404:CAA:C	0.0238949	1.62169478265895	STR	0	0.00347191889558562	-0.00892523
19	898405	chr19:898405:AAAAAAAAAAAAAAAAAA:AAAAAAAAAAAAAAAA	0.0467083	1.33060593905036	STR	0	0.00300182130278515	-0.00974799
19	898405	chr19:898405:AAAAAAAAAAAAAAAAAA:AAAAAAAAAAAAAAAAA	0.898343	0.0465578119233565	STR	0	0.00188382706380597	-0.00330334
19	898624	chr19:898624:C:CA	0.0719273	1.14310624189731	STR	0	0.00273436270556238	-0.0100729
19	898897	19_898897_rs113209450_G_A	0.441122	0.355441282189075	SNP	0	0.00187987988697424	0.118693
19	898968	19_898968_rs2930884_C_T	0.2142	0.669180533504163	SNP	0	0.00217824823329627	0.02761
19	899123	19_899123_rs11881841_T_A	0.0603788	1.2191155226239	SNP	0	0.00311488113755753	0.0202739
19	899596	19_899596_rs144463479_C_G	0.0608507	1.21573442147026	SNP	0	0.00263949344794467	-0.0404902
19	900951	19_900951_rs78580402_A_G	0.694821	0.158127064078859	SNP	0	0.00193958765137969	-0.0172514
19	901507	19_901507_rs77971861_A_G	0.733258	0.134743190076831	SNP	0	0.00192827651804273	-0.017836
19	902733	19_902733_rs191615417_T_C	0.328845	0.483008757085606	SNP	0	0.00214961395929403	0.00578647
19	903025	19_903025_rs2965299_G_A	0.269545	0.569368719826996	SNP	0	0.00234291651925267	-0.0345509
19	903120	19_903120_rs7508374_A_G	0.711167	0.148028403964744	SNP	0	0.0018794960960874	0.0539764
19	903228	chr19:903228:GC:G	0.330931	0.480262548348339	STR	0	0.00247281818828093	-0.0801119
19	903241	chr19:903241:AC:A	0.938561	0.0275374959755279	STR	0	0.00191141878582679	0.0450137
19	904030	19_904030_rs142366342_G_A	0.229006	0.640153138914456	SNP	0	0.00228150238795977	0.000638381
19	904474	19_904474_rs117932680_C_T	0.0837165	1.0771889368367	SNP	0	0.00291006052287235	-0.0197238
19	904528	19_904528_rs2965295_T_C	0.0435356	1.36115546579288	SNP	0	0.00336557350089106	-0.0195689
19	904543	19_904543_rs2930888_C_G	0.0447626	1.34908469576167	SNP	0	0.00333680531700686	-0.0189739
19	905203	chr19:905203:GCCTCAAAAAAAAAAA:GTCTCAAAAAAAAAAA	0.630397	0.200385862280154	STR	0	0.00191689187541899	0.00932014
19	905505	chr19:905505:CA:C	0.0191097	1.71874613080827	STR	0	0.00395392694115027	-0.0138454
19	905893	19_905893_rs34358367_T_C	0.0310115	1.50847722679822	SNP	0	0.00337264719071762	0.00207639
19	906031	chr19:906031:CTTTTTTTTTTT:CCTTTTTTTTTT	0.0233311	1.63206478488099	STR	0	0.00383454655195747	-0.0160788
19	906032	19_906032_rs8111820_T_C	0.0148128	1.82936284089728	SNP	0	0.00424541037019366	-0.0148636
19	906149	19_906149_rs1637869_G_C	0.0139717	1.85475074809475	SNP	0	0.00425255081559539	-0.0100602
19	906170	19_906170_rs1637870_G_A	0.477203	0.321296834743208	SNP	0	0.00200810960384445	0.00269843
19	906220	chr19:906220:AT:A	0.97455	0.01119587417895	STR	0	0.00187980519968856	-0.00144842
19	906221	chr19:906221:TTTTTTTTTTTTTTTTT:TTTTTTTTTTTTTTTT	0.924232	0.0342189988309142	STR	0	0.00188200553905515	-0.00114541
19	906312	19_906312_rs8103046_C_T	0.0267482	1.57270543817994	SNP	0	0.0037006165481015	-0.0150451
19	906510	19_906510_rs111932385_G_A	0.817618	0.0874495560368771	SNP	0	0.0018959321387727	0.00604543
19	906633	19_906633_rs8112519_T_C	0.438872	0.357662126225878	SNP	0	0.0020241366467243	0.00629455
19	906703	19_906703_rs59481135_G_C	0.40121	0.396628250899138	SNP	0	0.00204898459725633	0.00723046
19	906809	chr19:906809:T:TTTTTG	0.287245	0.541747522226478	STR	0	0.00217261499233756	-0.000511291
19	906809	chr19:906809:T:TTTTTGTTTTG	0.101059	0.995425003511509	STR	0	0.00266050653040317	-0.0047648
19	906809	chr19:906809:T:TTTTTGTTTTGTTTTG	0.0525532	1.27940083434497	STR	0	0.00300677973460406	0.00224619
19	906809	chr19:906809:TTTTTGTTTTGTTTTGTTTTGTTTTG:TTTTTGTTTTGTTTTGTTTTGTTTTGTTTTG	0.385326	0.414171685833698	STR	0	0.00206925729005214	-0.000442955
19	906809	chr19:906809:TTTTTGTTTTGTTTTGTTTTGTTTTG:TTTTTGTTTTGTTTTGTTTTGTTTTGTTTTGTTTTG	0.0929332	1.03182910838522	STR	0	0.00271094660256943	-0.0052944
19	906809	chr19:906809:TTTTTGTTTTGTTTTGTTTTGTTTTG:TTTTTGTTTTGTTTTGTTTTGTTTTGTTTTGTTTTGTTTTG	0.0415994	1.38091293328115	STR	0	0.00316385669829355	0.00203177
19	907352	chr19:907352:GC:G	0.579054	0.23728093401267	STR	0	0.00195950632835251	0.00298264
19	907673	19_907673_rs10425660_A_G	0.4697	0.328179439816751	SNP	0	0.00212074936335138	-0.0403132
19	907821	19_907821_rs8107775_C_T	0.0569724	1.24433548521591	SNP	0	0.00296097880524659	0.00165635
19	908274	19_908274_rs8110921_C_T	0.0670804	1.17340435636299	SNP	0	0.00286036818396462	0.00165894
19	908468	19_908468_rs112212297_G_A	0.409751	0.387479977857642	SNP	0	0.0021780331866903	-0.0402508
19	908648	19_908648_rs11880936_G_A	0.0441229	1.35533595106849	SNP	0	0.00330833288540344	-0.0158601
19	908929	19_908929_rs112378464_G_A	0.0647943	1.18846319763911	SNP	0	0.00288005912923262	0.00179974
19	908998	19_908998_rs11881003_G_A	0.461869	0.335481186012258	SNP	0	0.0021271875007346	-0.0401854
19	909441	19_909441_rs60906526_G_A	0.458048	0.339089008802171	SNP	0	0.00213052405653424	-0.0401347
19	910323	chr19:910323:C:CA	0.673676	0.171548924301213	STR	0	0.00189795575963836	-0.0173907
19	910323	chr19:910323:CA:C	0.581589	0.23538381618698	STR	0	0.00205243506986252	-0.0447683
19	910324	chr19:910324:AAAAAAAAAAAAA:AAAAAAAAAAAA	0.609948	0.214707188391989	STR	0	0.00203429574377756	-0.0445211
19	910324	chr19:910324:AAAAAAAAAAAAA:AAAAAAAAAAAAAA	0.6861	0.163612580673589	STR	0	0.00190226527153203	-0.00983114
19	910657	19_910657_rs74372859_C_T	0.0974954	1.01101587457577	SNP	0	0.00264470932925742	0.00200098
19	910742	19_910742_rs168405_G_T	0.0497767	1.30297389879404	SNP	0	0.0034568640835988	-0.0386499
19	910802	19_910802_rs79294997_C_T	0.106505	0.972630003291557	SNP	0	0.00259929699229744	0.00176691
19	910982	19_910982_rs139892119_G_C	0.0972357	1.01217425496613	SNP	0	0.00264225573162691	0.00253425
19	912852	19_912852_rs350156_G_C	0.290775	0.53644293560109	SNP	0	0.00209909671796849	0.0179187
19	912998	chr19:912998:A:AGGAGG	0.291546	0.535292912705789	STR	0	0.00217428189123625	-0.00412604
19	913044	chr19:913044:G:GC	0.25105	0.600239774289634	STR	0	0.00222995218483513	0.000757654
19	914582	chr19:914582:CAA:C	0.506594	0.295339958213695	STR	0	0.00196606331651961	-0.00506548
19	914582	chr19:914582:CAAA:C	0.67033	0.173711343722929	STR	0	0.0018980607705047	0.0181253
19	914777	19_914777_rs144188895_G_A	0.783002	0.106237128634452	SNP	0	0.00187938295189183	-0.0407662
19	915655	chr19:915655:G:GA	0.195945	0.707865814095113	STR	0	0.00232902460294959	-0.000971748
19	916018	chr19:916018:ATAATAATAATAAAATAAAATAATAA:ATAATAATAATAAAATAAAATA	0.141567	0.849037971138989	STR	0	0.00232971490085054	0.0288611
19	916038	chr19:916038:TAATA:T	0.187982	0.725883734113611	STR	0	0.00221866014688676	0.0291637
19	916262	chr19:916262:CAG:C	0.0424012	1.37262185222794	STR	0	0.00347047162055958	0.0312751
19	916438	chr19:916438:T:TC	0.24039	0.619083602539302	STR	0	0.00239928611261853	-0.035711
19	916981	chr19:916981:GC:G	0.612284	0.213047089253636	STR	0	0.00200388474475166	-0.031666
19	917097	19_917097_rs116938043_C_G	0.40239	0.395352820692643	SNP	0	0.00206473093588544	-0.00243092
19	917526	19_917526_rs10407968_A_G	0.173642	0.760345220622087	SNP	0	0.00236789826414585	0.00161808
19	917874	19_917874_rs350129_C_T	0.288386	0.540025826720733	SNP	0	0.00232095649235753	-0.0382449
19	918407	chr19:918407:GGGGA:G	0.487091	0.312389894830708	STR	0	0.00211946961674503	-0.0463211
19	918408	chr19:918408:GGGA:G	0.14158	0.848998092007169	STR	0	0.00227139956904898	-0.0395286
19	918410	chr19:918410:GA:G	0.177986	0.749614157027427	STR	0	0.00237756815048362	-0.00239224
19	918510	19_918510_rs117902808_G_A	0.561792	0.250424449507158	SNP	0	0.00197414502305637	-0.0021544
19	920642	19_920642_rs350132_T_A	0.940745	0.0265280812495863	SNP	0	0.00190321156327422	-0.040436
19	921046	chr19:921046:CT:C	0.672862	0.172073997862199	STR	0	0.00189757488902109	-0.0239939
19	921046	chr19:921046:CTTT:C	0.0201285	1.696188588052	STR	0	0.00386781522775603	-0.00863657
19	921434	chr19:921434:G:GGCGC	0.0506977	1.29501174283562	STR	0	0.00328596935987646	-0.0214269
19	921444	chr19:921444:CACACACACACACACACACACACACACACA:CACACACACACACACACACACACACACACACA	0.41467	0.382297383265696	STR	0	0.00205747049555238	-0.00566052
19	921444	chr19:921444:CACACACACACACACACACACACACACACA:CGCACACACACACACACACACACACACACACACA	0.238081	0.623275261984476	STR	0	0.00213965604110922	0.0286577
19	921444	chr19:921444:CACACACACACACACACACACACACACACA:CGCACACACACACACACACACACACACACACACACA	0.609257	0.215199472329682	STR	0	0.00196903973965112	-0.0176304
19	921444	chr19:921444:CACACACACACACACACACACACACACACA:CGCGCGCGCACACACACACACACACACACACACA	0.0784652	1.10532291394198	STR	0	0.00296681761638984	-0.020722
19	921444	chr19:921444:CACACACACACACACACACACACACACACA:CGCGCGCGCACACACACACACACACACACACACACACACA	0.161872	0.790828267350079	STR	0	0.0024516182446096	-0.00218546
19	921839	chr19:921839:GC:G	0.602251	0.220222470210281	STR	0	0.00190217963472583	-0.03426
19	922263	chr19:922263:A:AT	0.269573	0.569323608198357	STR	0	0.00213031597141311	-0.0206246
19	922263	chr19:922263:AT:A	0.310849	0.507450525417204	STR	0	0.0022484272751836	-0.0274679
19	922264	chr19:922264:TTTTTTTTTTTTTTTTTTTT:TTTTTTTTTTTTTTTTTTT	0.459018	0.338170283640521	STR	0	0.00208372878958096	-0.0261022
19	922264	chr19:922264:TTTTTTTTTTTTTTTTTTTT:TTTTTTTTTTTTTTTTTTTTT	0.266707	0.573965585654413	STR	0	0.00213238982372155	-0.0211056
19	922857	chr19:922857:TTTTTA:T	0.424558	0.372062971240291	STR	0	0.0021123239771671	-0.0259592
19	922992	chr19:922992:TTC:T	0.417614	0.379224950568938	STR	0	0.00214606120696048	-0.0335294
19	923744	19_923744_rs350134_G_A	0.36428	0.438564672096194	SNP	0	0.00219676769296606	-0.0314376
19	923830	19_923830_rs350135_T_C	0.402667	0.395053960919399	SNP	0	0.00215341813587011	-0.0310194
19	924131	19_924131_rs350136_C_T	0.354698	0.450141260333844	SNP	0	0.00220727143290411	-0.0310672
19	924245	19_924245_rs12985485_T_C	0.108628	0.964058216384892	SNP	0	0.00301436103118224	-0.0498273
19	924362	19_924362_rs350137_T_G	0.363218	0.439832637279339	SNP	0	0.00219760806206482	-0.0312115
19	924383	19_924383_rs350138_C_G	0.374746	0.426262994069273	SNP	0	0.00218377022249083	-0.031094
19	924541	19_924541_rs350139_C_A	0.393217	0.40536771452608	SNP	0	0.00216338157892448	-0.0310615
19	924775	19_924775_rs350140_A_G	0.384622	0.414965878169969	SNP	0	0.00217216659262554	-0.0309333
19	924795	19_924795_rs168404_C_G	0.409724	0.387508596060798	SNP	0	0.00214681193390076	-0.0311483
19	925677	19_925677_rs74520045_C_T	0.452974	0.343926725096627	SNP	0	0.00203100744234597	-0.00016013
19	925713	19_925713_rs10423573_G_A	0.455063	0.341928474423453	SNP	0	0.00203058931985733	-0.000541561
19	926279	chr19:926279:A:AG	0.190901	0.719191796628102	STR	0	0.00258058286091423	-0.0440231
19	926449	19_926449_19:926449_GC_G_GC_G	0.478526	0.320094460499956	SNP	0	0.00210347705356173	-0.0359864
19	926449	chr19:926449:GC:G	0.23748	0.624372959745979	STR	0	0.00245846212934342	-0.0420493
19	926488	chr19:926488:CG:C	0.648282	0.188236036717626	STR	0	0.00199061990462068	-0.0361639
19	927357	chr19:927357:T:TA	0.404156	0.393450969389124	STR	0	0.00215358699301837	-0.0320008
19	927929	chr19:927929:GACTC:G	0.10558	0.97641834233506	STR	0	0.00287695141076139	-0.0319533
19	928099	chr19:928099:TTGTCTGCCCAGGAGC:T	0.636905	0.195925341687606	STR	0	0.00189924347689963	-0.0286822
19	929257	19_929257_rs187048_C_T	0.277113	0.557343099999676	SNP	0	0.00223669640430657	-0.0139098
19	929543	19_929543_rs3746144_C_T	0.06218	1.20634928229283	SNP	0	0.0029056676414263	0.00305827
19	929741	19_929741_rs34967265_C_T	0.0953618	1.02062556000852	SNP	0	0.00266304486562929	0.00246228
19	930801	19_930801_rs145150856_A_G	0.252588	0.597587285837601	SNP	0	0.00213746467883769	-0.0250122
19	931409	chr19:931409:G:GCC	0.195781	0.70822945755607	STR	0	0.0024817543275274	-0.0239909
19	931452	chr19:931452:AAAAAAAAAAAAAAAA:AAAAAAAAAAAAAAAAAAA	0.210453	0.676844879019502	STR	0	0.00226927641147723	0.00986236
19	931452	chr19:931452:AAAAAAAAAAAAAAAA:AAAAAAAGAAAAAAAAAAA	0.502235	0.299093025240756	STR	0	0.00211290823863053	-0.0418807
19	931456	chr19:931456:A:AAAG	0.481169	0.317702360473133	STR	0	0.00209346588780479	-0.0307618
19	931523	19_931523_rs350146_C_T	0.110501	0.95663379172985	SNP	0	0.00276325785499354	-0.0174606
19	931823	chr19:931823:CA:C	0.903244	0.0441949146484495	STR	0	0.00187952956211201	0.0246302
19	932377	19_932377_rs732139_C_T	0.865021	0.0629733490977125	SNP	0	0.00192167693114886	-0.0369276
19	932902	19_932902_rs117389211_G_A	0.517629	0.285981400447613	SNP	0	0.00203127033575656	-0.0172985
19	933841	chr19:933841:CTCGGTGGGGGGGGGGGGCGT:CTCGGGGGGGGGGGGGGGCGT	0.479732	0.319001311427986	STR	0	0.0020241070782997	-0.0140446
19	933841	chr19:933841:CTCGGTGGGGGGGGGGGGCGT:CTCGGGGGGGGGGGGGGTGGCGT	0.237748	0.623883127776951	STR	0	0.00222460107535272	-9.1042e-05
19	933856	chr19:933856:G:GGT	0.763605	0.117131236557443	STR	0	0.00193582436784845	-0.0347592
19	934022	19_934022_rs350152_G_A	0.194839	0.710324108086084	SNP	0	0.00232997626681863	-0.00273329
19	935823	19_935823_rs113782568_C_T	0.860474	0.065262247738654	SNP	0	0.00188139993794656	-0.0403148
19	936319	19_936319_rs117766092_G_A	0.898422	0.0465196218828198	SNP	0	0.00192432751841531	-0.0490083
19	936698	19_936698_rs150478674_C_T	0.919961	0.0362305833542332	SNP	0	0.00188691260597118	-0.045137
19	937136	19_937136_rs10414086_C_T	0.890464	0.0503836336599009	SNP	0	0.0019189689607626	-0.0427984
19	937159	19_937159_rs28768802_C_T	0.838782	0.0763508979307663	SNP	0	0.00193650883772734	-0.0452428
19	937189	19_937189_rs11668465_G_A	0.965977	0.0150332140524151	SNP	0	0.00188368784632731	-0.0269137
19	937196	19_937196_rs11668469_G_A	0.948645	0.0228962779677751	SNP	0	0.00188241855727456	-0.0270024
19	937219	19_937219_rs139954315_G_A	0.675238	0.170543125141387	SNP	0	0.002011318638791	-0.0497593
19	937445	19_937445_rs73507573_G_A	0.973639	0.0116020383671794	SNP	0	0.00189011202918132	-0.027004
19	937480	19_937480_rs62132345_C_T	0.6261	0.203356296214884	SNP	0	0.00203918056353858	-0.0500196
19	937699	chr19:937699:CT:C	0.704397	0.152182502344483	STR	0	0.00194830050380601	-0.0226261
19	938419	19_938419_rs117484717_C_T	0.636534	0.196178393867325	SNP	0	0.00189738503835468	0.0312122
19	938708	19_938708_rs733989_C_T	0.853224	0.0689369369533037	SNP	0	0.0019486585403089	-0.05472
19	938930	chr19:938930:C:CT	0.910871	0.0405431246242708	STR	0	0.00188101092800763	-0.0299704
19	938930	chr19:938930:CT:C	0.918371	0.0369818387296666	STR	0	0.00189667098087498	-0.0598395
19	939095	chr19:939095:CTATTTATTTATTTATT:C	0.818454	0.0870057244469832	STR	0	0.00187999129176608	-0.0272559
19	939096	chr19:939096:TATTTATTTATTTATTTATTTATTTATTTATTA:TATTTATTTATTTATTA	0.789173	0.102827781696075	STR	0	0.00188135469624828	-0.0269397
19	939096	chr19:939096:TATTTATTTATTTATTTATTTATTTATTTATTA:TATTTATTTATTTATTTATTTATTTATTTATTTATTT	0.978189	0.0095772252462448	STR	0	0.00189376797724883	-0.0439827
19	939125	chr19:939125:A:AT	0.846829	0.0722042778086008	STR	0	0.0018815372782699	-0.0468756
19	939128	chr19:939128:A:ATTT	0.929407	0.0317940608759529	STR	0	0.0018873989463789	-0.0439938
19	939279	19_939279_rs10402860_C_T	0.895202	0.0480789562071487	SNP	0	0.00192201662178637	-0.0462541
19	939403	19_939403_rs35569677_C_T	0.582371	0.234800259473782	SNP	0	0.00190968500334698	-0.0306958
19	939697	19_939697_rs10414193_A_G	0.895273	0.0480445129356914	SNP	0	0.00189236210433108	-0.0579079
19	940084	19_940084_rs75618022_G_T	0.720237	0.142524571824664	SNP	0	0.00188568326392902	-0.0304224
19	940400	19_940400_rs2283589_G_A	0.6022	0.22025924882326	SNP	0	0.0020568072739735	-0.0510061
19	940674	19_940674_rs2283590_A_T	0.620338	0.207371614474507	SNP	0	0.00204501875948804	-0.0508179
19	940927	19_940927_rs10404331_G_T	0.833672	0.0790047846247122	SNP	0	0.00188375214049874	-0.0548026
19	940928	19_940928_rs10404332_G_C	0.864266	0.0633525716960098	SNP	0	0.0018866385774241	-0.0547034
19	941034	19_941034_rs141064393_C_T	0.346638	0.460123829718747	SNP	0	0.00202626684462814	-0.0295132
19	941240	19_941240_rs78841947_G_A	0.507736	0.29436204272684	SNP	0	0.00193324122625305	-0.0301437
19	941325	19_941325_rs57616273_T_C	0.591005	0.228408844900092	SNP	0	0.00206412795718747	-0.0510104
19	941423	19_941423_rs60224169_C_T	0.840611	0.0754049312375006	SNP	0	0.00193784056297541	-0.0463943
19	941603	19_941603_rs10415976_A_G	0.777996	0.109022635892565	SNP	0	0.00195580810832452	-0.0440851
19	941731	19_941731_rs62132348_C_T	0.604602	0.218530420526499	SNP	0	0.00205548990955529	-0.0510735
19	941825	19_941825_rs758810659_CGTAT_C	0.674315	0.171137179423505	SNP	0	0.00200248120081159	-0.0453956
19	941825	chr19:941825:CGTAT:C	0.902889	0.0443656380038846	STR	0	0.00188607145403419	-0.0468628
19	941856	19_941856_rs117246211_G_A	0.996769	0.001405477244187	SNP	0	0.00190676326933681	-0.0510559
19	941987	19_941987_rs10411830_G_A	0.823632	0.0842667883854244	SNP	0	0.00194409149245189	-0.0468835
19	942050	19_942050_rs117058565_G_A	0.294482	0.530941246002798	SNP	0	0.00233363250537388	-0.0400259
19	942181	19_942181_rs35334454_C_G	0.859443	0.0657829213112441	SNP	0	0.00200263669226886	-0.0818811
19	942184	19_942184_rs35859530_C_T	0.863493	0.0637411787377448	SNP	0	0.00200069306730266	-0.0818451
19	942409	19_942409_rs113095630_C_A	0.721615	0.141694447819882	SNP	0	0.0018853166575028	-0.0306771
19	942660	19_942660_rs7258301_A_G	0.994973	0.002188704289561	SNP	0	0.00193669498552618	-0.075984
19	943396	19_943396_rs186147326_C_T	0.504038	0.297536720363603	SNP	0	0.0019189862366189	-0.0423072
19	944325	chr19:944325:GGTGTGTGTGTGTGTGTGTGTGTGT:GGTGTGTGTGTGTGTGTGTGTGTGTGTGT	0.711611	0.14775734726268	STR	0	0.00207362741097128	-0.0778532
19	944353	19_944353_rs11673693_C_T	0.771512	0.112657314586895	SNP	0	0.00188119669188314	-0.0311555
19	944487	19_944487_rs117766590_T_G	0.818118	0.0871840520096811	SNP	0	0.00187936598714911	-0.0398159
19	945013	19_945013_rs2238573_G_A	0.933106	0.0300690179896165	SNP	0	0.00192846801171342	-0.0829887
19	945089	19_945089_rs2238574_C_A	0.773117	0.111754776962236	SNP	0	0.00189603852491438	-0.085278
19	945426	19_945426_rs2238575_G_A	0.954944	0.0200220956456525	SNP	0	0.00196745964203893	-0.0840879
19	945710	19_945710_rs4806860_C_T	0.89704	0.0471881908556214	SNP	0	0.00192468120121281	-0.0865143
19	945887	19_945887_rs149984515_A_G	0.897991	0.0467280159718092	SNP	0	0.0018837345579269	-0.0418691
19	946163	19_946163_rs12611059_G_C	0.908936	0.0414666952437797	SNP	0	0.00191940558778847	-0.08076
19	946258	19_946258_rs117364482_A_G	0.683384	0.165335193510704	SNP	0	0.00189091467118363	-0.0277313
19	946284	19_946284_19:946284_CAG_C_CAG_C	0.697485	0.15646512782107	SNP	0	0.00188740657062592	-0.0329722
19	946284	chr19:946284:CAG:C	0.614551	0.211442070304774	STR	0	0.00190464013591685	-0.0295268
19	946500	19_946500_rs10406843_T_G	0.847603	0.0718075148197376	SNP	0	0.00200315844703258	-0.0794116
19	946509	19_946509_rs10406847_T_C	0.914231	0.0389440566184659	SNP	0	0.00197686737652492	-0.0805201
19	946533	19_946533_rs12973526_C_T	0.841256	0.0750718252849367	SNP	0	0.00201112118294944	-0.0817189
19	946813	19_946813_rs12978702_T_A	0.866734	0.0621141667189807	SNP	0	0.00191138908939514	-0.0824566
19	947867	19_947867_rs117775538_C_T	0.000821762	3.08525394529838	SNP	0	0.00588168710811177	-0.0528565
19	947981	19_947981_rs117964006_G_A	0.57695	0.238861822312198	SNP	0	0.00193983389816566	-0.0110726
19	948120	19_948120_rs111642356_G_A	0.892563	0.049361120216622	SNP	0	0.00188745477374774	-0.0493402
19	948462	19_948462_rs147497443_C_T	0.983293	0.0073170525415172	SNP	0	0.00190118734124922	-0.0496548
19	948538	chr19:948538:ACTCCAGGTC:A	0.0022904	2.64008866498646	STR	0	0.00482040027980801	-0.0491929
19	949676	chr19:949676:C:CT	0.994728	0.0022956571921369	STR	0	0.00195401065680201	-0.0848175
19	949677	chr19:949677:TTTTTTTTTTTTTTTTTT:TTTTTTTTTTTTTTTTTTT	0.80114	0.0962915838975102	STR	0	0.00189759293202108	-0.0821381
19	950513	chr19:950513:CA:C	0.703619	0.15266244169362	STR	0	0.00188259799572632	-0.040741
19	950591	19_950591_rs114049098_T_G	0.918062	0.0371279883536111	SNP	0	0.00192299618172875	-0.049373
19	952270	19_952270_rs114628624_C_T	0.87609	0.0574512768277634	SNP	0	0.00193500543420533	-0.0494547
19	952441	chr19:952441:CA:C	0.418815	0.377977772311798	STR	0	0.00230769937283648	-0.0693437
19	952441	chr19:952441:CAAAAAAAA:C	0.945013	0.0245622171103864	STR	0	0.00194231391842536	-0.0665717
19	952481	chr19:952481:CTCT:C	0.254782	0.59383125756435	STR	0	0.00208357354995603	0.0383545
19	953475	chr19:953475:A:AC	0.324817	0.488361249095314	STR	0	0.00210928225444007	-0.00145207
19	953475	chr19:953475:AC:A	0.178309	0.748826735614929	STR	0	0.00223840486918181	0.0308209
19	954940	19_954940_rs577850829_G_C	0.588711	0.230097849367601	SNP	0	0.00190224784422477	-0.0368397
19	955922	19_955922_rs148212124_G_A	0.0725562	1.13932547074188	SNP	0	0.00251276839480064	-0.0453748
19	956393	19_956393_rs17673054_C_A	0.402827	0.394881427994216	SNP	0	0.00196415912218828	-0.0377786
19	956551	19_956551_rs112504240_C_T	0.622166	0.206093725814654	SNP	0	0.00203423958667592	-0.0450809
19	956662	19_956662_rs349314_T_G	0.222391	0.65288279231222	SNP	0	0.00203531003327773	-0.0652768
19	957113	chr19:957113:TG:T	0.261488	0.582548236637483	STR	0	0.00198850849308585	-0.0695887
19	957447	19_957447_rs12976695_C_T	0.117006	0.931791867312991	SNP	0	0.00214604396411744	-0.0863099
19	957504	19_957504_rs77505197_C_T	0.229833	0.63858761407697	SNP	0	0.00259040595244575	-0.0575119
19	957885	19_957885_rs113291421_C_T	0.240085	0.61963497289061	SNP	0	0.00256372325007814	-0.0575142
19	957975	19_957975_rs2262962_A_G	0.222262	0.653134782019868	SNP	0	0.00191305537867281	-0.130498
19	958116	19_958116_rs2365706_T_A	0.260434	0.584302318688786	SNP	0	0.00189736622215919	-0.131083
19	958138	chr19:958138:T:TA	0.240153	0.619511983768688	STR	0	0.00191021928240043	-0.126025
19	958284	19_958284_rs34913310_G_A	0.118146	0.927580977436899	SNP	0	0.00214530753587983	-0.0856599
19	958427	chr19:958427:CAA:C	0.0807388	1.09291770968482	STR	0	0.00360455541845073	-0.0749977
19	958847	19_958847_rs1637992_T_C	0.222182	0.653291128191388	SNP	0	0.00208931544311408	-0.0486131
19	958889	chr19:958889:CA:C	0.35842	0.44560776450295	STR	0	0.00190970348361053	-0.0836716
19	958890	chr19:958890:AAAAAAAAAAAAA:AAAAAAAAAAAA	0.353911	0.451105938732763	STR	0	0.00191123174926167	-0.0836694
19	958982	19_958982_rs145907902_C_T	0.386207	0.413179858899911	SNP	0	0.00225920490524967	-0.0512668
19	959633	19_959633_rs186875621_C_T	0.76946	0.113813951830943	SNP	0	0.0018793627493211	-0.0474868
19	960031	19_960031_rs116982829_G_A	0.499031	0.301872474996324	SNP	0	0.00191944599142202	-0.046159
19	960187	19_960187_rs1637993_G_C	0.103041	0.986989935190256	SNP	0	0.00234193026505702	-0.0501715
19	960266	19_960266_rs1683584_C_T	0.0250682	1.60087684905465	SNP	0	0.00235153378207609	-0.14032
19	960277	19_960277_rs2302111_G_C	0.396309	0.401966064920529	SNP	0	0.00189806491088618	-0.0844784
19	960363	19_960363_rs1637994_C_T	0.144836	0.839123477792582	SNP	0	0.00203284596173925	-0.101338
19	960445	19_960445_rs1637995_A_G	0.134353	0.87175263165806	SNP	0	0.00225003048331529	-0.0490115
19	960701	19_960701_rs12976079_C_T	0.0644264	1.19093613535884	SNP	0	0.00214072050082459	-0.128213
19	961054	19_961054_rs1637996_T_C	0.0261118	1.58316318933666	SNP	0	0.00233708192091964	-0.140692
19	961328	19_961328_rs1637997_T_C	0.129829	0.886628288019128	SNP	0	0.00226113337586964	-0.0492696
19	961791	19_961791_rs34066023_C_T	0.17124	0.766394780837728	SNP	0	0.00205328730118381	-0.0840787
19	961888	19_961888_rs1683586_T_C	0.135378	0.868451906218815	SNP	0	0.00224744496628959	-0.04898
19	962108	19_962108_rs2238584_G_C	0.0246599	1.60800868887314	SNP	0	0.00235401791572576	-0.140848
19	962161	19_962161_rs2238585_C_T	0.0252197	1.59826008386601	SNP	0	0.0023468779328123	-0.140884
19	962513	chr19:962513:C:CT	0.146175	0.835126897490678	STR	0	0.00208755882715994	-0.0856036
19	962513	chr19:962513:C:CTTTT	0.307917	0.511566333174159	STR	0	0.00187936320091653	-0.158208
19	962513	chr19:962513:C:CTTTTT	0.172012	0.764441254534349	STR	0	0.00270795992902639	-0.0538501
19	962513	chr19:962513:CT:C	0.513846	0.289167019859598	STR	0	0.00188117121508935	-0.0835688
19	962514	chr19:962514:TTTTTTTTTTTTTTTTTT:TTTTTTTTTTTTTTTTT	0.371534	0.430001436717062	STR	0	0.00190321408127403	-0.0858707
19	962514	chr19:962514:TTTTTTTTTTTTTTTTTT:TTTTTTTTTTTTTTTTTTT	0.127771	0.893567706186612	STR	0	0.00212394562694729	-0.0853998
19	962514	chr19:962514:TTTTTTTTTTTTTTTTTT:TTTTTTTTTTTTTTTTTTTTTT	0.183907	0.735401740019584	STR	0	0.00190001704548304	-0.16068
19	962514	chr19:962514:TTTTTTTTTTTTTTTTTT:TTTTTTTTTTTTTTTTTTTTTTT	0.156715	0.804889432979691	STR	0	0.00279426236640445	-0.0569999
19	962659	19_962659_rs4807312_C_T	0.0254264	1.59471512510982	SNP	0	0.00234438369378054	-0.140859
19	962875	19_962875_rs4806872_G_A	0.136677	0.864304562341408	SNP	0	0.00224511281259898	-0.0487355
19	963334	19_963334_rs758218_A_G	0.0255205	1.5931108211298	SNP	0	0.00234321789122283	-0.140863
19	963695	19_963695_rs6510985_C_A	0.0253734	1.59562133402767	SNP	0	0.00234797202270143	-0.140181
19	963821	19_963821_rs886992_C_G	0.0263204	1.57970751488815	SNP	0	0.00233379635819553	-0.140859
19	964051	19_964051_rs1029689_T_G	0.0864552	1.06320888019933	SNP	0	0.00217551310794284	-0.0968549
19	964092	19_964092_rs1029690_C_T	0.0247667	1.6061318564447	SNP	0	0.00235221234950778	-0.140916
19	964114	19_964114_rs112141710_A_C	0.42582	0.370773944387469	SNP	0	0.00189066613386846	-0.0858737
19	964434	19_964434_rs2240615_G_A	0.774613	0.110915218709491	SNP	0	0.00190580911361804	0.103412
19	965043	19_965043_rs12608658_T_C	0.13741	0.861981660385737	SNP	0	0.00224250314812358	-0.0489073
19	965775	19_965775_rs4807313_T_C	0.0225506	1.64684189843247	SNP	0	0.00238030017932989	-0.141164
19	965830	19_965830_rs111674541_A_G	0.918458	0.03694069867803	SNP	0	0.00191562169523596	-0.0739426
19	965991	chr19:965991:CA:C	0.0939018	1.02732608267984	STR	0	0.00215565739825907	-0.0951785
19	965992	chr19:965992:AAAAAAAAAAAAAAAAAAAA:AAAAAAAAAAAAAAAAAAA	0.0941812	1.02603578033991	STR	0	0.00215299344562525	-0.0957842
19	966165	chr19:966165:C:CAA	0.659137	0.181024308986718	STR	0	0.00188357275487327	-0.0844806
19	966166	chr19:966166:AAAAAAAAAAAA:AAAAAAAAAAAAAA	0.468833	0.32898182699529	STR	0	0.00188426265971542	-0.0861122
19	966279	19_966279_rs112951768_A_G	0.392371	0.406303098655475	SNP	0	0.00189768852972516	-0.0859611
19	966458	chr19:966458:CA:C	0.0305152	1.51548377928393	STR	0	0.00228635677269839	-0.14151
19	966459	chr19:966459:AAAAAAAAAAAAAAAAAGAAAAGAAAAGAAAAAA:AAAAAAAAAAAAAAAAAAGAAAAGAAAAGAAAAAA	0.298923	0.524440667801832	STR	0	0.0019332535637091	-0.0844442
19	966459	chr19:966459:AAAAAAAAAAAAAAAAAGAAAAGAAAAGAAAAAA:AAAAAAAAAAAAAAAAGAAAAGAAAAGAAAAAA	0.0285241	1.54478804966873	STR	0	0.00230018766097218	-0.142741
19	966584	19_966584_rs145850291_C_T	0.0035962	2.44415616330115	SNP	0	0.00484702741931931	-0.0250275
19	966693	19_966693_rs6510986_C_T	0.0523191	1.28133973541	SNP	0	0.00233912198542152	-0.0992651
19	966891	19_966891_rs113560697_C_T	0.376704	0.423999768252521	SNP	0	0.00190169086791636	-0.0860407
19	966966	19_966966_rs5826712_A_AG	0.0537206	1.26985914538467	SNP	0	0.00233131834260081	-0.0990595
19	966966	chr19:966966:A:AG	0.0624761	1.20428608862729	STR	0	0.00227213053655617	-0.100898
19	966980	19_966980_rs117801554_G_A	0.0253743	1.59560592978141	SNP	0	0.00306107871225847	-0.0422861
19	967021	19_967021_rs2079618_A_G	0.0439718	1.3568257560299	SNP	0	0.00239394755235955	-0.100209
19	967039	19_967039_rs113694577_C_G	0.343213	0.464436270586331	SNP	0	0.00191212449949441	-0.0861472
19	967120	19_967120_rs111403997_G_A	0.381153	0.418900657611598	SNP	0	0.00190017821354827	-0.0863824
19	967584	19_967584_rs2098019_T_C	0.145167	0.83813209814525	SNP	0	0.00222348400279282	-0.0488551
19	967820	19_967820_rs8107531_A_G	0.0144257	1.8408631037347	SNP	0	0.00251363369659685	-0.144006
19	967917	19_967917_rs8111053_T_C	0.0471611	1.32641607384076	SNP	0	0.00236183013024882	-0.101794
19	968044	chr19:968044:C:CA	0.0536928	1.27008394763218	STR	0	0.00214411195873632	-0.139545
19	968045	chr19:968045:AAAAAAAAAAAAAAA:AAAAAAAAAAAAAAAA	0.033992	1.46862328191854	STR	0	0.0022657543341813	-0.139253
19	968045	chr19:968045:AAAAAAAAAAAAAAA:AAAAGAAAAAAAAAA	0.464318	0.333184479915244	STR	0	0.00188565318195943	-0.0842379
19	968049	19_968049_rs139179058_A_G	0.399009	0.399017308307599	SNP	0	0.00189584137420606	-0.0863272
19	968623	19_968623_rs78850921_C_G	0.501301	0.299901429051321	SNP	0	0.00188180018619877	-0.0843898
19	968691	19_968691_rs117438574_C_T	0.746733	0.126834655687653	SNP	0	0.00187952050206019	-0.0477707
19	968902	19_968902_rs113105776_C_T	0.473991	0.324229904501959	SNP	0	0.0018844270892957	-0.0843257
19	969200	19_969200_rs74832505_T_C	0.473565	0.324620402713686	SNP	0	0.0018844641738206	-0.0843524
19	969292	19_969292_rs79214419_T_A	0.500945	0.300209953788881	SNP	0	0.0018819659708994	-0.0839903
19	969314	19_969314_rs111969649_A_T	0.520034	0.283968261115834	SNP	0	0.0018806930354498	-0.0839506
19	969363	19_969363_rs111730543_C_A	0.513164	0.28974381829427	SNP	0	0.00188109378643564	-0.0839793
19	969545	chr19:969545:TCTATATATCTATATATAGATATAT:TATATATATCTATATATAGATATAT	0.0849321	1.07092813757617	STR	0	0.0021716643075046	-0.103128
19	969670	chr19:969670:GAT:G	0.668814	0.174694644571567	STR	0	0.00188492436059029	-0.041312
19	970036	19_970036_rs112024428_C_T	0.508188	0.293975594294137	SNP	0	0.00188136303568454	-0.0842262
19	970097	19_970097_rs2365708_A_G	0.189834	0.721626001129058	SNP	0	0.00213594003118711	-0.0487747
19	970169	19_970169_rs111555816_G_A	0.521714	0.282567508991317	SNP	0	0.00188057030402522	-0.0841062
19	970206	19_970206_rs11883032_A_G	0.503822	0.297722872427436	SNP	0	0.00188169337526012	-0.0841763
19	970381	19_970381_rs4807320_C_T	0.222295	0.653070305617835	SNP	0	0.00208910966982157	-0.0486748
19	970706	19_970706_rs113334247_T_C	0.447295	0.349405956476451	SNP	0	0.00188828347175618	-0.0839041
19	971082	19_971082_rs113107373_G_A	0.455318	0.341685180471181	SNP	0	0.0018869297320282	-0.0841756
19	971398	19_971398_rs112621222_G_A	0.444433	0.352193701338256	SNP	0	0.00188901594806989	-0.0835128
19	971932	chr19:971932:GAGGCGGCGGCGGCGGCGGC:GAGGCGGCGGCGGCGGCAGC	0.490321	0.309519505920021	STR	0	0.00188304462817956	-0.0835778
19	971932	chr19:971932:GAGGCGGCGGCGGCGGCGGC:GGGGCGGCGGCGGCGGCAGC	0.166642	0.778215530723828	STR	0	0.00192618250854681	-0.143475
19	972222	chr19:972222:G:GAT	0.832216	0.0797639388135439	STR	0	0.00206318339533174	-0.0994252
19	972222	chr19:972222:GATATATATATATATATATATATATACACGTATATATATA:GATATATATATATATATATATATATATACACGTATATATATA	0.17307	0.761778206322195	STR	0	0.00194954635505784	-0.125356
19	972222	chr19:972222:GATATATATATATATATATATATATACACGTATATATATA:GATATATATATATATATATATATATATACGTATATATATA	0.756061	0.121443163632836	STR	0	0.00227249141832941	-0.142659
19	974700	19_974700_rs4807333_C_T	0.323162	0.49057971275068	SNP	0	0.00199261269360529	-0.0487325
19	975405	19_975405_rs66531020_T_C	0.518796	0.285003381054851	SNP	0	0.00209614427074201	0.0439912
19	975763	chr19:975763:CA:C	0.400266	0.397651298826959	STR	0	0.00188235006705662	-0.115871
19	976391	chr19:976391:C:CA	0.340826	0.467467282374161	STR	0	0.00286194377561622	0.146884
19	976391	chr19:976391:CA:C	0.442652	0.353937569201048	STR	0	0.001936713453911	-0.0449858
19	976391	chr19:976391:CAAAAAAAAAAA:C	0.595453	0.225152512344423	STR	0	0.00187961515514357	-0.0731074
19	977627	19_977627_rs72986024_C_T	0.558693	0.252826769986566	SNP	0	0.00215379613098865	-0.0660147
19	977763	19_977763_rs8111981_A_G	0.511536	0.291123796846869	SNP	0	0.00248991614393213	-0.128992
19	977877	chr19:977877:T:TA	0.86527	0.0628483535602678	STR	0	0.00203965648829074	-0.149444
19	977878	chr19:977878:AAAAAAAAAAAAAAAA:AAAAAAAAAAAAAAAAA	0.873498	0.0587380850599376	STR	0	0.00204425361136984	-0.149497
19	978271	chr19:978271:CCTTTTTTTTTTTTTTTT:CTTTTTTTTTTTTTTT	0.7292	0.137153340017061	STR	0	0.00188558879733669	-0.0740725
19	978271	chr19:978271:CCTTTTTTTTTTTTTTTT:CTTTTTTTTTTTTTTTTT	0.887226	0.0519657397499267	STR	0	0.00191027848885628	-0.072622
19	978433	19_978433_rs117358754_G_T	0.745982	0.127271651609082	SNP	0	0.00187969859872927	-0.0562337
19	979399	19_979399_rs73918274_G_A	0.600579	0.221429857524263	SNP	0	0.00187947913256648	-0.0734288
19	980078	19_980078_rs34794678_T_C	0.63327	0.198411085386641	SNP	0	0.0023495755279408	-0.132003
19	980530	chr19:980530:A:AC	0.663682	0.178039960882413	STR	0	0.00256132187061808	0.18847
19	981263	chr19:981263:T:<DEL>	0.950279	0.0221488680044721	STR	0	0.00193087461361696	-0.0761434
19	981449	chr19:981449:A:<DEL>	0.965911	0.015062888066454	STR	0	0.00193324598520894	-0.0747011
19	981462	19_981462_rs10413618_A_C	0.0042483	2.37178482249528	SNP	0	0.00550998978900763	0.00379182
19	981722	19_981722_rs10403847_C_T	0.830973	0.0804130870961649	SNP	0	0.00190314018068793	-0.0769515
19	981832	19_981832_rs10414490_A_G	0.86732	0.0618206388633508	SNP	0	0.00191179803916297	-0.0777954
19	981951	chr19:981951:AAAAAAAGAAAAAAAAAAA:AAAAAAAGAAAAAAAAAA	0.657626	0.182021024796911	STR	0	0.00188105830483398	-0.077321
19	981958	chr19:981958:GA:G	0.686779	0.163182992957182	STR	0	0.00188314549080926	-0.0774707
19	982273	19_982273_19:982273_TA_T_TA_T	0.762953	0.117502214953834	SNP	0	0.0018915624891509	-0.0769804
19	982273	chr19:982273:TA:T	0.787912	0.103522285110142	STR	0	0.00189621824876796	-0.0779877
19	982287	19_982287_rs78737798_T_A	0.569184	0.244747316615468	SNP	0	0.00209931575111522	-0.0582205
19	982698	19_982698_rs116292035_C_A	0.74627	0.127104016635444	SNP	0	0.00188955069015928	-0.0774054
19	982706	19_982706_rs115329387_C_A	0.756067	0.121439717143	SNP	0	0.00189089224091921	-0.0773983
19	982768	19_982768_rs191161713_G_A	0.303004	0.518551638275051	SNP	0	0.00233740805772953	-0.0440106
19	982968	19_982968_rs10422046_A_G	0.769557	0.113759207062301	SNP	0	0.00224260849010505	-0.138161
19	983447	19_983447_rs114824303_A_G	0.318358	0.497084232301784	SNP	0	0.00194966266224195	-0.0678552
19	983561	chr19:983561:C:CT	0.989002	0.0048028301539979	STR	0	0.00200717132015982	-0.103522
19	983562	chr19:983562:TTTTTTTTTTTTT:TTTTTTTTTTTTTT	0.934536	0.0294039641618658	STR	0	0.00203376739898098	-0.103449
19	983609	19_983609_rs112837932_G_T	0.725686	0.139251255286097	SNP	0	0.00188120268180247	-0.0734444
19	983621	19_983621_rs67812051_A_G	0.540466	0.267231621741809	SNP	0	0.00188032157296736	-0.0997412
19	984218	19_984218_rs8112598_C_T	0.942345	0.0257900694304354	SNP	0	0.00189228493147986	0.0566232
19	984231	19_984231_rs34402804_G_A	0.140559	0.852141341268217	SNP	0	0.00214203359882714	-0.0599509
19	984533	19_984533_rs2301810_T_C	0.119653	0.922076408065067	SNP	0	0.00219343744704137	-0.0592189
19	984537	19_984537_rs61732720_A_G	0.0127056	1.89600482132306	SNP	0	0.00278717415333118	-0.109616
19	984554	19_984554_rs4806884_C_G	0.0787987	1.10348094732623	SNP	0	0.00233543527343638	-0.0590526
19	984578	19_984578_rs2301811_T_G	0.0989988	1.00437006960989	SNP	0	0.00225393952838371	-0.0594353
19	984618	19_984618_rs75214262_G_A	0.777165	0.109486766292968	SNP	0	0.00190525426387211	-0.0950857
19	984682	19_984682_rs11883282_C_G	0.0214181	1.669219058066	SNP	0	0.00256605870224491	-0.109968
19	984987	19_984987_rs4806885_T_C	0.93165	0.030747211698768	SNP	0	0.00191511172763414	0.0555288
19	985113	19_985113_rs72986036_C_G	0.754155	0.122539385262063	SNP	0	0.0019009855236255	-0.0954772
19	985207	19_985207_rs4806886_T_C	0.0948806	1.02282257760687	SNP	0	0.00226673889570039	-0.0597772
19	985251	19_985251_rs12981454_T_C	0.941429	0.0262124277141545	SNP	0	0.00191278980431509	0.0554997
19	985464	19_985464_rs113743551_C_T	0.0257986	1.58840386104343	SNP	0	0.00229061963983113	-0.148916
19	985507	19_985507_rs148156603_G_A	0.0710536	1.14841391322522	SNP	0	0.00248475483869404	-0.0555712
19	985815	19_985815_rs2074573_T_G	0.104113	0.982495039214067	SNP	0	0.00223601388350125	-0.0597054
19	985997	19_985997_rs2074574_C_G	0.997305	0.0011720036139141	SNP	0	0.00190026494813889	0.0555478
19	986252	19_986252_rs12460042_C_G	0.0986401	1.00594649613023	SNP	0	0.00225397454767951	-0.0596988
19	986274	19_986274_rs72988077_G_A	0.023694	1.62536161587981	SNP	0	0.00247847299005943	0.113803
19	986515	19_986515_rs35963322_C_T	0.0916725	1.03776092484714	SNP	0	0.00229799146354281	-0.055443
19	986548	19_986548_rs10414300_C_A	0.0253876	1.59537835292785	SNP	0	0.00229527620864489	-0.1489
19	986624	19_986624_rs10424738_A_G	0.979971	0.0087867760690629	SNP	0	0.00190919644083509	0.0600805
19	986657	19_986657_rs113010808_C_T	0.0141636	1.8488263468282	SNP	0	0.00274004893514934	-0.1095
19	986825	19_986825_rs10405599_T_C	0.975104	0.0109490620272042	SNP	0	0.00191055274283647	0.0603536
19	987051	19_987051_rs10404706_A_G	0.902592	0.0445085201081978	SNP	0	0.0019280425023257	0.0598388
19	987101	19_987101_rs11673559_G_A	0.0943602	1.02521114728195	SNP	0	0.00228563203101095	-0.0558679
19	987365	19_987365_rs4806888_A_G	0.923393	0.0346134220448909	SNP	0	0.00192211657371832	0.0596291
19	987366	19_987366_rs72971616_G_T	0.0196894	1.70576751802437	SNP	0	0.00254036298365623	0.114833
19	987533	19_987533_rs2285896_T_C	0.933604	0.0298372962362443	SNP	0	0.00188914038640131	0.053444
19	987571	19_987571_rs2285897_C_G	0.939338	0.0271781083495741	SNP	0	0.00189048853456031	0.0544218
19	987817	19_987817_rs111572559_T_A	0.0177657	1.75041767586685	SNP	0	0.00264414590760065	-0.109472
19	987898	19_987898_rs11670507_A_G	0.0900354	1.04558670165074	SNP	0	0.00228314536584207	-0.0603301
19	988018	19_988018_rs112699113_C_T	0.0196664	1.70627513185618	SNP	0	0.00260362155616378	-0.109344
19	988019	19_988019_rs11666595_G_A	0.0879562	1.05573354187014	SNP	0	0.00231246762216308	-0.0554512
19	988072	19_988072_rs11669755_C_T	0.135108	0.86931893481963	SNP	0	0.00214893456639942	-0.0614601
19	988096	19_988096_rs11669758_C_T	0.954697	0.0201344421418037	SNP	0	0.00189195658851493	0.0534962
[truncated: 2,097 more rows]
