# Supplementary material for: GWAS on short tandem repeats identifies genetic mechanisms in Alzheimer’s disease
Source: Nat Commun. 2026 Jun 4;17:4968. doi: 10.1038/s41467-026-73902-7 (PMC13237113; doi:10.1038/s41467-026-73902-7)
Supplement: Supplementary file 24 — Source Data [file 41467_2026_73902_MOESM24_ESM.zip › manuscript_source_data/mainfig_3a.txt]

cg15531562	ENST00000308342	status
2.23042628398737	2.23273973362166	control
0.0372899618343597	1.06082152834962	control
-0.55266653327202	0.780277284951363	control
1.67871206901154	3.81786622311339	control
1.60738191308595	1.1220468859222	control
0.339855906306786	0.313014921015474	control
1.04391318080441	1.9559746991498	control
0.189311424138529	-0.845377284288463	control
2.27911468988709	0.288656930729361	control
-1.0323895950237	-0.202216514649305	control
-0.0454319471238828	0.586536954130763	AD case
0.326615503760275	0.15326469359689	AD case
0.598598038908549	1.10887959713971	AD case
-0.400418717962653	0.288029152881696	control
0.782343076467533	1.26232794712951	control
1.98250594991039	2.17499609497995	control
1.45021988133445	-0.285238360700743	AD case
-0.628038290462618	-1.32435925337392	AD case
0.18623682754943	-0.117846582074391	AD case
1.02161593189443	1.35078016928122	control
-0.553360977136114	0.337588538102271	AD case
-0.924529197737283	0.134548574963677	AD case
-1.08580943287298	-0.019700507562421	AD case
0.267242490767216	-1.67223636000252	AD case
-0.82367044141591	-1.5975874353736	AD case
0.0114493330479588	1.36216973389202	AD case
-0.587161432041747	-1.07419528995827	AD case
-0.311258703611435	0.878509718040514	control
-0.594610070842671	-1.27417784016061	AD case
-0.175919386988731	-0.987703265834582	AD case
-0.129091695570009	-1.36274347108852	AD case
1.76283218444059	0.899289236662278	control
1.05475952676418	0.555365417582829	control
1.51463391747227	-0.573061009028278	AD case
2.23459991785154	0.571285580082462	control
0.653980600854957	-0.50913124860849	control
-0.843454349537932	0.0226798259030698	AD case
-0.613266970674961	-0.289098627047728	AD case
1.51506134244677	2.05186378887653	control
1.75227945996729	0.559784084926628	control
2.83031102476183	0.484994594866135	control
-0.0940128136883077	1.40158079957012	control
-0.141513666579755	-0.816296469532654	AD case
-0.493865818447049	-0.254830768499822	control
-0.399789616115774	-0.41551751211692	control
-0.393658939442419	-0.314878491760086	control
-0.556752254557999	-0.306845163068506	AD case
0.450582362976825	0.369572045246666	control
1.34680918417408	-0.255489882746801	control
-1.15123465518234	-1.654324894928	AD case
-0.0441991822404256	0.760009840616948	control
0.111976919910509	-0.161387711348827	control
0.265248167308722	-0.203366667938537	AD case
-0.669266957396844	-1.4018550076065	AD case
0.224330347263365	-0.622919878860655	AD case
1.00123766518744	-0.256580170059781	AD case
-0.194654461119824	-1.30640599701652	AD case
1.47447879108117	0.264635707840428	control
0.0525328354897093	-0.508944139976979	AD case
-0.414081376348214	-1.62846953229678	AD case
-0.58559882953912	-1.39782983790326	AD case
0.521415559465744	0.1348353796612	control
-1.16129022752939	-0.00489323180059343	control
0.176347647661784	0.846623695418545	AD case
0.86266281184325	-0.541696314752802	control
-0.465574762185568	-1.42175414703847	AD case
1.09435745596585	2.03956755527943	AD case
-0.230808294379634	0.684693982932762	control
-0.975423456996003	-0.281873180931323	AD case
2.07779583193361	0.987728471926221	control
-1.16140722790114	-1.26412715970761	AD case
-0.638306221826764	1.35565346910722	AD case
-0.358866220194067	1.43990107068246	AD case
-1.12307260341411	-0.561881156255113	AD case
-0.300975863173676	0.264148522710635	AD case
-0.246770482539677	1.13209622693026	AD case
-1.11233528810904	0.884796154051421	AD case
-1.26302277613588	-1.32361211599194	AD case
-0.679739199888959	-0.122578899796339	AD case
-0.718055567065252	-0.842862026745105	control
-0.00335178117971016	0.393040461205443	control
-0.883966298773966	-0.0332919932686672	control
-1.35677755068341	-0.929808900624302	AD case
-0.827759814415865	-0.868080874189247	AD case
-0.82279022278137	-0.427099549252254	control
0.6446416360513	1.26711789096119	control
-0.171610548415162	0.574830447940619	control
0.928506114124396	-0.193906176631183	control
0.0869602520504159	0.288296887966395	control
-0.535120002150574	-1.11205190468641	AD case
-1.25316731020024	-1.23474134620203	control
-0.202715409087375	-0.0246149637316492	control
0.304392986400263	0.103517485293071	control
-1.29130436953682	0.550791148214887	control
-0.473196456814494	0.311903573111118	control
0.197009455950384	0.0224062772467858	AD case
0.632969008769624	-0.931337033748351	AD case
-0.579712922355783	-0.636849964615294	control
-1.10888368192335	0.551032213744077	control
-1.19708382024565	-0.327118586415322	control
0.722209145753861	0.713892562854951	AD case
-0.617731436250798	-0.16556378010167	control
0.405646162525204	-0.681144673339661	AD case
-0.50494618986653	-1.0327956864991	AD case
0.0223474268716965	0.78458810738593	control
0.436349398869817	0.846248087738758	AD case
-0.442902996646321	-0.816630970976345	AD case
1.2109348976149	-0.516063249894031	AD case
-0.845985355922517	-0.480072117705012	AD case
-0.66524324974804	-0.673727338045335	AD case
-1.08784822707565	-0.220821216986581	AD case
-0.233705891844729	-0.572565871401745	AD case
-0.630053598159085	0.909376782555774	control
0.982550763447095	1.94091161763403	control
3.27589927543017	1.64286044757784	control
1.58978381787075	0.530747646443163	control
1.61204438492198	1.48703508481276	control
2.88023728430378	1.41913292431174	control
-1.40269936648376	-0.275510060002969	AD case
-0.474209573237605	-0.879877042592041	AD case
-1.14528878644011	-0.237181201803532	AD case
0.706688953380516	0.175231400825165	AD case
-0.930170368476969	-1.68531184957254	AD case
-0.729622805115608	-0.347009205975945	AD case
-1.07344275408076	0.461535024138139	AD case
-1.25651934259993	-0.447492003742981	AD case
-0.29968859886189	0.455825059907854	AD case
0.00844825247260337	1.28176519575887	AD case
0.372111801326326	-0.803504874894795	AD case
-1.35076489694517	-1.06619803138105	AD case
-0.83336196651423	-0.603445117287303	AD case
-1.04905057104969	-1.05451691854198	AD case
-0.272258432348827	-0.569132214979128	AD case
-0.272501740724652	-0.395727859866339	AD case
-0.607621067228855	1.61403549578731	AD case
-0.847235824122142	-0.996732569931025	AD case
0.8319188492819	-0.0455843663390325	AD case
-0.949910982250815	-1.24118199331806	AD case
-1.21067620484731	-0.788768280679736	AD case
-0.103656677920813	0.530598456160297	AD case
-0.403247598183373	-1.82339139719644	AD case
-0.756072570592611	-1.3974957793163	AD case
-0.437221409562561	-1.11090180546929	AD case
0.153717291002236	-0.12371293180507	AD case
