# Supplementary material for: GWAS on short tandem repeats identifies genetic mechanisms in Alzheimer’s disease
Source: Nat Commun. 2026 Jun 4;17:4968. doi: 10.1038/s41467-026-73902-7 (PMC13237113; doi:10.1038/s41467-026-73902-7)
Supplement: Supplementary file 24 — Source Data [file 41467_2026_73902_MOESM24_ESM.zip › manuscript_source_data/readme.txt]

# Source Data for GWAS on short tandem repeats identifies novel genetic mechanisms in Alzheimer’s disease

This directory contains the individual source data files underlying the main figures for the manuscript. 

File descriptions:
- mainfig_1a.txt: Data for main figure 1a, which shows a Manhattan plot of the imputed STR GWAS. 
- mainfig_1b.txt: Data for main figure 1b, which shows a Manhattan plot of the WGS-derived STR GWAS.
- mainfig_2ac.txt: Data for main figure 2a and 2c, which shows a dotplot of the lead STR (a: -log10(p), c: BETA) before and after conditional analysis
- mainfig_2bd.txt: Data for main figure 2b and 2d, which shows a dotplot of the lead SNP (b: -log10(p), d: BETA) before and after conditional analysis
- mainfig_2e.txt: Data for main figure 2e, which shows a locuszoom plot of the STR and SNP associations for the ABCA7 locus (chr19:1046580:TG:T)
- mainfig_2f.txt: Data for main figure 2f, which shows the results from finemapping with SuSIE-RSS for the ABCA7 locus (chr19:1046580:TG:T)
- mainfig_3a.txt: Data for main figure 3a, which shows a scatter plot and correlation between DNAm at cg15531562 (SNX32, intron 1) and the amount of SNX32 transcript (ENST00000308342) in n=144 OPTIMA brain samples
- readme.txt: this file
